# Supplementary material for: High expression of Fgr in the left ventricle attenuates myocardial injury in the infarcted region via regulating the phosphorylation level of PI3K/Akt
Source: Biosci Rep. 2025 Oct 13;45(10):615–33. doi: 10.1042/BSR20253737 (PMC12784349; doi:10.1042/BSR20253737)
Supplement: online supplementary material 2. [file bsr-45-10-BSR20253737-s002.xlsx]

## Sheet: Table S1
Table S1.TWAS original data analysis results.
PANEL	FILE	ID	CHR	P0	P1	HSQ	BEST.GWAS.ID	BEST.GWAS.Z	EQTL.ID	EQTL.R2	EQTL.Z	EQTL.GWAS.Z	NSNP	NWGT	MODEL	MODELCV.R2	MODELCV.PV	TWAS.Z	TWAS.P	COLOC.PP0	COLOC.PP1	COLOC.PP2	COLOC.PP3	COLOC.PP4	PERM.PV	PERM.N	PERM.ANL_PV	tissue	gene_name
GTExv8.EUR.Heart_Left_Ventricle	I:/easy/MRmyyreferfile/FUSION/WEIGHTS//GTExv8.EUR.Heart_Left_Ventricle/ENSG00000158186.12.wgt.RDat	MRAS	3	138347647	138347648	0.1783	rs13324341	6.25	rs13324341	0.077648	5.52	6.24753	305	1	top1	0.078	1.8e-07	6.24753	4.17e-10	0	0	0	0.002	0.998	0	100000	0.000794	GTExv8.EUR.Heart_Left_Ventricle	MRAS
GTExv8.EUR.Heart_Left_Ventricle	I:/easy/MRmyyreferfile/FUSION/WEIGHTS//GTExv8.EUR.Heart_Left_Ventricle/ENSG00000272750.1.wgt.RDat	RP11-378J18.8	1	222661511	222661512	0.2524	rs17163358	-10.17	rs17465637	0.267	9.43	-10.1013	327	1	top1	0.27	6.1e-24	-10.1013	5.45e-24	0	0	0	0.005	0.995	0.009608	1249		GTExv8.EUR.Heart_Left_Ventricle	RP11-378J18.8
GTExv8.EUR.Heart_Left_Ventricle	I:/easy/MRmyyreferfile/FUSION/WEIGHTS//GTExv8.EUR.Heart_Left_Ventricle/ENSG00000107798.17.wgt.RDat	LIPA	10	89414556	89414557	0.2607	rs1412444	9.17	rs1051338	0.076546	6.58	9.14762	559	4	lasso	0.14	2.2e-12	7.53721	4.8e-14	0	0	0	0.005	0.995	0.003671	3269		GTExv8.EUR.Heart_Left_Ventricle	LIPA
GTExv8.EUR.Heart_Left_Ventricle	I:/easy/MRmyyreferfile/FUSION/WEIGHTS//GTExv8.EUR.Heart_Left_Ventricle/ENSG00000196821.9.wgt.RDat	C6orf106	6	34696858	34696859	0.087	rs9462007	5.25	rs16894959	0.0593	5.03	5.21583	335	1	top1	0.059	5e-06	5.21583	1.83e-07	0	0.001	0.002	0.003	0.994	0.00295	4061		GTExv8.EUR.Heart_Left_Ventricle	C6orf106
GTExv8.EUR.Heart_Left_Ventricle	I:/easy/MRmyyreferfile/FUSION/WEIGHTS//GTExv8.EUR.Heart_Left_Ventricle/ENSG00000000938.12.wgt.RDat	FGR	1	27635276	27635277	0.1358	rs17162040	-5.11	rs17361679	0.0719	5.57	-4.60173	263	30	enet	0.085	4.7e-08	-4.36669	1.26e-05	0	0.005	0	0.007	0.987	0.006993	1716		GTExv8.EUR.Heart_Left_Ventricle	FGR
GTExv8.EUR.Heart_Left_Ventricle	I:/easy/MRmyyreferfile/FUSION/WEIGHTS//GTExv8.EUR.Heart_Left_Ventricle/ENSG00000178796.12.wgt.RDat	RIIAD1	1	151710432	151710433	0.281	rs4845579	-6.08	rs7007	0.0604	5.74	-4.81663	320	19	enet	0.14	6.9e-13	-5.98288	2.19e-09	0	0	0	0.013	0.986	0.000623	19261		GTExv8.EUR.Heart_Left_Ventricle	RIIAD1
GTExv8.EUR.Heart_Left_Ventricle	I:/easy/MRmyyreferfile/FUSION/WEIGHTS//GTExv8.EUR.Heart_Left_Ventricle/ENSG00000174953.13.wgt.RDat	DHX36	3	154324496	154324497	0.1668	rs355749	-5.46	rs357504	0.141678	7.02	-5.34644	326	1	top1	0.14	1.1e-12	-5.34644	8.97e-08	0	0.001	0	0.016	0.984	0.02243	535		GTExv8.EUR.Heart_Left_Ventricle	DHX36
GTExv8.EUR.Heart_Left_Ventricle	I:/easy/MRmyyreferfile/FUSION/WEIGHTS//GTExv8.EUR.Heart_Left_Ventricle/ENSG00000246323.2.wgt.RDat	RP11-325L7.1	5	138032773	138032774	0.1583	rs2040862	4.91	rs9327807	0.113726	-6.31	4.7251	311	1	top1	0.11	2.3e-10	-4.7251	2.3e-06	0	0.013	0	0.005	0.982	0.003778	3176		GTExv8.EUR.Heart_Left_Ventricle	RP11-325L7.1
GTExv8.EUR.Heart_Left_Ventricle	I:/easy/MRmyyreferfile/FUSION/WEIGHTS//GTExv8.EUR.Heart_Left_Ventricle/ENSG00000187860.10.wgt.RDat	CCDC157	22	30356634	30356635	0.1745	rs9608859	-4.93	rs5749088	0.129011	6.77	4.82932	432	1	top1	0.13	1.3e-11	4.82932	1.37e-06	0	0.008	0	0.015	0.977	0.00748	1605		GTExv8.EUR.Heart_Left_Ventricle	CCDC157
GTExv8.EUR.Heart_Left_Ventricle	I:/easy/MRmyyreferfile/FUSION/WEIGHTS//GTExv8.EUR.Heart_Left_Ventricle/ENSG00000115486.11.wgt.RDat	GGCX	2	85561546	85561547	0.1837	rs6705971	8.25	rs6757263	0.104	6.54	7.94705	473	1	top1	0.1	1.4e-09	7.94705	1.91e-15	0	0	0	0.024	0.976	0.02194	547		GTExv8.EUR.Heart_Left_Ventricle	GGCX
GTExv8.EUR.Heart_Left_Ventricle	I:/easy/MRmyyreferfile/FUSION/WEIGHTS//GTExv8.EUR.Heart_Left_Ventricle/ENSG00000226063.1.wgt.RDat	AC009531.2	7	35259728	35259729	0.148	rs2109090	-4.86	rs2270222	0.065039	5.49	-4.75342	462	1	top1	0.065	1.8e-06	-4.75342	2e-06	0.001	0.011	0.001	0.014	0.974	0.01562	768		GTExv8.EUR.Heart_Left_Ventricle	AC009531.2
GTExv8.EUR.Heart_Left_Ventricle	I:/easy/MRmyyreferfile/FUSION/WEIGHTS//GTExv8.EUR.Heart_Left_Ventricle/ENSG00000099999.14.wgt.RDat	RNF215	22	30421770	30421771	0.3762	rs9608859	-4.93	rs740223	0.459411	12.35	4.73973	443	5	lasso	0.47	1e-46	4.77413	1.8e-06	0	0.01	0	0.02	0.97	0.01463	820		GTExv8.EUR.Heart_Left_Ventricle	RNF215
GTExv8.EUR.Heart_Left_Ventricle	I:/easy/MRmyyreferfile/FUSION/WEIGHTS//GTExv8.EUR.Heart_Left_Ventricle/ENSG00000031003.10.wgt.RDat	FAM13B	5	138051960	138051961	0.1001	rs2040862	4.91	rs2967789	0.069	-5.14	4.60676	314	1	top1	0.069	8.7e-07	-4.60676	4.09e-06	0.006	0.022	0.003	0.009	0.96	0.008136	1475		GTExv8.EUR.Heart_Left_Ventricle	FAM13B
GTExv8.EUR.Heart_Left_Ventricle	I:/easy/MRmyyreferfile/FUSION/WEIGHTS//GTExv8.EUR.Heart_Left_Ventricle/ENSG00000130475.14.wgt.RDat	FCHO1	19	17747717	17747718	0.1269	rs13382133	-6.78	rs8101609	0.0195	-4.76	6.19962	422	4	lasso	0.025	0.0022	-7.29099	3.08e-13	0	0	0.008	0.015	0.948	0.000375	31989		GTExv8.EUR.Heart_Left_Ventricle	FCHO1
GTExv8.EUR.Heart_Left_Ventricle	I:/easy/MRmyyreferfile/FUSION/WEIGHTS//GTExv8.EUR.Heart_Left_Ventricle/ENSG00000099995.18.wgt.RDat	SF3A1	22	30353071	30353072	0.0686	rs9608859	-4.93	rs5753101	0.063532	4.96	4.75751	431	1	top1	0.064	2.3e-06	4.75751	1.96e-06	0.006	0.011	0.013	0.022	0.948	0.02516	477		GTExv8.EUR.Heart_Left_Ventricle	SF3A1
GTExv8.EUR.Heart_Left_Ventricle	I:/easy/MRmyyreferfile/FUSION/WEIGHTS//GTExv8.EUR.Heart_Left_Ventricle/ENSG00000156206.13.wgt.RDat	C15orf26	15	81007032	81007033	0.1083	rs1879454	4.95	rs1879454	0.0336	4.56	4.95454	460	1	top1	0.034	0.00051	4.9545	7.25e-07	0.013	0.005	0.005	0.001	0.947	0	100000	0.000605	GTExv8.EUR.Heart_Left_Ventricle	C15orf26
GTExv8.EUR.Heart_Left_Ventricle	I:/easy/MRmyyreferfile/FUSION/WEIGHTS//GTExv8.EUR.Heart_Left_Ventricle/ENSG00000146674.14.wgt.RDat	IGFBP3	7	45921873	45921874	0.0672	rs11977526	4.48	rs11977526	0.067409	-5.07	4.48242	412	1	top1	0.067	1.2e-06	-4.48242	7.38e-06	0.014	0.039	0	0	0.946	0	100000	0.000332	GTExv8.EUR.Heart_Left_Ventricle	IGFBP3
GTExv8.EUR.Heart_Left_Ventricle	I:/easy/MRmyyreferfile/FUSION/WEIGHTS//GTExv8.EUR.Heart_Left_Ventricle/ENSG00000183049.12.wgt.RDat	CAMK1D	10	12349481	12349482	0.2307	rs7916879	5.06	rs7916879	0.14232	7.83	5.05696	559	2	lasso	0.19	3.1e-17	4.94068	7.79e-07	0	0.003	0	0.002	0.935	0.000801	14990		GTExv8.EUR.Heart_Left_Ventricle	CAMK1D
GTExv8.EUR.Heart_Left_Ventricle	I:/easy/MRmyyreferfile/FUSION/WEIGHTS//GTExv8.EUR.Heart_Left_Ventricle/ENSG00000114054.13.wgt.RDat	PCCB	3	136250305	136250306	0.0649	rs645040	-6.23	rs645040	0.005519	-4.02	-6.23048	284	284	susie	0.02	0.0064	5.34588	9e-08	0	0	0.044	0.025	0.931	0.00854	1405		GTExv8.EUR.Heart_Left_Ventricle	PCCB
GTExv8.EUR.Heart_Left_Ventricle	I:/easy/MRmyyreferfile/FUSION/WEIGHTS//GTExv8.EUR.Heart_Left_Ventricle/ENSG00000250091.2.wgt.RDat	DNAH10OS	12	123934983	123934984	0.1465	rs7133378	-4.87	rs9971695	0.156495	7.45	-4.48041	423	1	top1	0.16	6.5e-14	-4.48041	7.45e-06	0	0.038	0	0.033	0.929	0.04211	285		GTExv8.EUR.Heart_Left_Ventricle	DNAH10OS
GTExv8.EUR.Heart_Left_Ventricle	I:/easy/MRmyyreferfile/FUSION/WEIGHTS//GTExv8.EUR.Heart_Left_Ventricle/ENSG00000119242.8.wgt.RDat	CCDC92	12	123972830	123972831	0.3144	rs7133378	-4.87	rs12311114	0.193554	8.73	-4.34702	433	24	enet	0.28	7.4e-25	-4.48926	7.15e-06	0	0.038	0	0.033	0.929	0.00149	8054		GTExv8.EUR.Heart_Left_Ventricle	CCDC92
GTExv8.EUR.Heart_Left_Ventricle	I:/easy/MRmyyreferfile/FUSION/WEIGHTS//GTExv8.EUR.Heart_Left_Ventricle/ENSG00000183386.9.wgt.RDat	FHL3	1	38005605	38005606	0.0729	rs17465420	-5.06	rs4072980	0.0759	5.6	-4.53834	466	1	top1	0.076	2.5e-07	-4.53834	5.67e-06	0.001	0.029	0.002	0.056	0.912	0.017094	702		GTExv8.EUR.Heart_Left_Ventricle	FHL3
GTExv8.EUR.Heart_Left_Ventricle	I:/easy/MRmyyreferfile/FUSION/WEIGHTS//GTExv8.EUR.Heart_Left_Ventricle/ENSG00000160360.12.wgt.RDat	GPSM1	9	136327475	136327476	0.2017	rs28642252	-5.11	rs28539249	0.023904	-5.43	-4.49892	366	24	enet	0.047	4.9e-05	2.84212	0.00448	0.002	0.058	0.001	0.033	0.905	0.123711	97		GTExv8.EUR.Heart_Left_Ventricle	GPSM1
GTExv8.EUR.Heart_Left_Ventricle	I:/easy/MRmyyreferfile/FUSION/WEIGHTS//GTExv8.EUR.Heart_Left_Ventricle/ENSG00000103653.16.wgt.RDat	CSK	15	74782056	74782057	0.1289	rs2168519	4.38	rs8033381	0.0791	5.95	4.34543	325	325	susie	0.089	2.1e-08	4.3315	1.48e-05	0	0.108	0	0.011	0.881	0.000435	27615		GTExv8.EUR.Heart_Left_Ventricle	CSK
GTExv8.EUR.Heart_Left_Ventricle	I:/easy/MRmyyreferfile/FUSION/WEIGHTS//GTExv8.EUR.Heart_Left_Ventricle/ENSG00000143162.7.wgt.RDat	CREG1	1	167553766	167553767	0.1405	rs12031290	-4.19	rs12031290	0.13	-6.63	-4.1916	582	5	lasso	0.13	7.2e-12	4.08227	4.46e-05	0	0.127	0	0	0.872	0.000524	22883		GTExv8.EUR.Heart_Left_Ventricle	CREG1
GTExv8.EUR.Heart_Left_Ventricle	I:/easy/MRmyyreferfile/FUSION/WEIGHTS//GTExv8.EUR.Heart_Left_Ventricle/ENSG00000183431.11.wgt.RDat	SF3A3	1	37990920	37990921	0.3669	rs17465420	-5.06	rs7366048	0.296	10.01	-4.42916	470	1	top1	0.3	8.5e-27	-4.42916	9.46e-06	0	0.045	0	0.087	0.868	0.023346	514		GTExv8.EUR.Heart_Left_Ventricle	SF3A3
GTExv8.EUR.Heart_Left_Ventricle	I:/easy/MRmyyreferfile/FUSION/WEIGHTS//GTExv8.EUR.Heart_Left_Ventricle/ENSG00000167526.13.wgt.RDat	RPL13	16	89560656	89560657	0.0897	rs17783751	4.71	rs12709089	0.0229	-4.79	4.1449	439	439	susie	0.033	0.00057	-3.98512	6.74e-05	0.014	0.09	0.004	0.027	0.865	0.00103	11598		GTExv8.EUR.Heart_Left_Ventricle	RPL13
GTExv8.EUR.Heart_Left_Ventricle	I:/easy/MRmyyreferfile/FUSION/WEIGHTS//GTExv8.EUR.Heart_Left_Ventricle/ENSG00000164045.11.wgt.RDat	CDC25A	3	48188401	48188402	0.2637	rs11715496	-5.01	rs3197223	0.241532	9.09	-4.27516	226	226	susie	0.25	7.3e-22	-4.29059	1.78e-05	0	0.079	0	0.072	0.849	0.03499	343		GTExv8.EUR.Heart_Left_Ventricle	CDC25A
GTExv8.EUR.Heart_Left_Ventricle	I:/easy/MRmyyreferfile/FUSION/WEIGHTS//GTExv8.EUR.Heart_Left_Ventricle/ENSG00000158604.14.wgt.RDat	TMED4	7	44582286	44582287	0.1271	rs2107732	-4.72	rs217355	0.029219	-5.47	-4.18196	364	16	enet	0.049	3.3e-05	5.16821	2.36e-07	0.003	0.152	0	0.018	0.827	9e-05	100000	0.000466	GTExv8.EUR.Heart_Left_Ventricle	TMED4
GTExv8.EUR.Heart_Left_Ventricle	I:/easy/MRmyyreferfile/FUSION/WEIGHTS//GTExv8.EUR.Heart_Left_Ventricle/ENSG00000261701.6.wgt.RDat	HPR	16	72063223	72063224	0.2254	rs16973520	5.13	rs4788460	0.0453	5.44	0.2478	359	32	enet	0.12	8.1e-11	3.14415	0.00167	0.003	0.086	0.004	0.088	0.819	0.12371	97		GTExv8.EUR.Heart_Left_Ventricle	HPR
GTExv8.EUR.Heart_Left_Ventricle	I:/easy/MRmyyreferfile/FUSION/WEIGHTS//GTExv8.EUR.Heart_Left_Ventricle/ENSG00000161395.13.wgt.RDat	PGAP3	17	39696796	39696797	0.2168	rs903502	4.25	rs903502	0.208	9.21	4.2466	319	5	lasso	0.23	2.8e-20	4.0658	4.79e-05	0	0.175	0	0.009	0.816	0.007648	1569		GTExv8.EUR.Heart_Left_Ventricle	PGAP3
GTExv8.EUR.Heart_Left_Ventricle	I:/easy/MRmyyreferfile/FUSION/WEIGHTS//GTExv8.EUR.Heart_Left_Ventricle/ENSG00000277290.1.wgt.RDat	ENSG00000277290	11	243482	243483	0.2967	rs511744	-4.18	rs1045288	0.182242	8.15	-4.1324	297	22	enet	0.19	8e-17	-4.0338	5.49e-05	0	0.191	0	0.009	0.8	0.002262	5306		GTExv8.EUR.Heart_Left_Ventricle
GTExv8.EUR.Heart_Left_Ventricle	I:/easy/MRmyyreferfile/FUSION/WEIGHTS//GTExv8.EUR.Heart_Left_Ventricle/ENSG00000072310.16.wgt.RDat	SREBF1	17	17837001	17837002	0.0483	rs7501812	5.81	rs4925118	0.0267	4.23	2.3607	414	18	enet	0.038	0.00023	2.7008	0.00692	0	0	0.109	0.091	0.799	0.6	20		GTExv8.EUR.Heart_Left_Ventricle	SREBF1
GTExv8.EUR.Heart_Left_Ventricle	I:/easy/MRmyyreferfile/FUSION/WEIGHTS//GTExv8.EUR.Heart_Left_Ventricle/ENSG00000173442.12.wgt.RDat	EHBP1L1	11	65576037	65576038	0.1771	rs557675	-4.54	rs11227229	0.096645	-5.85	4.08806	353	353	susie	0.1	1.6e-09	-4.4572	8.3e-06	0.001	0.179	0	0.021	0.798	0.003637	3299		GTExv8.EUR.Heart_Left_Ventricle	EHBP1L1
GTExv8.EUR.Heart_Left_Ventricle	I:/easy/MRmyyreferfile/FUSION/WEIGHTS//GTExv8.EUR.Heart_Left_Ventricle/ENSG00000108771.12.wgt.RDat	DHX58	17	42112732	42112733	0.1392	rs963987	4.49	rs2074166	0.0954	-5.88	4.0838	317	1	top1	0.095	7e-09	-4.0838	4.43e-05	0.001	0.179	0	0.026	0.793	0.037267	322		GTExv8.EUR.Heart_Left_Ventricle	DHX58
GTExv8.EUR.Heart_Left_Ventricle	I:/easy/MRmyyreferfile/FUSION/WEIGHTS//GTExv8.EUR.Heart_Left_Ventricle/ENSG00000119718.10.wgt.RDat	EIF2B2	14	75002910	75002911	0.1932	rs175057	-4.31	rs175016	0.202658	-8.39	-4.1859	415	25	enet	0.21	2.8e-18	3.2563	0.00113	0	0.188	0	0.021	0.792	0.1	120		GTExv8.EUR.Heart_Left_Ventricle	EIF2B2
GTExv8.EUR.Heart_Left_Ventricle	I:/easy/MRmyyreferfile/FUSION/WEIGHTS//GTExv8.EUR.Heart_Left_Ventricle/ENSG00000089558.8.wgt.RDat	KCNH4	17	42181277	42181278	0.0614	rs963987	4.49	rs11079035	0.0554	5.04	3.8246	322	322	susie	0.065	1.8e-06	4.1276	3.67e-05	0.012	0.211	0.002	0.031	0.745	0.039604	303		GTExv8.EUR.Heart_Left_Ventricle	KCNH4
GTExv8.EUR.Heart_Left_Ventricle	I:/easy/MRmyyreferfile/FUSION/WEIGHTS//GTExv8.EUR.Heart_Left_Ventricle/ENSG00000125510.15.wgt.RDat	OPRL1	20	64080172	64080173	0.1018	rs8121509	-3.97	rs8121509	0.0832	5.68	-3.97191	311	1	top1	0.083	6.6e-08	-3.97191	7.13e-05	0.005	0.26	0	0.001	0.734	0	100000	0.00189	GTExv8.EUR.Heart_Left_Ventricle	OPRL1
GTExv8.EUR.Heart_Left_Ventricle	I:/easy/MRmyyreferfile/FUSION/WEIGHTS//GTExv8.EUR.Heart_Left_Ventricle/ENSG00000197815.4.wgt.RDat	AC122129.1	17	17858226	17858227	0.0457	rs7501812	5.81	rs6502629	-0.00227	-3.68	5.0858	406	406	susie	0.017	0.01	-5.7111	1.12e-08	0.001	0	0.191	0.09	0.718	0.013072	918		GTExv8.EUR.Heart_Left_Ventricle	AC122129.1
GTExv8.EUR.Heart_Left_Ventricle	I:/easy/MRmyyreferfile/FUSION/WEIGHTS//GTExv8.EUR.Heart_Left_Ventricle/ENSG00000119640.8.wgt.RDat	ACYP1	14	75069278	75069279	0.1628	rs175057	-4.31	rs175016	0.057368	4.75	-4.1859	421	1	top1	0.057	7.1e-06	-4.1859	2.84e-05	0.147	0.108	0.017	0.012	0.716	0.00496	2421		GTExv8.EUR.Heart_Left_Ventricle	ACYP1
GTExv8.EUR.Heart_Left_Ventricle	I:/easy/MRmyyreferfile/FUSION/WEIGHTS//GTExv8.EUR.Heart_Left_Ventricle/ENSG00000144152.12.wgt.RDat	FBLN7	2	112138384	112138385	0.1029	rs4848861	4.94	rs12185740	0.00349	3.85	4.02781	347	347	susie	0.019	0.0069	3.50032	0.000465	0.089	0.02	0.145	0.031	0.715	0.16438	73		GTExv8.EUR.Heart_Left_Ventricle	FBLN7
GTExv8.EUR.Heart_Left_Ventricle	I:/easy/MRmyyreferfile/FUSION/WEIGHTS//GTExv8.EUR.Heart_Left_Ventricle/ENSG00000153774.8.wgt.RDat	CFDP1	16	75433484	75433485	0.0829	rs4146809	-4.36	rs10871308	0.0561	4.89	-3.2792	347	347	susie	0.062	2.8e-06	-4.05918	4.92e-05	0.027	0.214	0.005	0.041	0.712	0.03046	394		GTExv8.EUR.Heart_Left_Ventricle	CFDP1
GTExv8.EUR.Heart_Left_Ventricle	I:/easy/MRmyyreferfile/FUSION/WEIGHTS//GTExv8.EUR.Heart_Left_Ventricle/ENSG00000103671.9.wgt.RDat	TRIP4	15	64387747	64387748	0.168	rs6494488	-4.3	rs6494488	0.123	7.13	-4.30234	287	30	enet	0.13	1.5e-11	-3.3154	0.000915	0	0.291	0	0.012	0.697	0.05042	238		GTExv8.EUR.Heart_Left_Ventricle	TRIP4
GTExv8.EUR.Heart_Left_Ventricle	I:/easy/MRmyyreferfile/FUSION/WEIGHTS//GTExv8.EUR.Heart_Left_Ventricle/ENSG00000124562.9.wgt.RDat	SNRPC	6	34757405	34757406	0.0739	rs9462007	5.25	rs205262	0.0364	-4.81	3.35176	350	350	susie	0.049	3.2e-05	-3.578	0.000346	0.006	0.062	0.021	0.216	0.694	0.07947	151		GTExv8.EUR.Heart_Left_Ventricle	SNRPC
GTExv8.EUR.Heart_Left_Ventricle	I:/easy/MRmyyreferfile/FUSION/WEIGHTS//GTExv8.EUR.Heart_Left_Ventricle/ENSG00000100296.13.wgt.RDat	THOC5	22	29554253	29554254	0.4184	rs2188120	4.34	rs2302141	0.266987	-9.69	3.97629	403	403	susie	0.36	4e-34	-3.7972	0.000146	0	0.316	0	0.014	0.669	0.01147	1046		GTExv8.EUR.Heart_Left_Ventricle	THOC5
GTExv8.EUR.Heart_Left_Ventricle	I:/easy/MRmyyreferfile/FUSION/WEIGHTS//GTExv8.EUR.Heart_Left_Ventricle/ENSG00000185627.17.wgt.RDat	PSMD13	11	236545	236546	0.1099	rs511744	-4.18	rs3782120	0.017136	4.41	-4.05987	295	23	enet	0.024	0.0029	-3.056	0.00224	0.143	0.177	0.007	0.009	0.664	0.035503	338		GTExv8.EUR.Heart_Left_Ventricle	PSMD13
GTExv8.EUR.Heart_Left_Ventricle	I:/easy/MRmyyreferfile/FUSION/WEIGHTS//GTExv8.EUR.Heart_Left_Ventricle/ENSG00000164048.13.wgt.RDat	ZNF589	3	48241099	48241100	0.365	rs3172494	-5.68	rs6787500	0.353163	10.84	-4.48041	244	1	top1	0.35	8e-33	-4.48041	7.45e-06	0	0.027	0	0.317	0.656	0.02405	499		GTExv8.EUR.Heart_Left_Ventricle	ZNF589
GTExv8.EUR.Heart_Left_Ventricle	I:/easy/MRmyyreferfile/FUSION/WEIGHTS//GTExv8.EUR.Heart_Left_Ventricle/ENSG00000213949.8.wgt.RDat	ITGA1	5	52787895	52787896	0.1042	rs4074793	4.49	rs4074793	0.01408	4.11	4.48828	577	26	enet	0.063	2.4e-06	2.87553	0.00403	0.265	0.071	0.014	0.003	0.647	0.02963	405		GTExv8.EUR.Heart_Left_Ventricle	ITGA1
GTExv8.EUR.Heart_Left_Ventricle	I:/easy/MRmyyreferfile/FUSION/WEIGHTS//GTExv8.EUR.Heart_Left_Ventricle/ENSG00000141744.3.wgt.RDat	PNMT	17	39667980	39667981	0.0691	rs903502	4.25	rs2517955	0.0368	4.46	3.7584	323	323	susie	0.045	6.7e-05	3.9583	7.55e-05	0.107	0.246	0.006	0.014	0.628	0.028986	414		GTExv8.EUR.Heart_Left_Ventricle	PNMT
GTExv8.EUR.Heart_Left_Ventricle	I:/easy/MRmyyreferfile/FUSION/WEIGHTS//GTExv8.EUR.Heart_Left_Ventricle/ENSG00000164938.13.wgt.RDat	TP53INP1	8	94949410	94949411	0.0806	rs7812312	4.54	rs7834966	0.024	4.38	3.89549	499	499	susie	0.038	0.00024	4.15973	3.19e-05	0.116	0.157	0.044	0.059	0.625	0.03987	301		GTExv8.EUR.Heart_Left_Ventricle	TP53INP1
GTExv8.EUR.Heart_Left_Ventricle	I:/easy/MRmyyreferfile/FUSION/WEIGHTS//GTExv8.EUR.Heart_Left_Ventricle/ENSG00000159199.13.wgt.RDat	ATP5G1	17	48892764	48892765	0.3363	rs12940887	6.04	rs1973404	0.359	-11.1	-5.0601	392	392	susie	0.36	9.5e-34	5.0811	3.75e-07	0	0.001	0	0.401	0.598	0.078431	153		GTExv8.EUR.Heart_Left_Ventricle	ATP5G1
GTExv8.EUR.Heart_Left_Ventricle	I:/easy/MRmyyreferfile/FUSION/WEIGHTS//GTExv8.EUR.Heart_Left_Ventricle/ENSG00000244515.1.wgt.RDat	KRT18P34	3	157163931	157163932	0.0843	rs4561781	4.89	rs8925	0.066464	-5.05	4.10748	419	1	top1	0.066	1.4e-06	-4.10748	4e-05	0.046	0.12	0.069	0.178	0.587	0.06091	197		GTExv8.EUR.Heart_Left_Ventricle	KRT18P34
GTExv8.EUR.Heart_Left_Ventricle	I:/easy/MRmyyreferfile/FUSION/WEIGHTS//GTExv8.EUR.Heart_Left_Ventricle/ENSG00000140474.12.wgt.RDat	ULK3	15	74843196	74843197	0.1018	rs2168519	4.38	rs3765066	0.0195	4.5	3.38185	290	290	susie	0.029	0.0013	3.8865	0.000102	0.121	0.254	0.014	0.028	0.584	0.000448	26778		GTExv8.EUR.Heart_Left_Ventricle	ULK3
GTExv8.EUR.Heart_Left_Ventricle	I:/easy/MRmyyreferfile/FUSION/WEIGHTS//GTExv8.EUR.Heart_Left_Ventricle/ENSG00000111450.13.wgt.RDat	STX2	12	130839265	130839266	0.4358	rs10773819	3.85	rs10773819	0.386999	-11.34	3.85233	641	641	susie	0.39	6.2e-37	-3.78474	0.000154	0	0.413	0	0.004	0.583	0.00102	11802		GTExv8.EUR.Heart_Left_Ventricle	STX2
GTExv8.EUR.Heart_Left_Ventricle	I:/easy/MRmyyreferfile/FUSION/WEIGHTS//GTExv8.EUR.Heart_Left_Ventricle/ENSG00000134851.12.wgt.RDat	TMEM165	4	55395956	55395957	0.1422	rs4864546	-3.99	rs11943206	0.0967	-6.26	-3.7469	393	393	susie	0.1	1.2e-09	3.791	0.00015	0	0.405	0	0.021	0.575	0.00672	1787		GTExv8.EUR.Heart_Left_Ventricle	TMEM165
GTExv8.EUR.Heart_Left_Ventricle	I:/easy/MRmyyreferfile/FUSION/WEIGHTS//GTExv8.EUR.Heart_Left_Ventricle/ENSG00000168883.19.wgt.RDat	USP39	2	85602855	85602856	0.2033	rs6705971	8.25	rs11544042	0.0444	-4.8	-0.06986	475	5	lasso	0.061	3.7e-06	-2.4661	0.0137	0	0	0.129	0.331	0.54	0.36364	33		GTExv8.EUR.Heart_Left_Ventricle	USP39
GTExv8.EUR.Heart_Left_Ventricle	I:/easy/MRmyyreferfile/FUSION/WEIGHTS//GTExv8.EUR.Heart_Left_Ventricle/ENSG00000170703.15.wgt.RDat	TTLL6	17	48817213	48817214	0.1162	rs4643373	-5.73	rs532154	0.0612	5.16	-4.4671	394	23	enet	0.088	2.8e-08	-4.5209	6.16e-06	0	0.006	0.026	0.453	0.515	0.026608	451		GTExv8.EUR.Heart_Left_Ventricle	TTLL6
GTExv8.EUR.Heart_Left_Ventricle	I:/easy/MRmyyreferfile/FUSION/WEIGHTS//GTExv8.EUR.Heart_Left_Ventricle/ENSG00000004534.14.wgt.RDat	RBM6	3	49940006	49940007	0.3945	rs9875617	-5.14	rs6765484	0.367919	11.41	-4.09564	315	315	susie	0.39	8e-37	-4.13175	3.6e-05	0	0.092	0	0.42	0.488	0.0916	131		GTExv8.EUR.Heart_Left_Ventricle	RBM6
GTExv8.EUR.Heart_Left_Ventricle	I:/easy/MRmyyreferfile/FUSION/WEIGHTS//GTExv8.EUR.Heart_Left_Ventricle/ENSG00000188786.9.wgt.RDat	MTF1	1	37859619	37859620	0.0641	rs17465420	-5.06	rs530225	0.0265	-4.95	-2.71663	461	11	enet	0.045	6.7e-05	3.48115	0.000499	0.013	0.162	0.025	0.317	0.482	0.030848	389		GTExv8.EUR.Heart_Left_Ventricle	MTF1
GTExv8.EUR.Heart_Left_Ventricle	I:/easy/MRmyyreferfile/FUSION/WEIGHTS//GTExv8.EUR.Heart_Left_Ventricle/ENSG00000119703.13.wgt.RDat	ZC2HC1C	14	75064169	75064170	0.0518	rs175057	-4.31	rs10136948	0.016314	-4.02	-3.8587	420	420	susie	0.03	0.001	3.7957	0.000147	0.179	0.291	0.021	0.033	0.476	0.23529	51		GTExv8.EUR.Heart_Left_Ventricle	ZC2HC1C
GTExv8.EUR.Heart_Left_Ventricle	I:/easy/MRmyyreferfile/FUSION/WEIGHTS//GTExv8.EUR.Heart_Left_Ventricle/ENSG00000108797.11.wgt.RDat	CNTNAP1	17	42683917	42683918	0.0592	rs963987	4.49	rs4028634	0.0678	-5.45	-2.9239	266	266	susie	0.07	7.3e-07	3.2451	0.00117	0.005	0.479	0.001	0.047	0.469	0.226415	53		GTExv8.EUR.Heart_Left_Ventricle	CNTNAP1
GTExv8.EUR.Heart_Left_Ventricle	I:/easy/MRmyyreferfile/FUSION/WEIGHTS//GTExv8.EUR.Heart_Left_Ventricle/ENSG00000164068.15.wgt.RDat	RNF123	3	49689501	49689502	0.0336	rs9875617	-5.14	rs6785549	0.020452	3.87	4.1175	313	313	susie	0.021	0.0054	4.42264	9.75e-06	0.038	0.034	0.243	0.22	0.465	0.17647	68		GTExv8.EUR.Heart_Left_Ventricle	RNF123
GTExv8.EUR.Heart_Left_Ventricle	I:/easy/MRmyyreferfile/FUSION/WEIGHTS//GTExv8.EUR.Heart_Left_Ventricle/ENSG00000090316.15.wgt.RDat	MAEA	4	1289850	1289851	0.1373	rs6814036	3.84	rs12512607	0.0744	5.37	3.8341	387	387	susie	0.078	1.7e-07	3.8071	0.000141	0.008	0.524	0	0.007	0.461	0.00537	2236		GTExv8.EUR.Heart_Left_Ventricle	MAEA
GTExv8.EUR.Heart_Left_Ventricle	I:/easy/MRmyyreferfile/FUSION/WEIGHTS//GTExv8.EUR.Heart_Left_Ventricle/ENSG00000171700.13.wgt.RDat	RGS19	20	64079987	64079988	0.2155	rs8121509	-3.97	rs4408777	0.147	7.11	-3.71776	311	18	enet	0.16	2.7e-14	-3.93948	8.17e-05	0	0.542	0	0.003	0.455	0.00178	6746		GTExv8.EUR.Heart_Left_Ventricle	RGS19
GTExv8.EUR.Heart_Left_Ventricle	I:/easy/MRmyyreferfile/FUSION/WEIGHTS//GTExv8.EUR.Heart_Left_Ventricle/ENSG00000239213.5.wgt.RDat	RP11-85F14.5	3	136862053	136862054	0.0479	rs698270	-6.04	rs9682783	0.027431	-3.75	-5.79554	336	1	top1	0.027	0.0015	5.79554	6.81e-09	0.001	0	0.532	0.015	0.453	0.0303	396		GTExv8.EUR.Heart_Left_Ventricle	RP11-85F14.5
GTExv8.EUR.Heart_Left_Ventricle	I:/easy/MRmyyreferfile/FUSION/WEIGHTS//GTExv8.EUR.Heart_Left_Ventricle/ENSG00000089486.16.wgt.RDat	CDIP1	16	4538827	4538828	0.1038	rs8057701	4.2	rs1051308	0.0839	-5.87	3.6602	423	1	top1	0.084	5.8e-08	-3.66022	0.000252	0.004	0.528	0	0.015	0.453	0.01765	680		GTExv8.EUR.Heart_Left_Ventricle	CDIP1
GTExv8.EUR.Heart_Left_Ventricle	I:/easy/MRmyyreferfile/FUSION/WEIGHTS//GTExv8.EUR.Heart_Left_Ventricle/ENSG00000172113.8.wgt.RDat	NME6	3	48301684	48301685	0.1045	rs3172494	-5.68	rs3197223	0.087795	-5.74	-4.27516	255	1	top1	0.088	2.8e-08	4.27516	1.91e-05	0.001	0.044	0.008	0.514	0.434	0.0663	181		GTExv8.EUR.Heart_Left_Ventricle	NME6
GTExv8.EUR.Heart_Left_Ventricle	I:/easy/MRmyyreferfile/FUSION/WEIGHTS//GTExv8.EUR.Heart_Left_Ventricle/ENSG00000256269.7.wgt.RDat	HMBS	11	119084865	119084866	0.3678	rs1168568	3.76	rs1177563	0.233721	9.07	3.6068	372	4	lasso	0.24	1.1e-21	3.6326	0.000281	0	0.563	0	0.006	0.431	0.005181	2316		GTExv8.EUR.Heart_Left_Ventricle	HMBS
GTExv8.EUR.Heart_Left_Ventricle	I:/easy/MRmyyreferfile/FUSION/WEIGHTS//GTExv8.EUR.Heart_Left_Ventricle/ENSG00000273486.1.wgt.RDat	RP11-731C17.2	3	136839020	136839021	0.1186	rs698270	-6.04	rs9846691	0.035535	-5.01	-4.4871	338	338	susie	0.045	6.5e-05	5.11541	3.13e-07	0	0.001	0.012	0.556	0.43	0.02076	578		GTExv8.EUR.Heart_Left_Ventricle	RP11-731C17.2
GTExv8.EUR.Heart_Left_Ventricle	I:/easy/MRmyyreferfile/FUSION/WEIGHTS//GTExv8.EUR.Heart_Left_Ventricle/ENSG00000237624.1.wgt.RDat	OXCT2P1	1	39514955	39514956	0.3607	rs6663003	4.21	rs3916164	0.143	6.95	3.64926	364	7	lasso	0.16	6.3e-14	3.56346	0.000366	0	0.564	0	0.016	0.419	0.030303	396		GTExv8.EUR.Heart_Left_Ventricle	OXCT2P1
GTExv8.EUR.Heart_Left_Ventricle	I:/easy/MRmyyreferfile/FUSION/WEIGHTS//GTExv8.EUR.Heart_Left_Ventricle/ENSG00000272030.1.wgt.RDat	RP1-178F15.4	1	153634396	153634397	0.1549	rs7934	-3.66	rs28380060	0.121	6.48	-3.59451	404	1	top1	0.12	5.6e-11	-3.59451	0.000325	0	0.593	0	0.005	0.402	0.01222	982		GTExv8.EUR.Heart_Left_Ventricle	RP1-178F15.4
GTExv8.EUR.Heart_Left_Ventricle	I:/easy/MRmyyreferfile/FUSION/WEIGHTS//GTExv8.EUR.Heart_Left_Ventricle/ENSG00000153406.13.wgt.RDat	NMRAL1	16	4495762	4495763	0.5575	rs8057701	4.2	rs4786501	0.539	13.28	3.6026	422	5	lasso	0.54	4.1e-57	3.77554	0.00016	0	0.582	0	0.017	0.401	0.01084	1107		GTExv8.EUR.Heart_Left_Ventricle	NMRAL1
GTExv8.EUR.Heart_Left_Ventricle	I:/easy/MRmyyreferfile/FUSION/WEIGHTS//GTExv8.EUR.Heart_Left_Ventricle/ENSG00000180479.13.wgt.RDat	ZNF571	19	37594789	37594790	0.0914	rs17246792	-4.51	rs17246792	0.0261	3.96	-4.51042	290	1	top1	0.026	0.002	-4.51042	6.47e-06	0.411	0.018	0.169	0.007	0.394	0	100000	0.0572	GTExv8.EUR.Heart_Left_Ventricle	ZNF571
GTExv8.EUR.Heart_Left_Ventricle	I:/easy/MRmyyreferfile/FUSION/WEIGHTS//GTExv8.EUR.Heart_Left_Ventricle/ENSG00000037042.8.wgt.RDat	TUBG2	17	42659304	42659305	0.0805	rs963987	4.49	rs2292749	0.0603	-5.57	3.1148	258	258	susie	0.089	2.1e-08	-3.4636	0.000533	0.001	0.558	0	0.055	0.386	0.173913	69		GTExv8.EUR.Heart_Left_Ventricle	TUBG2
GTExv8.EUR.Heart_Left_Ventricle	I:/easy/MRmyyreferfile/FUSION/WEIGHTS//GTExv8.EUR.Heart_Left_Ventricle/ENSG00000176973.7.wgt.RDat	FAM89B	11	65572348	65572349	0.2846	rs557675	-4.54	rs749112	0.044216	5.06	-3.02748	356	53	enet	0.074	3.5e-07	-3.1061	0.0019	0.058	0.497	0.007	0.061	0.376	0.051064	235		GTExv8.EUR.Heart_Left_Ventricle	FAM89B
GTExv8.EUR.Heart_Left_Ventricle	I:/easy/MRmyyreferfile/FUSION/WEIGHTS//GTExv8.EUR.Heart_Left_Ventricle/ENSG00000124818.15.wgt.RDat	OPN5	6	47781981	47781982	0.2384	rs2152797	3.77	rs6935668	0.183	-8.21	3.52034	414	37	enet	0.22	5.8e-20	-2.94784	0.0032	0	0.628	0	0.009	0.363	0.14634	82		GTExv8.EUR.Heart_Left_Ventricle	OPN5
GTExv8.EUR.Heart_Left_Ventricle	I:/easy/MRmyyreferfile/FUSION/WEIGHTS//GTExv8.EUR.Heart_Left_Ventricle/ENSG00000164535.14.wgt.RDat	DAGLB	7	6448011	6448012	0.1628	rs836472	-3.77	rs12537894	0.121319	6.58	-3.55222	304	17	enet	0.12	4.9e-11	-3.92061	8.83e-05	0	0.646	0	0.006	0.348	0.00241	4989		GTExv8.EUR.Heart_Left_Ventricle	DAGLB
GTExv8.EUR.Heart_Left_Ventricle	I:/easy/MRmyyreferfile/FUSION/WEIGHTS//GTExv8.EUR.Heart_Left_Ventricle/ENSG00000267422.1.wgt.RDat	CTD-2554C21.1	19	37779878	37779879	0.0334	rs17246792	-4.51	rs17306900	0.0116	3.7	2.54111	306	5	lasso	0.022	0.004	3.62631	0.000288	0.364	0.101	0.148	0.041	0.347	0.157895	76		GTExv8.EUR.Heart_Left_Ventricle	CTD-2554C21.1
GTExv8.EUR.Heart_Left_Ventricle	I:/easy/MRmyyreferfile/FUSION/WEIGHTS//GTExv8.EUR.Heart_Left_Ventricle/ENSG00000087274.16.wgt.RDat	ADD1	4	2843856	2843857	0.0981	rs2857861	-4.38	rs3775068	0.165	7.51	3.5421	376	1	top1	0.17	1.2e-14	3.5421	0.000397	0	0.614	0	0.042	0.344	0.04	300		GTExv8.EUR.Heart_Left_Ventricle	ADD1
GTExv8.EUR.Heart_Left_Ventricle	I:/easy/MRmyyreferfile/FUSION/WEIGHTS//GTExv8.EUR.Heart_Left_Ventricle/ENSG00000160678.11.wgt.RDat	S100A1	1	153627925	153627926	0.2733	rs7934	-3.66	rs913861	0.203	8.95	-3.38646	407	27	enet	0.24	2.2e-21	-3.39064	0.000697	0	0.654	0	0.006	0.341	0.000448	26795		GTExv8.EUR.Heart_Left_Ventricle	S100A1
GTExv8.EUR.Heart_Left_Ventricle	I:/easy/MRmyyreferfile/FUSION/WEIGHTS//GTExv8.EUR.Heart_Left_Ventricle/ENSG00000239672.7.wgt.RDat	NME1	17	51153535	51153536	0.3382	rs3760469	4.28	rs16949649	0.301	10	3.5161	428	428	susie	0.33	6.6e-30	3.6248	0.000289	0	0.654	0	0.011	0.335	0.006803	1764		GTExv8.EUR.Heart_Left_Ventricle	NME1
GTExv8.EUR.Heart_Left_Ventricle	I:/easy/MRmyyreferfile/FUSION/WEIGHTS//GTExv8.EUR.Heart_Left_Ventricle/ENSG00000168275.14.wgt.RDat	COA6	1	234373593	234373594	0.2403	rs4920192	3.65	rs6586384	0.231	8.78	3.49447	628	1	top1	0.23	1.7e-20	3.49447	0.000475	0	0.673	0	0.007	0.32	0.016878	711		GTExv8.EUR.Heart_Left_Ventricle	COA6
GTExv8.EUR.Heart_Left_Ventricle	I:/easy/MRmyyreferfile/FUSION/WEIGHTS//GTExv8.EUR.Heart_Left_Ventricle/ENSG00000186205.12.wgt.RDat	MARC1	1	220786758	220786759	0.6179	rs12046182	3.66	rs2807835	0.461	12.29	3.49001	411	1	top1	0.46	9.4e-46	3.49001	0.000483	0	0.68	0	0.002	0.318	0.007823	1534		GTExv8.EUR.Heart_Left_Ventricle	MARC1
GTExv8.EUR.Heart_Left_Ventricle	I:/easy/MRmyyreferfile/FUSION/WEIGHTS//GTExv8.EUR.Heart_Left_Ventricle/ENSG00000117477.12.wgt.RDat	CCDC181	1	169460668	169460669	0.1998	rs3766077	-4.2	rs10489188	0.157	-7.41	3.50652	576	576	susie	0.16	4.2e-14	-3.51663	0.000437	0	0.64	0	0.048	0.312	0.037383	321		GTExv8.EUR.Heart_Left_Ventricle	CCDC181
GTExv8.EUR.Heart_Left_Ventricle	I:/easy/MRmyyreferfile/FUSION/WEIGHTS//GTExv8.EUR.Heart_Left_Ventricle/ENSG00000160679.12.wgt.RDat	CHTOP	1	153634110	153634111	0.1111	rs7934	-3.66	rs3818632	0.0757	5.89	-3.48946	404	404	susie	0.09	2e-08	-3.44635	0.000568	0	0.689	0	0.006	0.304	0.000324	37089		GTExv8.EUR.Heart_Left_Ventricle	CHTOP
GTExv8.EUR.Heart_Left_Ventricle	I:/easy/MRmyyreferfile/FUSION/WEIGHTS//GTExv8.EUR.Heart_Left_Ventricle/ENSG00000172349.17.wgt.RDat	IL16	15	81159574	81159575	0.1078	rs1879454	4.95	rs1509559	0.0353	4.65	3.83028	441	1	top1	0.035	0.00037	3.8303	0.000128	0.355	0.175	0.127	0.062	0.28	0.013937	861		GTExv8.EUR.Heart_Left_Ventricle	IL16
GTExv8.EUR.Heart_Left_Ventricle	I:/easy/MRmyyreferfile/FUSION/WEIGHTS//GTExv8.EUR.Heart_Left_Ventricle/ENSG00000169967.16.wgt.RDat	MAP3K2	2	127388464	127388465	0.1446	rs1566823	-4.44	rs6753288	0.0724	5.08	3.53811	437	1	top1	0.072	4.7e-07	3.53811	0.000403	0.172	0.502	0.013	0.037	0.277	0.0354	339		GTExv8.EUR.Heart_Left_Ventricle	MAP3K2
GTExv8.EUR.Heart_Left_Ventricle	I:/easy/MRmyyreferfile/FUSION/WEIGHTS//GTExv8.EUR.Heart_Left_Ventricle/ENSG00000100883.11.wgt.RDat	SRP54	14	34981956	34981957	0.0946	rs1028448	3.97	rs8006908	0.064903	-4.76	3.4303	377	5	lasso	0.066	1.5e-06	-2.8567	0.00428	0.203	0.503	0.006	0.013	0.275	0.0597	201		GTExv8.EUR.Heart_Left_Ventricle	SRP54
GTExv8.EUR.Heart_Left_Ventricle	I:/easy/MRmyyreferfile/FUSION/WEIGHTS//GTExv8.EUR.Heart_Left_Ventricle/ENSG00000162817.6.wgt.RDat	C1orf115	1	220689844	220689845	0.2593	rs12046182	3.66	rs2807835	0.0887	6.47	3.49001	406	26	enet	0.18	4.8e-16	2.18517	0.0289	0	0.728	0	0.002	0.27	0.045455	264		GTExv8.EUR.Heart_Left_Ventricle	C1orf115
GTExv8.EUR.Heart_Left_Ventricle	I:/easy/MRmyyreferfile/FUSION/WEIGHTS//GTExv8.EUR.Heart_Left_Ventricle/ENSG00000143437.20.wgt.RDat	ARNT	1	150876767	150876768	0.1101	rs11204693	3.82	rs12568757	0.0984	6.44	-3.34629	302	302	susie	0.11	7e-10	-3.43689	0.000588	0	0.723	0	0.012	0.265	0.115385	104		GTExv8.EUR.Heart_Left_Ventricle	ARNT
GTExv8.EUR.Heart_Left_Ventricle	I:/easy/MRmyyreferfile/FUSION/WEIGHTS//GTExv8.EUR.Heart_Left_Ventricle/ENSG00000099785.10.wgt.RDat	MARCH2	19	8413269	8413270	0.4538	rs2396141	3.87	rs17160520	0.444	12.07	3.41664	368	1	top1	0.44	1.5e-43	3.41664	0.000634	0	0.73	0	0.006	0.265	0.023033	521		GTExv8.EUR.Heart_Left_Ventricle	MARCH2
GTExv8.EUR.Heart_Left_Ventricle	I:/easy/MRmyyreferfile/FUSION/WEIGHTS//GTExv8.EUR.Heart_Left_Ventricle/ENSG00000106868.16.wgt.RDat	SUSD1	9	112175407	112175408	0.2578	rs700110	3.66	rs4979085	0.212424	-8.8	3.43755	485	485	susie	0.22	1.9e-19	-3.3942	0.000688	0	0.744	0	0.003	0.253	0.004364	2750		GTExv8.EUR.Heart_Left_Ventricle	SUSD1
GTExv8.EUR.Heart_Left_Ventricle	I:/easy/MRmyyreferfile/FUSION/WEIGHTS//GTExv8.EUR.Heart_Left_Ventricle/ENSG00000196923.13.wgt.RDat	PDLIM7	5	177497600	177497601	0.0652	rs337370	-4.25	rs337370	0.031413	4.01	-4.24768	264	1	top1	0.031	0.00075	-4.24768	2.16e-05	0.696	0.035	0.018	0.001	0.251	0	100000	0.000109	GTExv8.EUR.Heart_Left_Ventricle	PDLIM7
GTExv8.EUR.Heart_Left_Ventricle	I:/easy/MRmyyreferfile/FUSION/WEIGHTS//GTExv8.EUR.Heart_Left_Ventricle/ENSG00000181873.12.wgt.RDat	IBA57	1	228165814	228165815	0.078	rs11800309	3.95	rs11800309	0.0317	4.36	3.94954	324	1	top1	0.032	0.00071	3.94954	7.83e-05	0.643	0.103	0.006	0.001	0.247	0	100000	0.00212	GTExv8.EUR.Heart_Left_Ventricle	IBA57
GTExv8.EUR.Heart_Left_Ventricle	I:/easy/MRmyyreferfile/FUSION/WEIGHTS//GTExv8.EUR.Heart_Left_Ventricle/ENSG00000257621.7.wgt.RDat	RP11-349A22.5	14	58295810	58295811	0.1222	rs6573194	4.4	rs1051858	0.039307	4.55	3.6914	459	5	lasso	0.048	4.1e-05	3.8328	0.000127	0.423	0.256	0.047	0.028	0.247	0.02344	512		GTExv8.EUR.Heart_Left_Ventricle	RP11-349A22.5
GTExv8.EUR.Heart_Left_Ventricle	I:/easy/MRmyyreferfile/FUSION/WEIGHTS//GTExv8.EUR.Heart_Left_Ventricle/ENSG00000119630.13.wgt.RDat	PGF	14	74955783	74955784	0.0514	rs175057	-4.31	rs8022046	0.01642	4.1	-1.022	399	399	susie	0.03	0.001	-2.4783	0.0132	0.32	0.355	0.037	0.041	0.247	0.52174	23		GTExv8.EUR.Heart_Left_Ventricle	PGF
GTExv8.EUR.Heart_Left_Ventricle	I:/easy/MRmyyreferfile/FUSION/WEIGHTS//GTExv8.EUR.Heart_Left_Ventricle/ENSG00000104497.13.wgt.RDat	SNX16	8	81842865	81842866	0.2213	rs1817107	3.44	rs10504741	0.185	8.02	3.37919	313	1	top1	0.18	2.4e-16	3.37919	0.000727	0	0.756	0	0.003	0.242	0.00694	1730		GTExv8.EUR.Heart_Left_Ventricle	SNX16
GTExv8.EUR.Heart_Left_Ventricle	I:/easy/MRmyyreferfile/FUSION/WEIGHTS//GTExv8.EUR.Heart_Left_Ventricle/ENSG00000206053.12.wgt.RDat	HN1L	16	1678255	1678256	0.1207	rs2235642	3.47	rs2235642	0.0529	-5.61	3.4713	476	14	enet	0.083	6.5e-08	-3.286	0.00102	0.015	0.741	0	0.002	0.242	0.00414	2902		GTExv8.EUR.Heart_Left_Ventricle	HN1L
GTExv8.EUR.Heart_Left_Ventricle	I:/easy/MRmyyreferfile/FUSION/WEIGHTS//GTExv8.EUR.Heart_Left_Ventricle/ENSG00000173327.7.wgt.RDat	MAP3K11	11	65614248	65614249	0.1598	rs557675	-4.54	rs1144789	0.074553	5.86	2.9237	350	350	susie	0.081	9.9e-08	2.6991	0.00695	0.002	0.677	0	0.084	0.238	0.129032	93		GTExv8.EUR.Heart_Left_Ventricle	MAP3K11
GTExv8.EUR.Heart_Left_Ventricle	I:/easy/MRmyyreferfile/FUSION/WEIGHTS//GTExv8.EUR.Heart_Left_Ventricle/ENSG00000143156.13.wgt.RDat	NME7	1	169367966	169367967	0.2203	rs3766077	-4.2	rs4656671	0.106	-6.18	-3.39194	588	1	top1	0.11	1e-09	3.39194	0.000694	0.001	0.709	0	0.053	0.237	0.074534	161		GTExv8.EUR.Heart_Left_Ventricle	NME7
GTExv8.EUR.Heart_Left_Ventricle	I:/easy/MRmyyreferfile/FUSION/WEIGHTS//GTExv8.EUR.Heart_Left_Ventricle/ENSG00000146243.13.wgt.RDat	IRAK1BP1	6	78867471	78867472	0.1983	rs2174739	3.49	rs9352675	0.23	8.88	3.26413	375	375	susie	0.23	1.4e-20	3.35118	0.000805	0	0.782	0	0.009	0.209	0.01961	612		GTExv8.EUR.Heart_Left_Ventricle	IRAK1BP1
GTExv8.EUR.Heart_Left_Ventricle	I:/easy/MRmyyreferfile/FUSION/WEIGHTS//GTExv8.EUR.Heart_Left_Ventricle/ENSG00000124380.10.wgt.RDat	SNRNP27	2	69893559	69893560	0.1404	rs13412112	5.04	rs12612925	0.0578	-5.47	3.70788	321	29	enet	0.066	1.4e-06	-3.21536	0.0013	0.004	0.518	0.002	0.271	0.205	0.42857	28		GTExv8.EUR.Heart_Left_Ventricle	SNRNP27
GTExv8.EUR.Heart_Left_Ventricle	I:/easy/MRmyyreferfile/FUSION/WEIGHTS//GTExv8.EUR.Heart_Left_Ventricle/ENSG00000264070.1.wgt.RDat	DND1P1	17	45585870	45585871	0.401	rs17689824	3.35	rs17689471	0.524	13.09	3.3164	117	1	top1	0.52	1.6e-54	3.3164	0.000912	0	0.792	0	0.003	0.205	0.041379	290		GTExv8.EUR.Heart_Left_Ventricle	DND1P1
GTExv8.EUR.Heart_Left_Ventricle	I:/easy/MRmyyreferfile/FUSION/WEIGHTS//GTExv8.EUR.Heart_Left_Ventricle/ENSG00000263503.1.wgt.RDat	RP11-707O23.5	17	45602339	45602340	0.3864	rs17689824	3.35	rs17689471	0.55	13.4	3.3164	108	1	top1	0.55	1.6e-58	3.3164	0.000912	0	0.792	0	0.003	0.205	0.029197	411		GTExv8.EUR.Heart_Left_Ventricle	RP11-707O23.5
GTExv8.EUR.Heart_Left_Ventricle	I:/easy/MRmyyreferfile/FUSION/WEIGHTS//GTExv8.EUR.Heart_Left_Ventricle/ENSG00000196268.11.wgt.RDat	ZNF493	19	21397118	21397119	0.1316	rs2968084	-3.67	rs8107999	0.164	7.76	-3.37618	286	25	enet	0.18	5.5e-16	-3.05735	0.00223	0	0.794	0	0.003	0.203	0.10084	119		GTExv8.EUR.Heart_Left_Ventricle	ZNF493
GTExv8.EUR.Heart_Left_Ventricle	I:/easy/MRmyyreferfile/FUSION/WEIGHTS//GTExv8.EUR.Heart_Left_Ventricle/ENSG00000214425.7.wgt.RDat	LRRC37A4P	17	45550334	45550335	0.4603	rs17689824	3.35	rs17689471	0.553	-13.51	3.3164	135	135	susie	0.55	3.4e-59	-3.3099	0.000933	0	0.795	0	0.003	0.202	0.046154	260		GTExv8.EUR.Heart_Left_Ventricle	LRRC37A4P
GTExv8.EUR.Heart_Left_Ventricle	I:/easy/MRmyyreferfile/FUSION/WEIGHTS//GTExv8.EUR.Heart_Left_Ventricle/ENSG00000280022.1.wgt.RDat	ENSG00000280022	17	45592620	45592621	0.2802	rs17689824	3.35	rs17689471	0.349	10.84	3.3164	112	112	susie	0.36	4.5e-33	3.3111	0.000929	0	0.795	0	0.003	0.202	0.025751	466		GTExv8.EUR.Heart_Left_Ventricle
GTExv8.EUR.Heart_Left_Ventricle	I:/easy/MRmyyreferfile/FUSION/WEIGHTS//GTExv8.EUR.Heart_Left_Ventricle/ENSG00000204650.14.wgt.RDat	CRHR1-IT1	17	45620327	45620328	0.4027	rs17689824	3.35	rs16940665	0.581	13.74	3.3103	90	1	top1	0.58	1.6e-63	3.3103	0.000932	0	0.795	0	0.003	0.202	0.062176	193		GTExv8.EUR.Heart_Left_Ventricle	CRHR1-IT1
GTExv8.EUR.Heart_Left_Ventricle	I:/easy/MRmyyreferfile/FUSION/WEIGHTS//GTExv8.EUR.Heart_Left_Ventricle/ENSG00000186868.15.wgt.RDat	MAPT	17	45894381	45894382	0.255	rs17689824	3.35	rs17689471	0.169	-7.52	3.3164	31	22	enet	0.2	1.7e-17	-2.4784	0.0132	0	0.795	0	0.002	0.202	0.352941	34		GTExv8.EUR.Heart_Left_Ventricle	MAPT
GTExv8.EUR.Heart_Left_Ventricle	I:/easy/MRmyyreferfile/FUSION/WEIGHTS//GTExv8.EUR.Heart_Left_Ventricle/ENSG00000214401.4.wgt.RDat	KANSL1-AS1	17	46193575	46193576	0.4275	rs17689824	3.35	rs17689471	0.583	13.81	3.3164	29	17	enet	0.59	1.6e-64	3.2173	0.00129	0	0.795	0	0.002	0.202	0.11215	107		GTExv8.EUR.Heart_Left_Ventricle	KANSL1-AS1
GTExv8.EUR.Heart_Left_Ventricle	I:/easy/MRmyyreferfile/FUSION/WEIGHTS//GTExv8.EUR.Heart_Left_Ventricle/ENSG00000261575.2.wgt.RDat	RP11-259G18.1	17	46267036	46267037	0.1085	rs17689824	3.35	rs17689471	0.137	6.88	3.3164	65	65	susie	0.14	2.3e-12	3.3089	0.000937	0	0.798	0	0.003	0.199	0.000227	52793		GTExv8.EUR.Heart_Left_Ventricle	RP11-259G18.1
GTExv8.EUR.Heart_Left_Ventricle	I:/easy/MRmyyreferfile/FUSION/WEIGHTS//GTExv8.EUR.Heart_Left_Ventricle/ENSG00000186184.16.wgt.RDat	POLR1D	13	27620741	27620742	0.2958	rs880214	-3.31	rs880214	0.11994	6.42	-3.3064	526	526	susie	0.16	6.5e-14	-3.02207	0.00251	0	0.803	0	0.001	0.196	0.0014	8560		GTExv8.EUR.Heart_Left_Ventricle	POLR1D
GTExv8.EUR.Heart_Left_Ventricle	I:/easy/MRmyyreferfile/FUSION/WEIGHTS//GTExv8.EUR.Heart_Left_Ventricle/ENSG00000102967.11.wgt.RDat	DHODH	16	72008587	72008588	0.2245	rs16973520	5.13	rs3213422	0.167	-7.51	-3.5042	369	1	top1	0.17	8.3e-15	3.50419	0.000458	0	0.396	0	0.409	0.195	0.08108	148		GTExv8.EUR.Heart_Left_Ventricle	DHODH
GTExv8.EUR.Heart_Left_Ventricle	I:/easy/MRmyyreferfile/FUSION/WEIGHTS//GTExv8.EUR.Heart_Left_Ventricle/ENSG00000172301.10.wgt.RDat	COPRS	17	31859336	31859337	0.1371	rs450735	-4.42	rs2344312	0.0282	-5.07	-3.1957	320	320	susie	0.056	9.4e-06	3.55	0.000385	0.026	0.748	0.001	0.032	0.193	0.06383	188		GTExv8.EUR.Heart_Left_Ventricle	COPRS
GTExv8.EUR.Heart_Left_Ventricle	I:/easy/MRmyyreferfile/FUSION/WEIGHTS//GTExv8.EUR.Heart_Left_Ventricle/ENSG00000262539.1.wgt.RDat	RP11-259G18.3	17	46260605	46260606	0.4327	rs17689824	3.35	rs17689471	0.555	13.81	3.3164	65	16	lasso	0.59	8.1e-65	3.1176	0.00182	0	0.804	0	0.003	0.193	0.085714	140		GTExv8.EUR.Heart_Left_Ventricle	RP11-259G18.3
GTExv8.EUR.Heart_Left_Ventricle	I:/easy/MRmyyreferfile/FUSION/WEIGHTS//GTExv8.EUR.Heart_Left_Ventricle/ENSG00000259407.1.wgt.RDat	RP11-158M2.3	15	85750280	85750281	0.1418	rs17553249	-3.46	rs10520595	0.117	6.59	3.29025	559	1	top1	0.12	1.2e-10	3.2902	0.001	0	0.804	0	0.005	0.191	0.006928	1732		GTExv8.EUR.Heart_Left_Ventricle	RP11-158M2.3
GTExv8.EUR.Heart_Left_Ventricle	I:/easy/MRmyyreferfile/FUSION/WEIGHTS//GTExv8.EUR.Heart_Left_Ventricle/ENSG00000136682.14.wgt.RDat	CBWD2	2	113437690	113437691	0.0802	rs6761276	5.55	rs1900287	0.0174	3.93	2.65734	424	424	susie	0.022	0.0041	2.79348	0.00521	0.08	0.024	0.549	0.164	0.183	0.13043	92		GTExv8.EUR.Heart_Left_Ventricle	CBWD2
GTExv8.EUR.Heart_Left_Ventricle	I:/easy/MRmyyreferfile/FUSION/WEIGHTS//GTExv8.EUR.Heart_Left_Ventricle/ENSG00000266916.5.wgt.RDat	CTD-3064H18.1	19	37506980	37506981	0.2487	rs17246792	-4.51	rs6508732	0.115	-7.3	-2.94842	275	275	susie	0.13	1.1e-11	3.21402	0.00131	0	0.58	0	0.24	0.18	0.545455	22		GTExv8.EUR.Heart_Left_Ventricle	CTD-3064H18.1
GTExv8.EUR.Heart_Left_Ventricle	I:/easy/MRmyyreferfile/FUSION/WEIGHTS//GTExv8.EUR.Heart_Left_Ventricle/ENSG00000117791.15.wgt.RDat	MARC2	1	220748224	220748225	0.1549	rs12046182	3.66	rs2807835	0.071	5.59	3.49001	407	5	lasso	0.14	3.3e-12	2.58323	0.00979	0.008	0.81	0	0.003	0.179	0.018987	632		GTExv8.EUR.Heart_Left_Ventricle	MARC2
GTExv8.EUR.Heart_Left_Ventricle	I:/easy/MRmyyreferfile/FUSION/WEIGHTS//GTExv8.EUR.Heart_Left_Ventricle/ENSG00000260032.1.wgt.RDat	LINC00657	20	36050959	36050960	0.0741	rs6141600	3.87	rs2590970	0.0168	-4.35	3.61878	260	14	enet	0.024	0.0027	-4.24066	2.23e-05	0.376	0.437	0.005	0.005	0.177	0.00242	4968		GTExv8.EUR.Heart_Left_Ventricle	LINC00657
GTExv8.EUR.Heart_Left_Ventricle	I:/easy/MRmyyreferfile/FUSION/WEIGHTS//GTExv8.EUR.Heart_Left_Ventricle/ENSG00000179195.15.wgt.RDat	ZNF664	12	123973122	123973123	0.1418	rs7133378	-4.87	rs1048497	0.071187	4.92	-3.58818	432	1	top1	0.071	5.9e-07	-3.58818	0.000333	0.177	0.26	0.156	0.231	0.176	0.07059	170		GTExv8.EUR.Heart_Left_Ventricle	ZNF664
GTExv8.EUR.Heart_Left_Ventricle	I:/easy/MRmyyreferfile/FUSION/WEIGHTS//GTExv8.EUR.Heart_Left_Ventricle/ENSG00000149269.9.wgt.RDat	PAK1	11	77455936	77455937	0.0681	rs6592714	-4.33	rs2729760	0.007287	3.8	2.75014	361	361	susie	0.03	0.00094	3.403	0.000666	0.618	0.176	0.026	0.007	0.173	0.013575	884		GTExv8.EUR.Heart_Left_Ventricle	PAK1
GTExv8.EUR.Heart_Left_Ventricle	I:/easy/MRmyyreferfile/FUSION/WEIGHTS//GTExv8.EUR.Heart_Left_Ventricle/ENSG00000261783.1.wgt.RDat	RP11-252K23.2	16	75381259	75381260	0.3386	rs4146809	-4.36	rs166013	0.176	8.26	-3.307	353	1	top1	0.18	1.3e-15	-3.307	0.000943	0	0.691	0	0.136	0.173	0.12371	97		GTExv8.EUR.Heart_Left_Ventricle	RP11-252K23.2
GTExv8.EUR.Heart_Left_Ventricle	I:/easy/MRmyyreferfile/FUSION/WEIGHTS//GTExv8.EUR.Heart_Left_Ventricle/ENSG00000279602.1.wgt.RDat	ENSG00000279602	17	43361360	43361361	0.5677	rs11079338	4.51	rs3737559	0.105	-7.03	3.3803	301	301	susie	0.28	6.3e-25	-2.0385	0.0415	0	0.776	0	0.053	0.171	0.333333	36		GTExv8.EUR.Heart_Left_Ventricle
GTExv8.EUR.Heart_Left_Ventricle	I:/easy/MRmyyreferfile/FUSION/WEIGHTS//GTExv8.EUR.Heart_Left_Ventricle/ENSG00000184014.7.wgt.RDat	DENND5A	11	9265389	9265390	0.1222	rs360136	-5.16	rs7104221	0.097452	5.93	3.59774	374	374	susie	0.099	3.9e-09	3.522	0.000428	0.001	0.329	0.001	0.501	0.168	0.054299	221		GTExv8.EUR.Heart_Left_Ventricle	DENND5A
GTExv8.EUR.Heart_Left_Ventricle	I:/easy/MRmyyreferfile/FUSION/WEIGHTS//GTExv8.EUR.Heart_Left_Ventricle/ENSG00000021762.19.wgt.RDat	OSBPL5	11	3165769	3165770	0.188	rs12270081	3.32	rs7106225	0.081666	5.74	3.26542	447	447	susie	0.17	9e-15	3.9137	9.09e-05	0.006	0.826	0	0.001	0.167	8e-05	100000	8.08e-05	GTExv8.EUR.Heart_Left_Ventricle	OSBPL5
GTExv8.EUR.Heart_Left_Ventricle	I:/easy/MRmyyreferfile/FUSION/WEIGHTS//GTExv8.EUR.Heart_Left_Ventricle/ENSG00000224183.1.wgt.RDat	SDHDP6	1	25294642	25294643	0.1663	rs35614701	3.72	rs1053438	0.0733	5.19	3.2925	355	355	susie	0.12	3.6e-11	3.46917	0.000522	0.026	0.804	0	0.005	0.165	0.006346	1891		GTExv8.EUR.Heart_Left_Ventricle	SDHDP6
GTExv8.EUR.Heart_Left_Ventricle	I:/easy/MRmyyreferfile/FUSION/WEIGHTS//GTExv8.EUR.Heart_Left_Ventricle/ENSG00000105953.14.wgt.RDat	OGDH	7	44606571	44606572	0.0584	rs2107732	-4.72	rs2107768	0.001808	-3.73	3.33861	365	365	susie	0.002	0.2	-3.1705	0.00152	0.583	0.165	0.07	0.02	0.163	0.2	60		GTExv8.EUR.Heart_Left_Ventricle	OGDH
GTExv8.EUR.Heart_Left_Ventricle	I:/easy/MRmyyreferfile/FUSION/WEIGHTS//GTExv8.EUR.Heart_Left_Ventricle/ENSG00000012124.16.wgt.RDat	CD22	19	35319260	35319261	0.2626	rs10411704	-3.23	rs10411704	0.243	8.93	-3.22929	490	1	top1	0.24	1.3e-21	-3.22928	0.00124	0	0.836	0	0.001	0.163	0	100000	0.0011	GTExv8.EUR.Heart_Left_Ventricle	CD22
GTExv8.EUR.Heart_Left_Ventricle	I:/easy/MRmyyreferfile/FUSION/WEIGHTS//GTExv8.EUR.Heart_Left_Ventricle/ENSG00000105695.14.wgt.RDat	MAG	19	35292124	35292125	0.1627	rs10411704	-3.23	rs10411704	0.145	6.92	-3.22929	494	2	lasso	0.15	4.1e-13	-3.01767	0.00255	0	0.837	0	0.001	0.162	0.004135	2902		GTExv8.EUR.Heart_Left_Ventricle	MAG
GTExv8.EUR.Heart_Left_Ventricle	I:/easy/MRmyyreferfile/FUSION/WEIGHTS//GTExv8.EUR.Heart_Left_Ventricle/ENSG00000165895.17.wgt.RDat	ARHGAP42	11	100738442	100738443	0.0786	rs17712139	5.66	rs667575	0.058573	4.53	-4.30104	527	1	top1	0.059	5.7e-06	-4.301	1.7e-05	0.041	0.013	0.604	0.188	0.154	0.054299	221		GTExv8.EUR.Heart_Left_Ventricle	ARHGAP42
GTExv8.EUR.Heart_Left_Ventricle	I:/easy/MRmyyreferfile/FUSION/WEIGHTS//GTExv8.EUR.Heart_Left_Ventricle/ENSG00000011260.13.wgt.RDat	UTP18	17	51260527	51260528	0.103	rs3760469	4.28	rs4793692	0.0848	5.82	-3.2784	447	3	lasso	0.087	3.3e-08	-3.2749	0.00106	0.002	0.832	0	0.014	0.152	0.016021	749		GTExv8.EUR.Heart_Left_Ventricle	UTP18
GTExv8.EUR.Heart_Left_Ventricle	I:/easy/MRmyyreferfile/FUSION/WEIGHTS//GTExv8.EUR.Heart_Left_Ventricle/ENSG00000117122.13.wgt.RDat	MFAP2	1	16980834	16980835	0.1731	rs761422	-3.23	rs761422	0.166	7.6	-3.22929	343	5	lasso	0.17	5.8e-15	-3.34504	0.000823	0	0.849	0	0.001	0.15	0.000566	21203		GTExv8.EUR.Heart_Left_Ventricle	MFAP2
GTExv8.EUR.Heart_Left_Ventricle	I:/easy/MRmyyreferfile/FUSION/WEIGHTS//GTExv8.EUR.Heart_Left_Ventricle/ENSG00000136378.14.wgt.RDat	ADAMTS7	15	78811430	78811431	0.1194	rs11072810	-8.02	rs1564499	0.0272	-4.89	2.32284	416	13	enet	0.047	4.7e-05	-5.1647	2.41e-07	0	0	0.068	0.783	0.149	0.030457	394		GTExv8.EUR.Heart_Left_Ventricle	ADAMTS7
GTExv8.EUR.Heart_Left_Ventricle	I:/easy/MRmyyreferfile/FUSION/WEIGHTS//GTExv8.EUR.Heart_Left_Ventricle/ENSG00000139200.13.wgt.RDat	PIANP	12	6700799	6700800	0.1113	rs7959658	3.57	rs7959658	0.014032	4.63	3.56562	276	2	lasso	0.017	0.011	3.19392	0.0014	0.551	0.3	0.001	0	0.148	0.00447	2684		GTExv8.EUR.Heart_Left_Ventricle	PIANP
GTExv8.EUR.Heart_Left_Ventricle	I:/easy/MRmyyreferfile/FUSION/WEIGHTS//GTExv8.EUR.Heart_Left_Ventricle/ENSG00000267002.2.wgt.RDat	RP11-242D8.1	17	43171036	43171037	0.0935	rs11079338	4.51	rs9912587	-0.000468	-4.02	4.1006	253	3	lasso	0.021	0.0049	-4.2916	1.77e-05	0.712	0.087	0.049	0.006	0.146	0.035821	335		GTExv8.EUR.Heart_Left_Ventricle	RP11-242D8.1
GTExv8.EUR.Heart_Left_Ventricle	I:/easy/MRmyyreferfile/FUSION/WEIGHTS//GTExv8.EUR.Heart_Left_Ventricle/ENSG00000168828.5.wgt.RDat	OR13J1	9	35870600	35870601	0.0979	rs4879930	-3.65	rs3793543	0.059541	5.08	-3.07571	426	426	susie	0.063	2.5e-06	-3.23114	0.00123	0.045	0.801	0	0.007	0.145	0.014002	857		GTExv8.EUR.Heart_Left_Ventricle	OR13J1
GTExv8.EUR.Heart_Left_Ventricle	I:/easy/MRmyyreferfile/FUSION/WEIGHTS//GTExv8.EUR.Heart_Left_Ventricle/ENSG00000187010.19.wgt.RDat	RHD	1	25272392	25272393	0.6904	rs35614701	3.72	rs1053438	0.278	9.67	3.2925	342	342	susie	0.55	1.3e-58	3.00983	0.00261	0	0.85	0	0.006	0.144	0.020478	586		GTExv8.EUR.Heart_Left_Ventricle	RHD
GTExv8.EUR.Heart_Left_Ventricle	I:/easy/MRmyyreferfile/FUSION/WEIGHTS//GTExv8.EUR.Heart_Left_Ventricle/ENSG00000188672.17.wgt.RDat	RHCE	1	25430191	25430192	0.304	rs35614701	3.72	rs1053438	0.313	-10.17	3.2925	366	366	susie	0.31	1.3e-28	-3.18047	0.00147	0	0.851	0	0.005	0.144	0.005747	2088		GTExv8.EUR.Heart_Left_Ventricle	RHCE
GTExv8.EUR.Heart_Left_Ventricle	I:/easy/MRmyyreferfile/FUSION/WEIGHTS//GTExv8.EUR.Heart_Left_Ventricle/ENSG00000105072.8.wgt.RDat	C19orf44	19	16496310	16496311	0.2131	rs4808046	4.62	rs12982931	0.171	-7.63	-3.31544	385	385	susie	0.17	3.5e-15	3.19525	0.0014	0	0.794	0	0.064	0.142	0.024	500		GTExv8.EUR.Heart_Left_Ventricle	C19orf44
GTExv8.EUR.Heart_Left_Ventricle	I:/easy/MRmyyreferfile/FUSION/WEIGHTS//GTExv8.EUR.Heart_Left_Ventricle/ENSG00000215251.3.wgt.RDat	FASTKD5	20	3149259	3149260	0.2028	rs2145222	3.58	rs3827132	0.0843	-5.97	-3.21181	410	410	susie	0.097	4.8e-09	3.31338	0.000922	0.001	0.854	0	0.003	0.142	0.00637	1883		GTExv8.EUR.Heart_Left_Ventricle	FASTKD5
GTExv8.EUR.Heart_Left_Ventricle	I:/easy/MRmyyreferfile/FUSION/WEIGHTS//GTExv8.EUR.Heart_Left_Ventricle/ENSG00000131771.13.wgt.RDat	PPP1R1B	17	39626739	39626740	0.1422	rs903502	4.25	rs9635726	-0.0017	3.75	2.8686	329	13	enet	0.023	0.0032	2.5785	0.00992	0.625	0.189	0.036	0.011	0.139	0.5	24		GTExv8.EUR.Heart_Left_Ventricle	PPP1R1B
GTExv8.EUR.Heart_Left_Ventricle	I:/easy/MRmyyreferfile/FUSION/WEIGHTS//GTExv8.EUR.Heart_Left_Ventricle/ENSG00000106392.10.wgt.RDat	C1GALT1	7	7156933	7156934	0.3612	rs10244129	4.19	rs12702586	0.144086	7.71	3.1774	465	29	enet	0.26	1.2e-23	3.87751	0.000106	0	0.844	0	0.018	0.137	0.00156	7706		GTExv8.EUR.Heart_Left_Ventricle	C1GALT1
GTExv8.EUR.Heart_Left_Ventricle	I:/easy/MRmyyreferfile/FUSION/WEIGHTS//GTExv8.EUR.Heart_Left_Ventricle/ENSG00000138030.12.wgt.RDat	KHK	2	27086746	27086747	0.2002	rs4513249	-3.87	rs11126836	0.177	8.49	-3.20835	310	22	enet	0.22	1.6e-19	-3.63757	0.000275	0	0.847	0	0.018	0.135	0.09091	132		GTExv8.EUR.Heart_Left_Ventricle	KHK
GTExv8.EUR.Heart_Left_Ventricle	I:/easy/MRmyyreferfile/FUSION/WEIGHTS//GTExv8.EUR.Heart_Left_Ventricle/ENSG00000112130.16.wgt.RDat	RNF8	6	37353971	37353972	0.1159	rs9394438	4.19	rs195432	0.00699	4.44	-3.40485	553	13	enet	0.022	0.0043	-4.87525	1.09e-06	0.546	0.302	0.012	0.006	0.135	7e-05	100000	0.000523	GTExv8.EUR.Heart_Left_Ventricle	RNF8
GTExv8.EUR.Heart_Left_Ventricle	I:/easy/MRmyyreferfile/FUSION/WEIGHTS//GTExv8.EUR.Heart_Left_Ventricle/ENSG00000148600.14.wgt.RDat	CDHR1	10	84194634	84194635	0.1655	rs4933991	3.26	rs4933991	0.090414	5.81	3.258	542	4	lasso	0.12	1.7e-10	2.60495	0.00919	0.005	0.857	0	0.003	0.135	0.064171	187		GTExv8.EUR.Heart_Left_Ventricle	CDHR1
GTExv8.EUR.Heart_Left_Ventricle	I:/easy/MRmyyreferfile/FUSION/WEIGHTS//GTExv8.EUR.Heart_Left_Ventricle/ENSG00000186715.10.wgt.RDat	MST1L	1	16770236	16770237	0.1711	rs4661746	4	rs7513616	0.194	-8.08	-3.17372	290	18	enet	0.2	2.2e-17	2.23064	0.0257	0	0.859	0	0.007	0.134	0.06	200		GTExv8.EUR.Heart_Left_Ventricle	MST1L
GTExv8.EUR.Heart_Left_Ventricle	I:/easy/MRmyyreferfile/FUSION/WEIGHTS//GTExv8.EUR.Heart_Left_Ventricle/ENSG00000147894.14.wgt.RDat	C9orf72	9	27573865	27573866	0.2319	rs2282240	-3.16	rs2282240	0.134272	-6.8	-3.15994	715	8	lasso	0.13	4.1e-12	3.19461	0.0014	0	0.867	0	0.002	0.131	0.001467	8181		GTExv8.EUR.Heart_Left_Ventricle	C9orf72
GTExv8.EUR.Heart_Left_Ventricle	I:/easy/MRmyyreferfile/FUSION/WEIGHTS//GTExv8.EUR.Heart_Left_Ventricle/ENSG00000271751.1.wgt.RDat	RP11-110I1.14	11	119065676	119065677	0.1581	rs1168568	3.76	rs3825061	0.087971	-5.87	3.15536	373	1	top1	0.088	2.7e-08	-3.1554	0.0016	0.006	0.853	0	0.01	0.131	0.037383	321		GTExv8.EUR.Heart_Left_Ventricle	RP11-110I1.14
GTExv8.EUR.Heart_Left_Ventricle	I:/easy/MRmyyreferfile/FUSION/WEIGHTS//GTExv8.EUR.Heart_Left_Ventricle/ENSG00000258521.1.wgt.RDat	RP11-638I2.9	14	100339831	100339832	0.0893	rs6575752	4.03	rs11160582	0.055338	-4.93	-3.1148	419	419	susie	0.065	1.7e-06	3.1794	0.00148	0.043	0.817	0.001	0.011	0.128	0.01128	1064		GTExv8.EUR.Heart_Left_Ventricle	RP11-638I2.9
GTExv8.EUR.Heart_Left_Ventricle	I:/easy/MRmyyreferfile/FUSION/WEIGHTS//GTExv8.EUR.Heart_Left_Ventricle/ENSG00000175445.14.wgt.RDat	LPL	8	19901716	19901717	0.1409	rs4128744	-6.31	rs2410630	0.0222	4.85	-4.55057	647	647	susie	0.03	0.00091	-4.25052	2.13e-05	0	0	0.202	0.67	0.127	0.13636	88		GTExv8.EUR.Heart_Left_Ventricle	LPL
GTExv8.EUR.Heart_Left_Ventricle	I:/easy/MRmyyreferfile/FUSION/WEIGHTS//GTExv8.EUR.Heart_Left_Ventricle/ENSG00000077348.8.wgt.RDat	EXOSC5	19	41397458	41397459	0.2206	rs12459996	5.63	rs284661	0.152	7.34	3.93241	379	379	susie	0.16	6.7e-14	4.01804	5.87e-05	0	0.035	0	0.839	0.126	0.028708	418		GTExv8.EUR.Heart_Left_Ventricle	EXOSC5
GTExv8.EUR.Heart_Left_Ventricle	I:/easy/MRmyyreferfile/FUSION/WEIGHTS//GTExv8.EUR.Heart_Left_Ventricle/ENSG00000188613.6.wgt.RDat	NANOS1	10	119029715	119029716	0.1334	rs10886430	4.23	rs494469	0.093401	6.25	-3.25348	488	488	susie	0.095	7.7e-09	-3.17354	0.00151	0	0.86	0	0.015	0.125	0.015666	766		GTExv8.EUR.Heart_Left_Ventricle	NANOS1
GTExv8.EUR.Heart_Left_Ventricle	I:/easy/MRmyyreferfile/FUSION/WEIGHTS//GTExv8.EUR.Heart_Left_Ventricle/ENSG00000249572.1.wgt.RDat	CTD-2203K17.1	5	33440618	33440619	0.2603	rs3756663	-3.19	rs3756663	0.226531	-8.77	-3.18611	479	479	susie	0.23	1.3e-20	3.14495	0.00166	0	0.876	0	0.001	0.123	0.000917	13090		GTExv8.EUR.Heart_Left_Ventricle	CTD-2203K17.1
GTExv8.EUR.Heart_Left_Ventricle	I:/easy/MRmyyreferfile/FUSION/WEIGHTS//GTExv8.EUR.Heart_Left_Ventricle/ENSG00000281691.1.wgt.RDat	ENSG00000281691	3	50099980	50099981	0.0755	rs4283605	-4.89	rs2526397	0.014633	3.68	2.23505	331	2	lasso	0.018	0.0085	3.13156	0.00174	0.227	0.029	0.553	0.07	0.121	0.3871	31		GTExv8.EUR.Heart_Left_Ventricle
GTExv8.EUR.Heart_Left_Ventricle	I:/easy/MRmyyreferfile/FUSION/WEIGHTS//GTExv8.EUR.Heart_Left_Ventricle/ENSG00000242142.1.wgt.RDat	SERBP1P3	3	53065090	53065091	0.2123	rs35671032	-3.86	rs2564921	0.158934	-7.79	-1.62741	357	17	enet	0.18	6.3e-16	2.08668	0.0369	0	0.873	0	0.007	0.121	0.13333	90		GTExv8.EUR.Heart_Left_Ventricle	SERBP1P3
GTExv8.EUR.Heart_Left_Ventricle	I:/easy/MRmyyreferfile/FUSION/WEIGHTS//GTExv8.EUR.Heart_Left_Ventricle/ENSG00000185019.16.wgt.RDat	UBOX5	20	3160195	3160196	0.2592	rs2145222	3.58	rs3827132	0.115	6.89	-3.21181	416	34	enet	0.12	5e-11	-2.84303	0.00447	0	0.878	0	0.003	0.119	0.01747	687		GTExv8.EUR.Heart_Left_Ventricle	UBOX5
GTExv8.EUR.Heart_Left_Ventricle	I:/easy/MRmyyreferfile/FUSION/WEIGHTS//GTExv8.EUR.Heart_Left_Ventricle/ENSG00000259630.2.wgt.RDat	CTD-2262B20.1	15	85415227	85415228	0.1619	rs6496733	-3.88	rs17552700	0.151	-7.17	-3.11587	539	1	top1	0.15	1.9e-13	3.1159	0.00183	0	0.869	0	0.013	0.118	0.081633	147		GTExv8.EUR.Heart_Left_Ventricle	CTD-2262B20.1
GTExv8.EUR.Heart_Left_Ventricle	I:/easy/MRmyyreferfile/FUSION/WEIGHTS//GTExv8.EUR.Heart_Left_Ventricle/ENSG00000279519.1.wgt.RDat	ENSG00000279519	2	36842538	36842539	0.1472	rs11682782	-3.8	rs888083	0.0658	5.5	-0.62732	555	3	lasso	0.09	1.7e-08	-2.22876	0.0258	0.01	0.865	0	0.008	0.117	0.1875	64		GTExv8.EUR.Heart_Left_Ventricle
GTExv8.EUR.Heart_Left_Ventricle	I:/easy/MRmyyreferfile/FUSION/WEIGHTS//GTExv8.EUR.Heart_Left_Ventricle/ENSG00000227603.1.wgt.RDat	RP11-165J3.6	9	93437120	93437121	0.2053	rs4744243	4.78	rs6479494	0.10737	6.45	2.3228	492	19	enet	0.12	9.3e-11	3.63612	0.000277	0	0.626	0	0.259	0.115	0.024048	499		GTExv8.EUR.Heart_Left_Ventricle	RP11-165J3.6
GTExv8.EUR.Heart_Left_Ventricle	I:/easy/MRmyyreferfile/FUSION/WEIGHTS//GTExv8.EUR.Heart_Left_Ventricle/ENSG00000136238.17.wgt.RDat	RAC1	7	6374522	6374523	0.1981	rs836472	-3.77	rs702485	0.06077	6.24	-2.97083	296	296	susie	0.093	1e-08	-2.98296	0.00285	0	0.877	0	0.008	0.114	0.02871	418		GTExv8.EUR.Heart_Left_Ventricle	RAC1
GTExv8.EUR.Heart_Left_Ventricle	I:/easy/MRmyyreferfile/FUSION/WEIGHTS//GTExv8.EUR.Heart_Left_Ventricle/ENSG00000157578.13.wgt.RDat	LCA5L	21	39445802	39445803	0.4384	rs2836936	4.03	rs2049823	0.28644	9.78	3.15518	681	79	enet	0.34	4.4e-31	3.22482	0.00126	0	0.853	0	0.033	0.114	0.0496	242		GTExv8.EUR.Heart_Left_Ventricle	LCA5L
GTExv8.EUR.Heart_Left_Ventricle	I:/easy/MRmyyreferfile/FUSION/WEIGHTS//GTExv8.EUR.Heart_Left_Ventricle/ENSG00000189334.8.wgt.RDat	S100A14	1	153616985	153616986	0.2216	rs7934	-3.66	rs11548104	0.148	-7.78	-3.13922	408	408	susie	0.16	1.6e-14	3.08835	0.00201	0	0.881	0	0.008	0.111	0.01061	1131		GTExv8.EUR.Heart_Left_Ventricle	S100A14
GTExv8.EUR.Heart_Left_Ventricle	I:/easy/MRmyyreferfile/FUSION/WEIGHTS//GTExv8.EUR.Heart_Left_Ventricle/ENSG00000064201.15.wgt.RDat	TSPAN32	11	2302060	2302061	0.1565	rs2074019	3.26	rs2074019	0.034681	-5.01	3.26284	426	12	enet	0.046	5.9e-05	-3.2079	0.00134	0.218	0.672	0	0.001	0.109	0.000932	12872		GTExv8.EUR.Heart_Left_Ventricle	TSPAN32
GTExv8.EUR.Heart_Left_Ventricle	I:/easy/MRmyyreferfile/FUSION/WEIGHTS//GTExv8.EUR.Heart_Left_Ventricle/ENSG00000188227.12.wgt.RDat	ZNF793	19	37507046	37507047	0.0522	rs17246792	-4.51	rs2279149	0.048	4.28	-3.82836	275	1	top1	0.048	3.8e-05	-3.82836	0.000129	0.563	0.068	0.233	0.028	0.108	0.176471	68		GTExv8.EUR.Heart_Left_Ventricle	ZNF793
GTExv8.EUR.Heart_Left_Ventricle	I:/easy/MRmyyreferfile/FUSION/WEIGHTS//GTExv8.EUR.Heart_Left_Ventricle/ENSG00000115705.20.wgt.RDat	TPO	2	1374222	1374223	0.1327	rs17091737	4.52	rs6588678	0.0664	-5.56	3.126	464	1	top1	0.066	1.4e-06	-3.126	0.00177	0.027	0.762	0.004	0.101	0.107	0.07186	167		GTExv8.EUR.Heart_Left_Ventricle	TPO
GTExv8.EUR.Heart_Left_Ventricle	I:/easy/MRmyyreferfile/FUSION/WEIGHTS//GTExv8.EUR.Heart_Left_Ventricle/ENSG00000164096.12.wgt.RDat	C4orf3	4	119304444	119304445	0.1485	rs2203039	-3.67	rs4643791	0.106	6.15	-3.1258	439	32	enet	0.11	3.5e-10	-2.8503	0.00437	0	0.878	0	0.014	0.107	0.26667	45		GTExv8.EUR.Heart_Left_Ventricle	C4orf3
GTExv8.EUR.Heart_Left_Ventricle	I:/easy/MRmyyreferfile/FUSION/WEIGHTS//GTExv8.EUR.Heart_Left_Ventricle/ENSG00000136630.12.wgt.RDat	HLX	1	220879399	220879400	0.1487	rs12046182	3.66	rs2642440	0.0462	4.8	3.307	395	1	top1	0.046	5.3e-05	3.307	0.000943	0.469	0.422	0.002	0.002	0.104	0.004405	2724		GTExv8.EUR.Heart_Left_Ventricle	HLX
GTExv8.EUR.Heart_Left_Ventricle	I:/easy/MRmyyreferfile/FUSION/WEIGHTS//GTExv8.EUR.Heart_Left_Ventricle/ENSG00000260971.3.wgt.RDat	RP11-504A18.1	1	56258570	56258571	0.0829	rs17114046	-7.87	rs6703713	-0.00245	3.52	3.14977	528	528	susie	0.022	0.0041	4.08704	4.37e-05	0	0	0.781	0.116	0.103	0.011121	1079		GTExv8.EUR.Heart_Left_Ventricle	RP11-504A18.1
GTExv8.EUR.Heart_Left_Ventricle	I:/easy/MRmyyreferfile/FUSION/WEIGHTS//GTExv8.EUR.Heart_Left_Ventricle/ENSG00000164078.12.wgt.RDat	MST1R	3	49903843	49903844	0.0365	rs9875617	-5.14	rs2280406	0.026908	4.08	4.32577	314	1	top1	0.027	0.0017	4.32577	1.52e-05	0.121	0.008	0.724	0.045	0.102	0.23077	52		GTExv8.EUR.Heart_Left_Ventricle	MST1R
GTExv8.EUR.Heart_Left_Ventricle	I:/easy/MRmyyreferfile/FUSION/WEIGHTS//GTExv8.EUR.Heart_Left_Ventricle/ENSG00000241058.3.wgt.RDat	NSUN6	10	18659284	18659285	0.2716	rs11014171	-4.5	rs7907153	0.242026	-9.08	-3.076	579	579	susie	0.24	1e-21	3.06479	0.00218	0	0.861	0	0.037	0.102	0.065574	183		GTExv8.EUR.Heart_Left_Ventricle	NSUN6
GTExv8.EUR.Heart_Left_Ventricle	I:/easy/MRmyyreferfile/FUSION/WEIGHTS//GTExv8.EUR.Heart_Left_Ventricle/ENSG00000107175.11.wgt.RDat	CREB3	9	35732395	35732396	0.1217	rs4879930	-3.65	rs10758321	0.108295	-6.21	3.05415	414	1	top1	0.11	6.4e-10	-3.05415	0.00226	0.001	0.891	0	0.008	0.1	0.040678	295		GTExv8.EUR.Heart_Left_Ventricle	CREB3
GTExv8.EUR.Heart_Left_Ventricle	I:/easy/MRmyyreferfile/FUSION/WEIGHTS//GTExv8.EUR.Heart_Left_Ventricle/ENSG00000151468.10.wgt.RDat	CCDC3	10	13099308	13099309	0.1717	rs10508446	-4.07	rs10906258	0.127474	-6.53	-3.05749	644	1	top1	0.13	1.7e-11	3.05749	0.00223	0	0.878	0	0.023	0.1	0.023576	509		GTExv8.EUR.Heart_Left_Ventricle	CCDC3
GTExv8.EUR.Heart_Left_Ventricle	I:/easy/MRmyyreferfile/FUSION/WEIGHTS//GTExv8.EUR.Heart_Left_Ventricle/ENSG00000244754.8.wgt.RDat	N4BP2L2	13	32538884	32538885	0.0782	rs9595617	-5.47	rs2520696	0.0046	3.56	-1.7976	485	3	lasso	0.016	0.014	-2.56463	0.01033	0.046	0.005	0.774	0.076	0.099	0.3529	34		GTExv8.EUR.Heart_Left_Ventricle	N4BP2L2
GTExv8.EUR.Heart_Left_Ventricle	I:/easy/MRmyyreferfile/FUSION/WEIGHTS//GTExv8.EUR.Heart_Left_Ventricle/ENSG00000128656.13.wgt.RDat	CHN1	2	175005368	175005369	0.0696	rs4378760	-4.38	rs2600673	0.0029	-4.27	2.95007	336	336	susie	0.02	0.0064	-3.33678	0.000848	0.391	0.48	0.014	0.017	0.097	0.00572	2097		GTExv8.EUR.Heart_Left_Ventricle	CHN1
GTExv8.EUR.Heart_Left_Ventricle	I:/easy/MRmyyreferfile/FUSION/WEIGHTS//GTExv8.EUR.Heart_Left_Ventricle/ENSG00000100234.11.wgt.RDat	TIMP3	22	32801700	32801701	0.0883	rs5994617	-3.67	rs17503	0.024918	4.28	3.45077	679	679	susie	0.026	0.0019	3.73503	0.000188	0.522	0.37	0.006	0.004	0.097	0.00192	6234		GTExv8.EUR.Heart_Left_Ventricle	TIMP3
GTExv8.EUR.Heart_Left_Ventricle	I:/easy/MRmyyreferfile/FUSION/WEIGHTS//GTExv8.EUR.Heart_Left_Ventricle/ENSG00000070610.14.wgt.RDat	GBA2	9	35749227	35749228	0.4356	rs4879930	-3.65	rs10814274	0.359478	11.1	2.91719	415	415	susie	0.36	6e-34	3.00625	0.00264	0	0.904	0	0.008	0.088	0.037383	321		GTExv8.EUR.Heart_Left_Ventricle	GBA2
GTExv8.EUR.Heart_Left_Ventricle	I:/easy/MRmyyreferfile/FUSION/WEIGHTS//GTExv8.EUR.Heart_Left_Ventricle/ENSG00000271425.7.wgt.RDat	ENSG00000271425	1	146144803	146144804	0.5071	rs9245	3.19	rs16827043	0.235	8.91	2.99896	108	1	top1	0.24	6.3e-21	2.99896	0.00271	0	0.913	0	0	0.087	0.011976	1002		GTExv8.EUR.Heart_Left_Ventricle
GTExv8.EUR.Heart_Left_Ventricle	I:/easy/MRmyyreferfile/FUSION/WEIGHTS//GTExv8.EUR.Heart_Left_Ventricle/ENSG00000269345.1.wgt.RDat	VN1R85P	19	22175190	22175191	0.099	rs4932779	3.32	rs379619	0.0917	5.71	-3.00843	329	1	top1	0.092	1.4e-08	-3.00843	0.00263	0.015	0.893	0	0.004	0.087	0.028777	417		GTExv8.EUR.Heart_Left_Ventricle	VN1R85P
GTExv8.EUR.Heart_Left_Ventricle	I:/easy/MRmyyreferfile/FUSION/WEIGHTS//GTExv8.EUR.Heart_Left_Ventricle/ENSG00000242852.6.wgt.RDat	ZNF709	19	12513853	12513854	0.0742	rs10401289	-3.46	rs3859517	0.0366	4.54	-3.4527	281	1	top1	0.037	0.00029	-3.4527	0.000555	0.694	0.216	0.003	0.001	0.086	0.004664	2573		GTExv8.EUR.Heart_Left_Ventricle	ZNF709
GTExv8.EUR.Heart_Left_Ventricle	I:/easy/MRmyyreferfile/FUSION/WEIGHTS//GTExv8.EUR.Heart_Left_Ventricle/ENSG00000099994.10.wgt.RDat	SUSD2	22	24181258	24181259	0.3245	rs5760293	-5.42	rs5760186	0.217552	8.86	-3.35279	374	61	enet	0.26	1.4e-23	-4.11565	3.86e-05	0	0.223	0	0.691	0.086	0.00349	3440		GTExv8.EUR.Heart_Left_Ventricle	SUSD2
GTExv8.EUR.Heart_Left_Ventricle	I:/easy/MRmyyreferfile/FUSION/WEIGHTS//GTExv8.EUR.Heart_Left_Ventricle/ENSG00000271699.5.wgt.RDat	SNX29P2	16	29350745	29350746	0.1625	rs3935714	3.59	rs4787478	0.0775	-5.85	3.1342	165	31	enet	0.1	2.6e-09	-2.5775	0.00995	0.005	0.909	0	0.002	0.085	0.08571	140		GTExv8.EUR.Heart_Left_Ventricle	SNX29P2
GTExv8.EUR.Heart_Left_Ventricle	I:/easy/MRmyyreferfile/FUSION/WEIGHTS//GTExv8.EUR.Heart_Left_Ventricle/ENSG00000204978.2.wgt.RDat	C19orf69	19	41443157	41443158	0.1043	rs12459996	5.63	rs284661	0.0852	-5.48	3.93241	367	1	top1	0.085	4.5e-08	-3.93241	8.41e-05	0.002	0.035	0.044	0.834	0.085	0.126316	95		GTExv8.EUR.Heart_Left_Ventricle	C19orf69
GTExv8.EUR.Heart_Left_Ventricle	I:/easy/MRmyyreferfile/FUSION/WEIGHTS//GTExv8.EUR.Heart_Left_Ventricle/ENSG00000268119.5.wgt.RDat	CTD-2561J22.5	19	21463907	21463908	0.1734	rs2968084	-3.67	rs8110814	0.173	8.04	-2.47445	298	19	enet	0.21	7.8e-19	-2.86788	0.00413	0	0.915	0	0.004	0.081	0.109091	110		GTExv8.EUR.Heart_Left_Ventricle	CTD-2561J22.5
GTExv8.EUR.Heart_Left_Ventricle	I:/easy/MRmyyreferfile/FUSION/WEIGHTS//GTExv8.EUR.Heart_Left_Ventricle/ENSG00000169599.12.wgt.RDat	NFU1	2	69437627	69437628	0.0762	rs13412112	5.04	rs6760880	0.00138	-3.81	-0.55456	385	385	susie	0.015	0.016	3.85702	0.000115	0.442	0.111	0.294	0.073	0.08	0.4	30		GTExv8.EUR.Heart_Left_Ventricle	NFU1
GTExv8.EUR.Heart_Left_Ventricle	I:/easy/MRmyyreferfile/FUSION/WEIGHTS//GTExv8.EUR.Heart_Left_Ventricle/ENSG00000231259.4.wgt.RDat	AC125232.1	2	87053068	87053069	0.7081	rs6724300	-3.23	rs17041053	0.451	-12.2	-2.95833	114	5	enet	0.48	5.8e-48	3.1999	0.00137	0	0.922	0	0.001	0.078	0.01254	957		GTExv8.EUR.Heart_Left_Ventricle	AC125232.1
GTExv8.EUR.Heart_Left_Ventricle	I:/easy/MRmyyreferfile/FUSION/WEIGHTS//GTExv8.EUR.Heart_Left_Ventricle/ENSG00000246250.2.wgt.RDat	RP11-613D13.5	11	43880725	43880726	0.0918	rs1023956	4.33	rs2679051	0.021085	4.16	-3.61358	509	4	lasso	0.024	0.0028	-2.7296	0.00634	0.548	0.334	0.025	0.015	0.077	0.046875	256		GTExv8.EUR.Heart_Left_Ventricle	RP11-613D13.5
GTExv8.EUR.Heart_Left_Ventricle	I:/easy/MRmyyreferfile/FUSION/WEIGHTS//GTExv8.EUR.Heart_Left_Ventricle/ENSG00000163257.10.wgt.RDat	DCAF16	4	17810757	17810758	0.0898	rs6844379	-3.78	rs7667864	0.0182	4.16	-3.7628	375	1	top1	0.018	0.0084	-3.7628	0.000168	0.839	0.071	0.013	0.001	0.076	0.00175	6854		GTExv8.EUR.Heart_Left_Ventricle	DCAF16
GTExv8.EUR.Heart_Left_Ventricle	I:/easy/MRmyyreferfile/FUSION/WEIGHTS//GTExv8.EUR.Heart_Left_Ventricle/ENSG00000160325.14.wgt.RDat	CACFD1	9	133459964	133459965	0.2033	rs495828	8.5	rs685523	0.007784	-4.01	-2.21983	592	50	enet	0.059	5e-06	2.17216	0.0298	0	0	0.736	0.188	0.076	0.222222	54		GTExv8.EUR.Heart_Left_Ventricle	CACFD1
GTExv8.EUR.Heart_Left_Ventricle	I:/easy/MRmyyreferfile/FUSION/WEIGHTS//GTExv8.EUR.Heart_Left_Ventricle/ENSG00000099917.17.wgt.RDat	MED15	22	20495912	20495913	0.1553	rs2014654	-4.08	rs177426	0.113184	-6.66	-2.97446	524	524	susie	0.12	4.3e-11	2.96983	0.00298	0	0.896	0	0.03	0.075	0.03647	329		GTExv8.EUR.Heart_Left_Ventricle	MED15
GTExv8.EUR.Heart_Left_Ventricle	I:/easy/MRmyyreferfile/FUSION/WEIGHTS//GTExv8.EUR.Heart_Left_Ventricle/ENSG00000165637.13.wgt.RDat	VDAC2	10	75210153	75210154	0.0924	rs6480771	3.28	rs3088142	0.069205	-5.12	3.02908	339	1	top1	0.069	8.4e-07	-3.02908	0.00245	0.206	0.718	0	0.002	0.074	0.017143	700		GTExv8.EUR.Heart_Left_Ventricle	VDAC2
GTExv8.EUR.Heart_Left_Ventricle	I:/easy/MRmyyreferfile/FUSION/WEIGHTS//GTExv8.EUR.Heart_Left_Ventricle/ENSG00000228126.1.wgt.RDat	LINC00568	1	150515756	150515757	0.0687	rs11204693	3.82	rs10888394	0.0226	-4.13	-2.03981	279	279	susie	0.041	0.00014	2.802	0.00508	0.313	0.599	0.005	0.01	0.073	0.080537	149		GTExv8.EUR.Heart_Left_Ventricle	LINC00568
GTExv8.EUR.Heart_Left_Ventricle	I:/easy/MRmyyreferfile/FUSION/WEIGHTS//GTExv8.EUR.Heart_Left_Ventricle/ENSG00000113971.19.wgt.RDat	NPHP3	3	132722441	132722442	0.5173	rs17414558	-3.79	rs11718115	0.374615	-11.32	-2.85505	401	7	lasso	0.41	1.3e-39	2.69356	0.00707	0	0.923	0	0.006	0.071	0.04152	289		GTExv8.EUR.Heart_Left_Ventricle	NPHP3
GTExv8.EUR.Heart_Left_Ventricle	I:/easy/MRmyyreferfile/FUSION/WEIGHTS//GTExv8.EUR.Heart_Left_Ventricle/ENSG00000001617.11.wgt.RDat	SEMA3F	3	50155044	50155045	0.0535	rs2352974	4.86	rs2883059	0.036652	-4.62	3.53292	328	1	top1	0.037	0.00029	-3.53292	0.000411	0.245	0.103	0.411	0.173	0.069	0.3871	31		GTExv8.EUR.Heart_Left_Ventricle	SEMA3F
GTExv8.EUR.Heart_Left_Ventricle	I:/easy/MRmyyreferfile/FUSION/WEIGHTS//GTExv8.EUR.Heart_Left_Ventricle/ENSG00000245958.6.wgt.RDat	RP11-33B1.1	4	119454790	119454791	0.261	rs4834827	3.92	rs10028423	0.344	-10.66	-2.917	415	4	lasso	0.35	9.6e-33	2.8277	0.00469	0	0.907	0	0.024	0.069	0.29268	41		GTExv8.EUR.Heart_Left_Ventricle	RP11-33B1.1
GTExv8.EUR.Heart_Left_Ventricle	I:/easy/MRmyyreferfile/FUSION/WEIGHTS//GTExv8.EUR.Heart_Left_Ventricle/ENSG00000065060.16.wgt.RDat	UHRF1BP1	6	34792014	34792015	0.2337	rs9462007	5.25	rs11759151	0.169	8.03	3.4765	352	48	enet	0.19	6.3e-17	2.2712	0.0231	0	0.207	0	0.724	0.069	0.34286	35		GTExv8.EUR.Heart_Left_Ventricle	UHRF1BP1
GTExv8.EUR.Heart_Left_Ventricle	I:/easy/MRmyyreferfile/FUSION/WEIGHTS//GTExv8.EUR.Heart_Left_Ventricle/ENSG00000107185.9.wgt.RDat	RGP1	9	35749286	35749287	0.1102	rs4879930	-3.65	rs10814274	0.124749	-6.62	2.91719	415	1	top1	0.12	2.9e-11	-2.91719	0.00353	0	0.922	0	0.009	0.069	0.071006	169		GTExv8.EUR.Heart_Left_Ventricle	RGP1
GTExv8.EUR.Heart_Left_Ventricle	I:/easy/MRmyyreferfile/FUSION/WEIGHTS//GTExv8.EUR.Heart_Left_Ventricle/ENSG00000142347.16.wgt.RDat	MYO1F	19	8577576	8577577	0.1753	rs2396141	3.87	rs4804311	0.0373	4.89	-3.11395	421	1	top1	0.037	0.00026	-3.11395	0.00185	0.404	0.519	0.003	0.004	0.069	0.023033	521		GTExv8.EUR.Heart_Left_Ventricle	MYO1F
GTExv8.EUR.Heart_Left_Ventricle	I:/easy/MRmyyreferfile/FUSION/WEIGHTS//GTExv8.EUR.Heart_Left_Ventricle/ENSG00000023572.8.wgt.RDat	GLRX2	1	193106113	193106114	0.0873	rs1535868	3.47	rs7547615	0.0384	-4.67	2.97836	346	4	lasso	0.048	3.6e-05	-2.63189	0.00849	0.151	0.775	0.001	0.005	0.068	0.090226	133		GTExv8.EUR.Heart_Left_Ventricle	GLRX2
GTExv8.EUR.Heart_Left_Ventricle	I:/easy/MRmyyreferfile/FUSION/WEIGHTS//GTExv8.EUR.Heart_Left_Ventricle/ENSG00000135314.12.wgt.RDat	KHDC1	6	73310364	73310365	0.2015	rs3846755	3.18	rs10943084	0.223	8.67	-2.90718	390	390	susie	0.23	4e-20	-2.9244	0.00345	0	0.931	0	0.001	0.068	0.00621	1932		GTExv8.EUR.Heart_Left_Ventricle	KHDC1
GTExv8.EUR.Heart_Left_Ventricle	I:/easy/MRmyyreferfile/FUSION/WEIGHTS//GTExv8.EUR.Heart_Left_Ventricle/ENSG00000241288.7.wgt.RDat	RP11-379B18.5	3	125916383	125916384	0.1679	rs7641302	-3.04	rs2971253	0.101333	-6.2	-2.9083	409	1	top1	0.1	2.3e-09	2.9083	0.00363	0.001	0.928	0	0.003	0.067	0.01615	743		GTExv8.EUR.Heart_Left_Ventricle	RP11-379B18.5
GTExv8.EUR.Heart_Left_Ventricle	I:/easy/MRmyyreferfile/FUSION/WEIGHTS//GTExv8.EUR.Heart_Left_Ventricle/ENSG00000187773.8.wgt.RDat	FAM69C	18	74457943	74457944	0.2938	rs2162209	2.96	rs2162256	0.143736	-7.62	2.9092	558	558	susie	0.16	1.4e-14	-2.78375	0.00537	0	0.931	0	0.002	0.067	0.0321	374		GTExv8.EUR.Heart_Left_Ventricle	FAM69C
GTExv8.EUR.Heart_Left_Ventricle	I:/easy/MRmyyreferfile/FUSION/WEIGHTS//GTExv8.EUR.Heart_Left_Ventricle/ENSG00000183682.7.wgt.RDat	BMP8A	1	39491645	39491646	0.0664	rs6663003	4.21	rs3116387	0.0224	4.77	2.45703	368	368	susie	0.043	9.5e-05	2.93402	0.00335	0.036	0.874	0.001	0.024	0.065	0.103448	116		GTExv8.EUR.Heart_Left_Ventricle	BMP8A
GTExv8.EUR.Heart_Left_Ventricle	I:/easy/MRmyyreferfile/FUSION/WEIGHTS//GTExv8.EUR.Heart_Left_Ventricle/ENSG00000170647.3.wgt.RDat	TMEM133	11	100991988	100991989	0.0835	rs17712139	5.66	rs11224563	0.002947	3.79	1.16617	538	28	enet	0.034	0.00045	-2.0632	0.0391	0.045	0.015	0.662	0.213	0.065	0.222222	54		GTExv8.EUR.Heart_Left_Ventricle	TMEM133
GTExv8.EUR.Heart_Left_Ventricle	I:/easy/MRmyyreferfile/FUSION/WEIGHTS//GTExv8.EUR.Heart_Left_Ventricle/ENSG00000177181.14.wgt.RDat	RIMKLA	1	42380794	42380795	0.1159	rs3828155	3.17	rs1335578	0.0882	5.53	2.90005	325	1	top1	0.088	2.6e-08	2.90005	0.00373	0.036	0.898	0	0.002	0.064	0.034682	346		GTExv8.EUR.Heart_Left_Ventricle	RIMKLA
GTExv8.EUR.Heart_Left_Ventricle	I:/easy/MRmyyreferfile/FUSION/WEIGHTS//GTExv8.EUR.Heart_Left_Ventricle/ENSG00000176531.10.wgt.RDat	PHLDB3	19	43504934	43504935	0.2289	rs4760	3.51	rs939460	0.0966	6.63	-2.85809	368	7	lasso	0.12	9.9e-11	-3.25619	0.00113	0	0.933	0	0.003	0.064	0.00552	2174		GTExv8.EUR.Heart_Left_Ventricle	PHLDB3
GTExv8.EUR.Heart_Left_Ventricle	I:/easy/MRmyyreferfile/FUSION/WEIGHTS//GTExv8.EUR.Heart_Left_Ventricle/ENSG00000257017.8.wgt.RDat	HP	16	72054591	72054592	0.0733	rs16973520	5.13	rs3764312	0.07	5.76	3.1216	358	1	top1	0.07	7.2e-07	3.12155	0.0018	0.006	0.455	0.006	0.47	0.063	0.1875	64		GTExv8.EUR.Heart_Left_Ventricle	HP
GTExv8.EUR.Heart_Left_Ventricle	I:/easy/MRmyyreferfile/FUSION/WEIGHTS//GTExv8.EUR.Heart_Left_Ventricle/ENSG00000104899.7.wgt.RDat	AMH	19	2249308	2249309	0.3099	rs7256735	3.43	rs2074861	0.212	-8.51	-2.93439	411	411	susie	0.21	5.6e-19	2.88624	0.0039	0	0.934	0	0.003	0.062	0.016349	734		GTExv8.EUR.Heart_Left_Ventricle	AMH
GTExv8.EUR.Heart_Left_Ventricle	I:/easy/MRmyyreferfile/FUSION/WEIGHTS//GTExv8.EUR.Heart_Left_Ventricle/ENSG00000223768.1.wgt.RDat	LINC00205	21	45293284	45293285	0.0986	rs2838768	-4.03	rs7276828	0.08618	-5.83	2.90607	490	490	susie	0.092	1.2e-08	-2.92022	0.0035	0.001	0.919	0	0.019	0.062	0.0329	365		GTExv8.EUR.Heart_Left_Ventricle	LINC00205
GTExv8.EUR.Heart_Left_Ventricle	I:/easy/MRmyyreferfile/FUSION/WEIGHTS//GTExv8.EUR.Heart_Left_Ventricle/ENSG00000153214.9.wgt.RDat	TMEM87B	2	112055222	112055223	0.1064	rs4848861	4.94	rs10207726	0.069	-4.94	-3.25876	328	12	enet	0.093	1.2e-08	2.59829	0.00937	0.052	0.304	0.085	0.498	0.061	0.41379	29		GTExv8.EUR.Heart_Left_Ventricle	TMEM87B
GTExv8.EUR.Heart_Left_Ventricle	I:/easy/MRmyyreferfile/FUSION/WEIGHTS//GTExv8.EUR.Heart_Left_Ventricle/ENSG00000198794.11.wgt.RDat	SCAMP5	15	74957464	74957465	0.3147	rs2168519	4.38	rs13056	0.168	7.95	-2.94477	265	19	enet	0.22	1.3e-19	-2.5883	0.00964	0	0.844	0	0.095	0.061	0.16	75		GTExv8.EUR.Heart_Left_Ventricle	SCAMP5
GTExv8.EUR.Heart_Left_Ventricle	I:/easy/MRmyyreferfile/FUSION/WEIGHTS//GTExv8.EUR.Heart_Left_Ventricle/ENSG00000250786.1.wgt.RDat	SNHG18	5	9546199	9546200	0.5482	rs6882326	3.78	rs1398337	0.36025	11.06	-2.89455	691	691	susie	0.37	2.6e-34	-2.8758	0.00403	0	0.931	0	0.008	0.06	0.017217	697		GTExv8.EUR.Heart_Left_Ventricle	SNHG18
GTExv8.EUR.Heart_Left_Ventricle	I:/easy/MRmyyreferfile/FUSION/WEIGHTS//GTExv8.EUR.Heart_Left_Ventricle/ENSG00000129158.10.wgt.RDat	SERGEF	11	18013161	18013162	0.2126	rs211130	3.11	rs12292915	0.194102	8.24	2.86063	483	1	top1	0.19	3.5e-17	2.8606	0.00423	0	0.938	0	0.002	0.059	0.02087	575		GTExv8.EUR.Heart_Left_Ventricle	SERGEF
GTExv8.EUR.Heart_Left_Ventricle	I:/easy/MRmyyreferfile/FUSION/WEIGHTS//GTExv8.EUR.Heart_Left_Ventricle/ENSG00000120647.9.wgt.RDat	CCDC77	12	389454	389455	0.1556	rs525381	-4.11	rs10774154	0.11273	-6.49	-2.85809	386	1	top1	0.11	2.8e-10	2.85809	0.00426	0	0.919	0	0.023	0.058	0.06977	172		GTExv8.EUR.Heart_Left_Ventricle	CCDC77
GTExv8.EUR.Heart_Left_Ventricle	I:/easy/MRmyyreferfile/FUSION/WEIGHTS//GTExv8.EUR.Heart_Left_Ventricle/ENSG00000267731.1.wgt.RDat	RP11-147L13.8	17	68189883	68189884	0.2586	rs6501468	-3.89	rs7210299	0.133	6.74	2.788	342	342	susie	0.16	5.2e-14	3.4763	0.000508	0	0.923	0	0.018	0.058	0.025316	474		GTExv8.EUR.Heart_Left_Ventricle	RP11-147L13.8
GTExv8.EUR.Heart_Left_Ventricle	I:/easy/MRmyyreferfile/FUSION/WEIGHTS//GTExv8.EUR.Heart_Left_Ventricle/ENSG00000196586.13.wgt.RDat	MYO6	6	75749191	75749192	0.0884	rs6928852	-3.89	rs276695	0.055	4.73	-3.15957	326	1	top1	0.055	1.1e-05	-3.15957	0.00158	0.564	0.37	0.006	0.004	0.057	0.03974	302		GTExv8.EUR.Heart_Left_Ventricle	MYO6
GTExv8.EUR.Heart_Left_Ventricle	I:/easy/MRmyyreferfile/FUSION/WEIGHTS//GTExv8.EUR.Heart_Left_Ventricle/ENSG00000138175.8.wgt.RDat	ARL3	10	102714406	102714407	0.1093	rs17115100	-6.1	rs4244354	0.028415	-4.87	-3.91581	365	365	susie	0.049	3.2e-05	3.98337	6.79e-05	0	0.001	0.136	0.806	0.057	0.11215	107		GTExv8.EUR.Heart_Left_Ventricle	ARL3
GTExv8.EUR.Heart_Left_Ventricle	I:/easy/MRmyyreferfile/FUSION/WEIGHTS//GTExv8.EUR.Heart_Left_Ventricle/ENSG00000085733.15.wgt.RDat	CTTN	11	70398488	70398489	0.0926	rs7113595	-3.66	rs2298397	0.083085	6.2	-2.79537	424	424	susie	0.1	2.4e-09	-2.8099	0.00496	0	0.935	0	0.008	0.057	0.076923	156		GTExv8.EUR.Heart_Left_Ventricle	CTTN
GTExv8.EUR.Heart_Left_Ventricle	I:/easy/MRmyyreferfile/FUSION/WEIGHTS//GTExv8.EUR.Heart_Left_Ventricle/ENSG00000105341.18.wgt.RDat	ATP5SL	19	41440716	41440717	0.1513	rs12459996	5.63	rs4803464	0.0195	4.55	-3.79273	368	21	enet	0.032	0.00062	-2.81824	0.00483	0.022	0.015	0.543	0.363	0.057	0.169014	71		GTExv8.EUR.Heart_Left_Ventricle	ATP5SL
GTExv8.EUR.Heart_Left_Ventricle	I:/easy/MRmyyreferfile/FUSION/WEIGHTS//GTExv8.EUR.Heart_Left_Ventricle/ENSG00000128617.2.wgt.RDat	OPN1SW	7	128775789	128775790	0.1845	rs2307040	-2.98	rs1044226	0.109345	6.56	-2.85292	342	342	susie	0.12	1.2e-10	-2.83868	0.00453	0	0.943	0	0.001	0.056	0.01181	1016		GTExv8.EUR.Heart_Left_Ventricle	OPN1SW
GTExv8.EUR.Heart_Left_Ventricle	I:/easy/MRmyyreferfile/FUSION/WEIGHTS//GTExv8.EUR.Heart_Left_Ventricle/ENSG00000277476.1.wgt.RDat	ENSG00000277476	17	68133200	68133201	0.106	rs6501468	-3.89	rs7210299	0.0441	5.11	2.788	323	9	enet	0.081	1e-07	3.1514	0.00163	0.061	0.865	0.001	0.017	0.055	0.052402	229		GTExv8.EUR.Heart_Left_Ventricle
GTExv8.EUR.Heart_Left_Ventricle	I:/easy/MRmyyreferfile/FUSION/WEIGHTS//GTExv8.EUR.Heart_Left_Ventricle/ENSG00000249244.1.wgt.RDat	RP11-548H18.2	4	119395334	119395335	0.1055	rs4834821	3.7	rs13134665	0.103	6.71	-2.822	441	33	enet	0.12	3.9e-11	-2.9591	0.00309	0	0.927	0	0.02	0.053	0.12632	95		GTExv8.EUR.Heart_Left_Ventricle	RP11-548H18.2
GTExv8.EUR.Heart_Left_Ventricle	I:/easy/MRmyyreferfile/FUSION/WEIGHTS//GTExv8.EUR.Heart_Left_Ventricle/ENSG00000196381.10.wgt.RDat	ZNF781	19	37678772	37678773	0.2393	rs17246792	-4.51	rs17303902	0.162	-7.4	2.93439	296	1	top1	0.16	2.3e-14	-2.93439	0.00334	0	0.672	0	0.275	0.053	0.363636	33		GTExv8.EUR.Heart_Left_Ventricle	ZNF781
GTExv8.EUR.Heart_Left_Ventricle	I:/easy/MRmyyreferfile/FUSION/WEIGHTS//GTExv8.EUR.Heart_Left_Ventricle/ENSG00000237721.1.wgt.RDat	AF064858.11	21	39011328	39011329	0.0975	rs2836633	4.58	rs2836941	-0.00217	3.43	3.84007	621	621	susie	0.0042	0.12	2.738	0.00618	0.705	0.107	0.118	0.018	0.053	0.096	125		GTExv8.EUR.Heart_Left_Ventricle	AF064858.11
GTExv8.EUR.Heart_Left_Ventricle	I:/easy/MRmyyreferfile/FUSION/WEIGHTS//GTExv8.EUR.Heart_Left_Ventricle/ENSG00000235217.6.wgt.RDat	TSPY26P	20	32190526	32190527	0.0661	rs6141734	3.64	rs1407013	0.0342	3.99	-3.21247	313	4	lasso	0.036	0.00034	-3.18169	0.00146	0.636	0.304	0.006	0.003	0.052	0.04196	286		GTExv8.EUR.Heart_Left_Ventricle	TSPY26P
GTExv8.EUR.Heart_Left_Ventricle	I:/easy/MRmyyreferfile/FUSION/WEIGHTS//GTExv8.EUR.Heart_Left_Ventricle/ENSG00000013810.18.wgt.RDat	TACC3	4	1721489	1721490	0.171	rs6814036	3.84	rs1374468	0.127	-6.57	-2.8165	270	270	susie	0.16	5.4e-14	3.0401	0.00237	0	0.936	0	0.013	0.051	0.0458	262		GTExv8.EUR.Heart_Left_Ventricle	TACC3
GTExv8.EUR.Heart_Left_Ventricle	I:/easy/MRmyyreferfile/FUSION/WEIGHTS//GTExv8.EUR.Heart_Left_Ventricle/ENSG00000233006.6.wgt.RDat	AC034220.3	5	132369647	132369648	0.264	rs273909	4.44	rs270606	0.353575	-11.24	2.92021	421	6	lasso	0.4	8.6e-38	-2.70592	0.00681	0	0.914	0	0.035	0.051	0.077922	154		GTExv8.EUR.Heart_Left_Ventricle	AC034220.3
GTExv8.EUR.Heart_Left_Ventricle	I:/easy/MRmyyreferfile/FUSION/WEIGHTS//GTExv8.EUR.Heart_Left_Ventricle/ENSG00000230373.8.wgt.RDat	GOLGA6L5P	15	84516813	84516814	0.348	rs1014543	3.53	rs150968	0.291	10.09	-2.81164	316	23	enet	0.3	3.2e-27	-3.205	0.00135	0	0.947	0	0.003	0.051	0.016997	706		GTExv8.EUR.Heart_Left_Ventricle	GOLGA6L5P
GTExv8.EUR.Heart_Left_Ventricle	I:/easy/MRmyyreferfile/FUSION/WEIGHTS//GTExv8.EUR.Heart_Left_Ventricle/ENSG00000169740.13.wgt.RDat	ZNF32	10	43648855	43648856	0.1155	rs10793513	-7.97	rs3122227	-0.002537	-3.34	0.279731	464	464	susie	0.012	0.028	-2.51302	0.012	0	0	0.853	0.098	0.05	0.666667	18		GTExv8.EUR.Heart_Left_Ventricle	ZNF32
GTExv8.EUR.Heart_Left_Ventricle	I:/easy/MRmyyreferfile/FUSION/WEIGHTS//GTExv8.EUR.Heart_Left_Ventricle/ENSG00000261625.1.wgt.RDat	RP11-554A11.4	11	69002047	69002048	0.1929	rs11228444	4.29	rs11602122	0.079757	-5.67	-2.81209	438	1	top1	0.08	1.2e-07	2.8121	0.00492	0.019	0.913	0	0.017	0.05	0.071006	169		GTExv8.EUR.Heart_Left_Ventricle	RP11-554A11.4
GTExv8.EUR.Heart_Left_Ventricle	I:/easy/MRmyyreferfile/FUSION/WEIGHTS//GTExv8.EUR.Heart_Left_Ventricle/ENSG00000226686.7.wgt.RDat	AC012309.5	19	37251911	37251912	0.8521	rs17246792	-4.51	rs12462708	0.683	15.08	2.87627	282	27	enet	0.7	4.7e-87	3.14608	0.00165	0	0.748	0	0.202	0.05	0.179104	67		GTExv8.EUR.Heart_Left_Ventricle	AC012309.5
GTExv8.EUR.Heart_Left_Ventricle	I:/easy/MRmyyreferfile/FUSION/WEIGHTS//GTExv8.EUR.Heart_Left_Ventricle/ENSG00000241439.1.wgt.RDat	RP11-666A20.3	3	125958555	125958556	0.3035	rs7641302	-3.04	rs6808519	0.25305	-9.15	2.82732	429	33	enet	0.27	1.3e-24	-2.57574	0.01	0	0.948	0	0.003	0.049	0.04301	279		GTExv8.EUR.Heart_Left_Ventricle	RP11-666A20.3
GTExv8.EUR.Heart_Left_Ventricle	I:/easy/MRmyyreferfile/FUSION/WEIGHTS//GTExv8.EUR.Heart_Left_Ventricle/ENSG00000118197.13.wgt.RDat	DDX59	1	200669968	200669969	0.1507	rs12126676	4.15	rs3806358	0.0752	5.89	-2.53004	530	15	enet	0.096	6.2e-09	-3.08517	0.00203	0.002	0.934	0	0.016	0.048	0.011639	1031		GTExv8.EUR.Heart_Left_Ventricle	DDX59
GTExv8.EUR.Heart_Left_Ventricle	I:/easy/MRmyyreferfile/FUSION/WEIGHTS//GTExv8.EUR.Heart_Left_Ventricle/ENSG00000243667.6.wgt.RDat	WDR92	2	68157559	68157560	0.1103	rs7575344	-3.2	rs34842123	0.0663	-5.43	-2.89175	524	524	susie	0.078	1.6e-07	2.80983	0.00496	0.009	0.942	0	0.002	0.048	0.00462	2598		GTExv8.EUR.Heart_Left_Ventricle	WDR92
GTExv8.EUR.Heart_Left_Ventricle	I:/easy/MRmyyreferfile/FUSION/WEIGHTS//GTExv8.EUR.Heart_Left_Ventricle/ENSG00000144868.13.wgt.RDat	TMEM108	3	133038390	133038391	0.0959	rs17414558	-3.79	rs3849410	0.099663	5.9	-2.78335	419	1	top1	0.1	3.2e-09	-2.78335	0.00538	0.006	0.94	0	0.006	0.048	0.03604	333		GTExv8.EUR.Heart_Left_Ventricle	TMEM108
GTExv8.EUR.Heart_Left_Ventricle	I:/easy/MRmyyreferfile/FUSION/WEIGHTS//GTExv8.EUR.Heart_Left_Ventricle/ENSG00000114107.8.wgt.RDat	CEP70	3	138594537	138594538	0.1499	rs13324341	6.25	rs1672927	0.046595	5.06	3.65518	272	272	susie	0.064	2.2e-06	3.82737	0.00013	0	0.001	0.028	0.923	0.048	0.29268	41		GTExv8.EUR.Heart_Left_Ventricle	CEP70
GTExv8.EUR.Heart_Left_Ventricle	I:/easy/MRmyyreferfile/FUSION/WEIGHTS//GTExv8.EUR.Heart_Left_Ventricle/ENSG00000164308.16.wgt.RDat	ERAP2	5	96875938	96875939	0.6637	rs1230358	3.74	rs3909451	0.665731	15	2.71859	496	496	susie	0.67	2.8e-81	2.73192	0.0063	0	0.944	0	0.007	0.048	0.056075	214		GTExv8.EUR.Heart_Left_Ventricle	ERAP2
GTExv8.EUR.Heart_Left_Ventricle	I:/easy/MRmyyreferfile/FUSION/WEIGHTS//GTExv8.EUR.Heart_Left_Ventricle/ENSG00000135502.17.wgt.RDat	SLC26A10	12	57619526	57619527	0.3338	rs4760278	-3.69	rs1871417	0.305906	10.04	2.78402	331	1	top1	0.31	8.2e-28	2.78402	0.00537	0	0.948	0	0.004	0.048	0.03571	336		GTExv8.EUR.Heart_Left_Ventricle	SLC26A10
GTExv8.EUR.Heart_Left_Ventricle	I:/easy/MRmyyreferfile/FUSION/WEIGHTS//GTExv8.EUR.Heart_Left_Ventricle/ENSG00000108946.14.wgt.RDat	PRKAR1A	17	68511779	68511780	0.2116	rs6501468	-3.89	rs11653260	0.0603	-5.93	0.3344	444	444	susie	0.1	1.5e-09	-2.0521	0.0402	0.004	0.937	0	0.012	0.048	0.292683	41		GTExv8.EUR.Heart_Left_Ventricle	PRKAR1A
GTExv8.EUR.Heart_Left_Ventricle	I:/easy/MRmyyreferfile/FUSION/WEIGHTS//GTExv8.EUR.Heart_Left_Ventricle/ENSG00000198890.7.wgt.RDat	PRMT6	1	107056678	107056679	0.1918	rs1730865	3.05	rs3108680	0.154	-7.16	2.62226	458	18	enet	0.16	3.2e-14	-2.58396	0.00977	0	0.952	0	0.001	0.047	0.003958	3032		GTExv8.EUR.Heart_Left_Ventricle	PRMT6
GTExv8.EUR.Heart_Left_Ventricle	I:/easy/MRmyyreferfile/FUSION/WEIGHTS//GTExv8.EUR.Heart_Left_Ventricle/ENSG00000168936.10.wgt.RDat	TMEM129	4	1721357	1721358	0.1038	rs6814036	3.84	rs1374468	0.0635	-4.93	-2.8165	270	18	enet	0.072	5.4e-07	2.1331	0.0329	0.118	0.822	0.002	0.011	0.047	0.21053	57		GTExv8.EUR.Heart_Left_Ventricle	TMEM129
GTExv8.EUR.Heart_Left_Ventricle	I:/easy/MRmyyreferfile/FUSION/WEIGHTS//GTExv8.EUR.Heart_Left_Ventricle/ENSG00000167397.14.wgt.RDat	VKORC1	16	31095979	31095980	0.1621	rs35303352	-3.81	rs2884737	0.182	7.85	-2.7731	242	242	susie	0.18	4.1e-16	-2.77305	0.00555	0	0.951	0	0.002	0.047	0.01602	749		GTExv8.EUR.Heart_Left_Ventricle	VKORC1
GTExv8.EUR.Heart_Left_Ventricle	I:/easy/MRmyyreferfile/FUSION/WEIGHTS//GTExv8.EUR.Heart_Left_Ventricle/ENSG00000116981.3.wgt.RDat	NT5C1A	1	39672037	39672038	0.3313	rs6663003	4.21	rs9662128	0.131	6.65	2.77601	380	1	top1	0.13	8.6e-12	2.77601	0.0055	0	0.926	0	0.028	0.046	0.16	75		GTExv8.EUR.Heart_Left_Ventricle	NT5C1A
GTExv8.EUR.Heart_Left_Ventricle	I:/easy/MRmyyreferfile/FUSION/WEIGHTS//GTExv8.EUR.Heart_Left_Ventricle/ENSG00000115526.10.wgt.RDat	CHST10	2	100417655	100417656	0.2106	rs6714788	-3.29	rs2241810	0.188	-8.34	-2.81399	484	484	susie	0.2	1.8e-17	2.73135	0.00631	0	0.947	0	0.007	0.046	0.09756	123		GTExv8.EUR.Heart_Left_Ventricle	CHST10
GTExv8.EUR.Heart_Left_Ventricle	I:/easy/MRmyyreferfile/FUSION/WEIGHTS//GTExv8.EUR.Heart_Left_Ventricle/ENSG00000167525.13.wgt.RDat	PROCA1	17	28711853	28711854	0.1343	rs631905	-3.51	rs2302206	0.0942	-6.3	-2.7898	310	15	lasso	0.14	1.3e-12	3.5124	0.000444	0	0.95	0	0.004	0.046	0.02649	453		GTExv8.EUR.Heart_Left_Ventricle	PROCA1
GTExv8.EUR.Heart_Left_Ventricle	I:/easy/MRmyyreferfile/FUSION/WEIGHTS//GTExv8.EUR.Heart_Left_Ventricle/ENSG00000250412.1.wgt.RDat	KLHL2P1	4	119334328	119334329	0.0754	rs2203039	-3.67	rs2291185	0.11	6.27	-2.7613	437	1	top1	0.11	5.1e-10	-2.7613	0.00576	0.001	0.939	0	0.016	0.045	0.28571	42		GTExv8.EUR.Heart_Left_Ventricle	KLHL2P1
GTExv8.EUR.Heart_Left_Ventricle	I:/easy/MRmyyreferfile/FUSION/WEIGHTS//GTExv8.EUR.Heart_Left_Ventricle/ENSG00000272109.1.wgt.RDat	CTD-2260A17.3	5	96804352	96804353	0.1719	rs1230358	3.74	rs27043	0.096394	6.01	-2.7698	492	24	enet	0.097	5.7e-09	-3.13351	0.00173	0.001	0.947	0	0.007	0.045	0.007013	1711		GTExv8.EUR.Heart_Left_Ventricle	CTD-2260A17.3
GTExv8.EUR.Heart_Left_Ventricle	I:/easy/MRmyyreferfile/FUSION/WEIGHTS//GTExv8.EUR.Heart_Left_Ventricle/ENSG00000259954.1.wgt.RDat	IL21R-AS1	16	27453392	27453393	0.192	rs8046403	-3.12	rs232068	0.161	-8	-2.7886	519	519	susie	0.17	3e-15	2.7198	0.00653	0	0.951	0	0.004	0.045	0.1	120		GTExv8.EUR.Heart_Left_Ventricle	IL21R-AS1
GTExv8.EUR.Heart_Left_Ventricle	I:/easy/MRmyyreferfile/FUSION/WEIGHTS//GTExv8.EUR.Heart_Left_Ventricle/ENSG00000101306.10.wgt.RDat	MYLK2	20	31819307	31819308	0.3595	rs6057548	-3.36	rs6089096	0.043	5.23	2.86146	302	47	enet	0.12	5.4e-11	3.04654	0.00231	0.06	0.892	0	0.003	0.045	0.04461	269		GTExv8.EUR.Heart_Left_Ventricle	MYLK2
GTExv8.EUR.Heart_Left_Ventricle	I:/easy/MRmyyreferfile/FUSION/WEIGHTS//GTExv8.EUR.Heart_Left_Ventricle/ENSG00000136003.15.wgt.RDat	ISCU	12	108562600	108562601	0.1269	rs3741782	4.23	rs7969198	0.082092	-5.63	-2.60524	470	3	lasso	0.086	3.9e-08	2.61146	0.00902	0.003	0.927	0	0.026	0.044	0.14118	85		GTExv8.EUR.Heart_Left_Ventricle	ISCU
GTExv8.EUR.Heart_Left_Ventricle	I:/easy/MRmyyreferfile/FUSION/WEIGHTS//GTExv8.EUR.Heart_Left_Ventricle/ENSG00000189366.9.wgt.RDat	ALG1L	3	125937038	125937039	0.3262	rs7641302	-3.04	rs3804587	0.161664	-8.4	2.62748	424	7	lasso	0.23	3.1e-20	-3.16441	0.00155	0	0.954	0	0.003	0.043	0.01791	670		GTExv8.EUR.Heart_Left_Ventricle	ALG1L
GTExv8.EUR.Heart_Left_Ventricle	I:/easy/MRmyyreferfile/FUSION/WEIGHTS//GTExv8.EUR.Heart_Left_Ventricle/ENSG00000189212.12.wgt.RDat	DPY19L2P1	7	35186040	35186041	0.1488	rs2109090	-4.86	rs10247437	0.084402	5.9	-2.93347	467	467	susie	0.087	3e-08	-2.9764	0.00292	0.001	0.421	0.001	0.534	0.043	0.09917	121		GTExv8.EUR.Heart_Left_Ventricle	DPY19L2P1
GTExv8.EUR.Heart_Left_Ventricle	I:/easy/MRmyyreferfile/FUSION/WEIGHTS//GTExv8.EUR.Heart_Left_Ventricle/ENSG00000185885.15.wgt.RDat	IFITM1	11	313505	313506	0.156	rs511744	-4.18	rs9704354	0.06083	5.13	-2.8377	327	1	top1	0.061	3.8e-06	-2.8377	0.00454	0.191	0.719	0.01	0.038	0.043	0.052402	229		GTExv8.EUR.Heart_Left_Ventricle	IFITM1
GTExv8.EUR.Heart_Left_Ventricle	I:/easy/MRmyyreferfile/FUSION/WEIGHTS//GTExv8.EUR.Heart_Left_Ventricle/ENSG00000087253.12.wgt.RDat	LPCAT2	16	55508997	55508998	0.1189	rs16955473	-3.71	rs16955473	0.0473	-4.05	-3.7091	668	1	top1	0.047	4.4e-05	3.7091	0.000208	0.888	0.062	0.007	0	0.043	0	100000	0.00134	GTExv8.EUR.Heart_Left_Ventricle	LPCAT2
GTExv8.EUR.Heart_Left_Ventricle	I:/easy/MRmyyreferfile/FUSION/WEIGHTS//GTExv8.EUR.Heart_Left_Ventricle/ENSG00000074755.14.wgt.RDat	ZZEF1	17	4143019	4143020	0.1657	rs218722	-3.64	rs8068804	0.122	6.44	2.7422	469	1	top1	0.12	5.1e-11	2.7422	0.0061	0	0.954	0	0.002	0.043	0.013857	866		GTExv8.EUR.Heart_Left_Ventricle	ZZEF1
GTExv8.EUR.Heart_Left_Ventricle	I:/easy/MRmyyreferfile/FUSION/WEIGHTS//GTExv8.EUR.Heart_Left_Ventricle/ENSG00000267280.5.wgt.RDat	RP11-332H18.4	17	61411554	61411555	0.2363	rs2052074	4.81	rs2109019	0.0829	5.34	-2.8837	313	1	top1	0.083	6.9e-08	-2.8837	0.00393	0.063	0.618	0.025	0.251	0.043	0.131868	91		GTExv8.EUR.Heart_Left_Ventricle	RP11-332H18.4
GTExv8.EUR.Heart_Left_Ventricle	I:/easy/MRmyyreferfile/FUSION/WEIGHTS//GTExv8.EUR.Heart_Left_Ventricle/ENSG00000105287.12.wgt.RDat	PRKD2	19	46717126	46717127	0.2894	rs425105	3.59	rs874462	0.15	-8.04	-2.89588	351	25	enet	0.26	4.3e-23	3.38174	0.00072	0	0.955	0	0.002	0.043	0.005046	2378		GTExv8.EUR.Heart_Left_Ventricle	PRKD2
GTExv8.EUR.Heart_Left_Ventricle	I:/easy/MRmyyreferfile/FUSION/WEIGHTS//GTExv8.EUR.Heart_Left_Ventricle/ENSG00000099984.11.wgt.RDat	GSTT2	22	23980057	23980058	0.6634	rs5760293	-5.42	rs738809	0.265105	9.43	3.20921	419	81	enet	0.4	4.7e-38	2.33627	0.0195	0	0.234	0	0.724	0.043	0.19672	61		GTExv8.EUR.Heart_Left_Ventricle	GSTT2
GTExv8.EUR.Heart_Left_Ventricle	I:/easy/MRmyyreferfile/FUSION/WEIGHTS//GTExv8.EUR.Heart_Left_Ventricle/ENSG00000163545.8.wgt.RDat	NUAK2	1	205321790	205321791	0.1345	rs11240358	4.06	rs4951243	0.0119	4.36	-3.18913	576	28	enet	0.052	1.8e-05	-2.64231	0.00823	0.509	0.434	0.008	0.007	0.042	0.071856	167		GTExv8.EUR.Heart_Left_Ventricle	NUAK2
GTExv8.EUR.Heart_Left_Ventricle	I:/easy/MRmyyreferfile/FUSION/WEIGHTS//GTExv8.EUR.Heart_Left_Ventricle/ENSG00000232630.1.wgt.RDat	PRPS1P2	9	125150652	125150653	0.0361	rs7038668	3.93	rs12009	0.03009	4.34	-2.13572	309	2	lasso	0.058	6.4e-06	-2.52222	0.0117	0.342	0.59	0.01	0.017	0.042	0.571429	21		GTExv8.EUR.Heart_Left_Ventricle	PRPS1P2
GTExv8.EUR.Heart_Left_Ventricle	I:/easy/MRmyyreferfile/FUSION/WEIGHTS//GTExv8.EUR.Heart_Left_Ventricle/ENSG00000273765.1.wgt.RDat	ENSG00000273765	12	48360919	48360920	0.079	rs953672	-3.44	rs1107654	0.046537	4.89	-2.93263	470	1	top1	0.047	5e-05	-2.93263	0.00336	0.414	0.539	0.002	0.003	0.042	0.0355	338		GTExv8.EUR.Heart_Left_Ventricle
GTExv8.EUR.Heart_Left_Ventricle	I:/easy/MRmyyreferfile/FUSION/WEIGHTS//GTExv8.EUR.Heart_Left_Ventricle/ENSG00000173402.11.wgt.RDat	DAG1	3	49468702	49468703	0.0551	rs34759087	-6.14	rs11720705	0.02981	-4.38	2.63386	289	16	enet	0.032	0.00064	-3.14368	0.00167	0.002	0.004	0.28	0.674	0.041	0.3	40		GTExv8.EUR.Heart_Left_Ventricle	DAG1
GTExv8.EUR.Heart_Left_Ventricle	I:/easy/MRmyyreferfile/FUSION/WEIGHTS//GTExv8.EUR.Heart_Left_Ventricle/ENSG00000103966.10.wgt.RDat	EHD4	15	41972577	41972578	0.3156	rs12440045	-3.62	rs11638729	0.207	-8.5	2.73574	427	427	susie	0.22	1.8e-19	-2.7111	0.00671	0	0.955	0	0.004	0.041	0.028037	428		GTExv8.EUR.Heart_Left_Ventricle	EHD4
GTExv8.EUR.Heart_Left_Ventricle	I:/easy/MRmyyreferfile/FUSION/WEIGHTS//GTExv8.EUR.Heart_Left_Ventricle/ENSG00000184056.14.wgt.RDat	VPS33B	15	91022602	91022603	0.1057	rs1894400	8.77	rs11073965	-0.000171	3.69	0.93937	483	483	susie	0.035	0.00038	2.0191	0.0435	0	0	0.81	0.15	0.041	0.2	60		GTExv8.EUR.Heart_Left_Ventricle	VPS33B
GTExv8.EUR.Heart_Left_Ventricle	I:/easy/MRmyyreferfile/FUSION/WEIGHTS//GTExv8.EUR.Heart_Left_Ventricle/ENSG00000167384.10.wgt.RDat	ZNF180	19	44500523	44500524	0.1243	rs7412	-9.58	rs2117384	0.0519	-4.54	2.25196	429	36	enet	0.052	1.9e-05	2.42119	0.0155	0	0	0.445	0.514	0.041	0.139535	86		GTExv8.EUR.Heart_Left_Ventricle	ZNF180
GTExv8.EUR.Heart_Left_Ventricle	I:/easy/MRmyyreferfile/FUSION/WEIGHTS//GTExv8.EUR.Heart_Left_Ventricle/ENSG00000139620.12.wgt.RDat	KANSL2	12	48682237	48682238	0.1264	rs953672	-3.44	rs6580689	0.090741	-6.01	-2.29595	378	378	susie	0.1	1.6e-09	2.64647	0.00813	0	0.956	0	0.004	0.04	0.04959	242		GTExv8.EUR.Heart_Left_Ventricle	KANSL2
GTExv8.EUR.Heart_Left_Ventricle	I:/easy/MRmyyreferfile/FUSION/WEIGHTS//GTExv8.EUR.Heart_Left_Ventricle/ENSG00000228782.7.wgt.RDat	MRPL45P2	17	47492491	47492492	0.0647	rs17617053	-3.12	rs12452796	0.059	-4.68	-2.872	358	1	lasso	0.062	3.3e-06	2.872	0.00408	0.219	0.738	0.001	0.002	0.04	0.012632	950		GTExv8.EUR.Heart_Left_Ventricle	MRPL45P2
GTExv8.EUR.Heart_Left_Ventricle	I:/easy/MRmyyreferfile/FUSION/WEIGHTS//GTExv8.EUR.Heart_Left_Ventricle/ENSG00000261349.1.wgt.RDat	RP3-465N24.5	1	25267135	25267136	0.5888	rs35614701	3.72	rs2375279	0.0635	7	0.15904	341	341	susie	0.39	2.4e-37	2.77774	0.00547	0	0.954	0	0.006	0.039	0.046512	258		GTExv8.EUR.Heart_Left_Ventricle	RP3-465N24.5
GTExv8.EUR.Heart_Left_Ventricle	I:/easy/MRmyyreferfile/FUSION/WEIGHTS//GTExv8.EUR.Heart_Left_Ventricle/ENSG00000138829.11.wgt.RDat	FBN2	5	128659184	128659185	0.2577	rs6883598	3.98	rs13155917	0.104306	-7.36	2.15642	453	17	enet	0.21	3.5e-18	-3.11835	0.00182	0	0.939	0	0.022	0.039	0.07362	163		GTExv8.EUR.Heart_Left_Ventricle	FBN2
GTExv8.EUR.Heart_Left_Ventricle	I:/easy/MRmyyreferfile/FUSION/WEIGHTS//GTExv8.EUR.Heart_Left_Ventricle/ENSG00000122861.15.wgt.RDat	PLAU	10	73909176	73909177	0.1038	rs4691	-3.89	rs2688607	0.017509	4.58	-1.68096	236	6	lasso	0.028	0.0013	-2.57705	0.00996	0.21	0.74	0.002	0.009	0.039	0.1875	64		GTExv8.EUR.Heart_Left_Ventricle	PLAU
GTExv8.EUR.Heart_Left_Ventricle	I:/easy/MRmyyreferfile/FUSION/WEIGHTS//GTExv8.EUR.Heart_Left_Ventricle/ENSG00000278740.1.wgt.RDat	ENSG00000278740	17	68188546	68188547	0.2693	rs6501468	-3.89	rs4558468	0.0611	6.34	1.98	341	11	lasso	0.16	2.6e-14	2.5704	0.0102	0	0.942	0	0.019	0.039	0.141176	85		GTExv8.EUR.Heart_Left_Ventricle
GTExv8.EUR.Heart_Left_Ventricle	I:/easy/MRmyyreferfile/FUSION/WEIGHTS//GTExv8.EUR.Heart_Left_Ventricle/ENSG00000141576.14.wgt.RDat	RNF157	17	76240372	76240373	0.178	rs3744033	-4.07	rs7225367	0.113	6.18	-2.7023	419	1	top1	0.11	2.6e-10	-2.7023	0.00689	0.001	0.953	0	0.007	0.039	0.03681	326		GTExv8.EUR.Heart_Left_Ventricle	RNF157
GTExv8.EUR.Heart_Left_Ventricle	I:/easy/MRmyyreferfile/FUSION/WEIGHTS//GTExv8.EUR.Heart_Left_Ventricle/ENSG00000132793.11.wgt.RDat	LPIN3	20	41340919	41340920	0.1252	rs6102322	4.98	rs6029636	-0.00226	3.25	2.4198	361	10	enet	0.0057	0.092	2.83608	0.00457	0.484	0.036	0.41	0.03	0.039	0.21053	57		GTExv8.EUR.Heart_Left_Ventricle	LPIN3
GTExv8.EUR.Heart_Left_Ventricle	I:/easy/MRmyyreferfile/FUSION/WEIGHTS//GTExv8.EUR.Heart_Left_Ventricle/ENSG00000182134.15.wgt.RDat	TDRKH	1	151791415	151791416	0.1025	rs4845579	-6.08	rs12066445	0.0702	5.6	2.83372	326	326	susie	0.071	5.6e-07	2.57053	0.0102	0	0.006	0.004	0.952	0.038	0.333333	36		GTExv8.EUR.Heart_Left_Ventricle	TDRKH
GTExv8.EUR.Heart_Left_Ventricle	I:/easy/MRmyyreferfile/FUSION/WEIGHTS//GTExv8.EUR.Heart_Left_Ventricle/ENSG00000249700.8.wgt.RDat	SRD5A3-AS1	4	55395841	55395842	0.0855	rs4864546	-3.99	rs7663650	0.0172	4.35	-3.3865	393	1	top1	0.017	0.01	-3.3865	0.000708	0.792	0.122	0.042	0.006	0.038	0.09091	132		GTExv8.EUR.Heart_Left_Ventricle	SRD5A3-AS1
GTExv8.EUR.Heart_Left_Ventricle	I:/easy/MRmyyreferfile/FUSION/WEIGHTS//GTExv8.EUR.Heart_Left_Ventricle/ENSG00000152404.15.wgt.RDat	CWF19L2	11	107457843	107457844	0.162	rs7951348	3.85	rs1263297	0.09377	-5.96	-2.81046	469	469	susie	0.099	3.4e-09	2.8296	0.00466	0	0.957	0	0.005	0.038	0.018721	641		GTExv8.EUR.Heart_Left_Ventricle	CWF19L2
GTExv8.EUR.Heart_Left_Ventricle	I:/easy/MRmyyreferfile/FUSION/WEIGHTS//GTExv8.EUR.Heart_Left_Ventricle/ENSG00000280063.1.wgt.RDat	ENSG00000280063	16	4348647	4348648	0.1088	rs8057701	4.2	rs7193204	0.0822	-5.95	2.4037	397	397	susie	0.084	5.2e-08	-2.54797	0.0108	0.002	0.933	0	0.027	0.038	0.09023	133		GTExv8.EUR.Heart_Left_Ventricle
GTExv8.EUR.Heart_Left_Ventricle	I:/easy/MRmyyreferfile/FUSION/WEIGHTS//GTExv8.EUR.Heart_Left_Ventricle/ENSG00000103227.18.wgt.RDat	LMF1	16	970998	970999	0.2525	rs12448994	-3.29	rs4984979	0.168	8.06	-2.3891	437	4	lasso	0.18	1.1e-15	-2.50536	0.0122	0	0.961	0	0.002	0.037	0.01926	623		GTExv8.EUR.Heart_Left_Ventricle	LMF1
GTExv8.EUR.Heart_Left_Ventricle	I:/easy/MRmyyreferfile/FUSION/WEIGHTS//GTExv8.EUR.Heart_Left_Ventricle/ENSG00000164307.12.wgt.RDat	ERAP1	5	96808099	96808100	0.3944	rs1230358	3.74	rs27043	0.210262	9.51	-2.7698	492	18	enet	0.36	1.1e-33	-2.20181	0.0277	0	0.956	0	0.007	0.036	0.095238	126		GTExv8.EUR.Heart_Left_Ventricle	ERAP1
GTExv8.EUR.Heart_Left_Ventricle	I:/easy/MRmyyreferfile/FUSION/WEIGHTS//GTExv8.EUR.Heart_Left_Ventricle/ENSG00000151006.7.wgt.RDat	PRSS53	16	31088962	31088963	0.0566	rs35303352	-3.81	rs2884737	0.0702	5.1	-2.7731	240	1	top1	0.07	7e-07	-2.77307	0.00555	0.225	0.736	0.001	0.002	0.036	0.01043	1151		GTExv8.EUR.Heart_Left_Ventricle	PRSS53
GTExv8.EUR.Heart_Left_Ventricle	I:/easy/MRmyyreferfile/FUSION/WEIGHTS//GTExv8.EUR.Heart_Left_Ventricle/ENSG00000131069.19.wgt.RDat	ACSS2	20	34872145	34872146	0.0391	rs7265317	-5.05	rs2424994	0.0157	4.14	-3.00418	348	16	lasso	0.02	0.0062	-2.14091	0.0323	0.179	0.175	0.308	0.301	0.036	0.36364	33		GTExv8.EUR.Heart_Left_Ventricle	ACSS2
GTExv8.EUR.Heart_Left_Ventricle	I:/easy/MRmyyreferfile/FUSION/WEIGHTS//GTExv8.EUR.Heart_Left_Ventricle/ENSG00000171084.15.wgt.RDat	FAM86JP	3	125916619	125916620	0.409	rs7641302	-3.04	rs9821905	0.362625	11.42	-1.42166	409	15	enet	0.4	1.3e-38	-2.48067	0.0131	0	0.962	0	0.003	0.035	0.0603	199		GTExv8.EUR.Heart_Left_Ventricle	FAM86JP
GTExv8.EUR.Heart_Left_Ventricle	I:/easy/MRmyyreferfile/FUSION/WEIGHTS//GTExv8.EUR.Heart_Left_Ventricle/ENSG00000149485.18.wgt.RDat	FADS1	11	61829317	61829318	0.0849	rs751984	-3.46	rs2851682	0.052567	-4.98	-1.50581	422	5	lasso	0.054	1.3e-05	2.3891	0.0169	0.11	0.85	0.001	0.005	0.035	0.064865	185		GTExv8.EUR.Heart_Left_Ventricle	FADS1
GTExv8.EUR.Heart_Left_Ventricle	I:/easy/MRmyyreferfile/FUSION/WEIGHTS//GTExv8.EUR.Heart_Left_Ventricle/ENSG00000189079.15.wgt.RDat	ARID2	12	45729664	45729665	0.1198	rs7134559	-3.67	rs7973329	0.037893	-4.22	3.05735	390	390	susie	0.04	0.00015	-2.93936	0.00329	0.468	0.491	0.003	0.003	0.035	0.00799	1501		GTExv8.EUR.Heart_Left_Ventricle	ARID2
GTExv8.EUR.Heart_Left_Ventricle	I:/easy/MRmyyreferfile/FUSION/WEIGHTS//GTExv8.EUR.Heart_Left_Ventricle/ENSG00000187166.1.wgt.RDat	H1FNT	12	48328979	48328980	0.0906	rs953672	-3.44	rs2732480	0.039423	-4.88	-2.42095	483	483	susie	0.042	0.00011	2.79344	0.00522	0.208	0.753	0.001	0.004	0.035	0.08392	143		GTExv8.EUR.Heart_Left_Ventricle	H1FNT
GTExv8.EUR.Heart_Left_Ventricle	I:/easy/MRmyyreferfile/FUSION/WEIGHTS//GTExv8.EUR.Heart_Left_Ventricle/ENSG00000176920.11.wgt.RDat	FUT2	19	48695970	48695971	0.104	rs281379	2.87	rs281381	0.0942	-5.77	-2.66351	455	1	top1	0.094	8.8e-09	2.66351	0.00773	0.012	0.951	0	0.002	0.035	0.005415	2216		GTExv8.EUR.Heart_Left_Ventricle	FUT2
GTExv8.EUR.Heart_Left_Ventricle	I:/easy/MRmyyreferfile/FUSION/WEIGHTS//GTExv8.EUR.Heart_Left_Ventricle/ENSG00000258704.6.wgt.RDat	RP11-85K15.2	14	34982531	34982532	0.069	rs1028448	3.97	rs1022714	0.003407	3.8	-0.911	377	377	susie	0.0083	0.055	-2.0207	0.0433	0.808	0.132	0.022	0.004	0.034	0.12371	97		GTExv8.EUR.Heart_Left_Ventricle	RP11-85K15.2
GTExv8.EUR.Heart_Left_Ventricle	I:/easy/MRmyyreferfile/FUSION/WEIGHTS//GTExv8.EUR.Heart_Left_Ventricle/ENSG00000071967.11.wgt.RDat	CYBRD1	2	171522246	171522247	0.4919	rs11687454	-4.04	rs3821083	0.309	-10.13	2.63559	353	18	enet	0.32	4.3e-29	-2.70698	0.00679	0	0.953	0	0.015	0.033	0.05	240		GTExv8.EUR.Heart_Left_Ventricle	CYBRD1
GTExv8.EUR.Heart_Left_Ventricle	I:/easy/MRmyyreferfile/FUSION/WEIGHTS//GTExv8.EUR.Heart_Left_Ventricle/ENSG00000247796.2.wgt.RDat	CTD-2366F13.1	5	53109841	53109842	0.2599	rs4074793	4.49	rs17298431	0.191356	8	2.65232	552	552	susie	0.19	5.6e-17	2.76315	0.00572	0	0.917	0	0.05	0.033	0.036923	325		GTExv8.EUR.Heart_Left_Ventricle	CTD-2366F13.1
GTExv8.EUR.Heart_Left_Ventricle	I:/easy/MRmyyreferfile/FUSION/WEIGHTS//GTExv8.EUR.Heart_Left_Ventricle/ENSG00000160695.14.wgt.RDat	VPS11	11	119067698	119067699	0.22	rs1168568	3.76	rs636283	0.118414	-6.36	-1.38863	376	376	susie	0.14	1.9e-12	2.8685	0.00412	0	0.956	0	0.011	0.033	0.02454	489		GTExv8.EUR.Heart_Left_Ventricle	VPS11
GTExv8.EUR.Heart_Left_Ventricle	I:/easy/MRmyyreferfile/FUSION/WEIGHTS//GTExv8.EUR.Heart_Left_Ventricle/ENSG00000163596.16.wgt.RDat	ICA1L	2	202871984	202871985	0.0687	rs1541853	9.51	rs2043448	0.018	4.05	4.1552	242	1	top1	0.018	0.0086	4.1552	3.25e-05	0	0	0.917	0.051	0.032	0.11111	108		GTExv8.EUR.Heart_Left_Ventricle	ICA1L
GTExv8.EUR.Heart_Left_Ventricle	I:/easy/MRmyyreferfile/FUSION/WEIGHTS//GTExv8.EUR.Heart_Left_Ventricle/ENSG00000010322.15.wgt.RDat	NISCH	3	52455117	52455118	0.0853	rs3886875	-3.04	rs11713914	0.032476	4.82	-2.91499	361	361	susie	0.056	9.4e-06	-2.42333	0.0154	0.056	0.91	0	0.002	0.032	0.00345	3482		GTExv8.EUR.Heart_Left_Ventricle	NISCH
GTExv8.EUR.Heart_Left_Ventricle	I:/easy/MRmyyreferfile/FUSION/WEIGHTS//GTExv8.EUR.Heart_Left_Ventricle/ENSG00000145390.11.wgt.RDat	USP53	4	119212644	119212645	0.0982	rs2203039	-3.67	rs11098483	0.0239	4.66	-1.428	447	5	lasso	0.036	0.00034	-2.7233	0.00646	0.313	0.64	0.005	0.01	0.032	0.13483	89		GTExv8.EUR.Heart_Left_Ventricle	USP53
GTExv8.EUR.Heart_Left_Ventricle	I:/easy/MRmyyreferfile/FUSION/WEIGHTS//GTExv8.EUR.Heart_Left_Ventricle/ENSG00000148120.16.wgt.RDat	C9orf3	9	94726700	94726701	0.0957	rs10821447	2.92	rs4657	0.057873	-5.46	2.77009	359	359	susie	0.059	5.3e-06	-2.66766	0.00764	0.011	0.957	0	0.001	0.032	0.015504	774		GTExv8.EUR.Heart_Left_Ventricle	C9orf3
GTExv8.EUR.Heart_Left_Ventricle	I:/easy/MRmyyreferfile/FUSION/WEIGHTS//GTExv8.EUR.Heart_Left_Ventricle/ENSG00000242616.3.wgt.RDat	GNG10	9	111661334	111661335	0.3353	rs2900537	-3.29	rs7045665	0.402016	11.48	-2.61791	501	13	lasso	0.4	1.7e-38	-2.80747	0.00499	0	0.965	0	0.003	0.032	0.023669	507		GTExv8.EUR.Heart_Left_Ventricle	GNG10
GTExv8.EUR.Heart_Left_Ventricle	I:/easy/MRmyyreferfile/FUSION/WEIGHTS//GTExv8.EUR.Heart_Left_Ventricle/ENSG00000269609.5.wgt.RDat	RP11-18I14.10	10	102449816	102449817	0.0973	rs17115100	-6.1	rs3977736	0.00284	3.85	2.16341	339	33	enet	0.014	0.018	2.60318	0.00924	0.001	0	0.835	0.132	0.032	0.266667	45		GTExv8.EUR.Heart_Left_Ventricle	RP11-18I14.10
GTExv8.EUR.Heart_Left_Ventricle	I:/easy/MRmyyreferfile/FUSION/WEIGHTS//GTExv8.EUR.Heart_Left_Ventricle/ENSG00000119950.20.wgt.RDat	MXI1	10	110207604	110207605	0.0979	rs928929	2.84	rs1050755	0.066758	4.97	2.61361	368	368	susie	0.067	1.2e-06	2.94129	0.00327	0.152	0.815	0	0.001	0.032	0.012012	999		GTExv8.EUR.Heart_Left_Ventricle	MXI1
GTExv8.EUR.Heart_Left_Ventricle	I:/easy/MRmyyreferfile/FUSION/WEIGHTS//GTExv8.EUR.Heart_Left_Ventricle/ENSG00000166166.12.wgt.RDat	TRMT61A	14	103529183	103529184	0.0551	rs3783398	3.86	rs3783394	0.02937	4.2	-3.0337	352	352	susie	0.039	0.00018	-2.7631	0.00573	0.507	0.444	0.01	0.008	0.032	0.0566	212		GTExv8.EUR.Heart_Left_Ventricle	TRMT61A
GTExv8.EUR.Heart_Left_Ventricle	I:/easy/MRmyyreferfile/FUSION/WEIGHTS//GTExv8.EUR.Heart_Left_Ventricle/ENSG00000143436.10.wgt.RDat	MRPL9	1	151763382	151763383	0.0615	rs4845579	-6.08	rs3790508	0.0749	-5.15	-4.11932	329	1	top1	0.075	3e-07	4.11932	3.8e-05	0.001	0.005	0.192	0.771	0.031	0.020725	579		GTExv8.EUR.Heart_Left_Ventricle	MRPL9
GTExv8.EUR.Heart_Left_Ventricle	I:/easy/MRmyyreferfile/FUSION/WEIGHTS//GTExv8.EUR.Heart_Left_Ventricle/ENSG00000084764.10.wgt.RDat	MAPRE3	2	26970611	26970612	0.0727	rs4513249	-3.87	rs1131375	0.0111	4.21	-2.73882	358	22	enet	0.018	0.0094	-2.70728	0.00678	0.566	0.384	0.011	0.008	0.031	0.29268	41		GTExv8.EUR.Heart_Left_Ventricle	MAPRE3
GTExv8.EUR.Heart_Left_Ventricle	I:/easy/MRmyyreferfile/FUSION/WEIGHTS//GTExv8.EUR.Heart_Left_Ventricle/ENSG00000214113.10.wgt.RDat	LYRM4	6	5260938	5260939	0.3604	rs4560685	3.84	rs464681	0.224	-8.74	-2.31917	624	624	susie	0.27	1.4e-24	2.35706	0.0184	0	0.962	0	0.007	0.031	0.05505	218		GTExv8.EUR.Heart_Left_Ventricle	LYRM4
GTExv8.EUR.Heart_Left_Ventricle	I:/easy/MRmyyreferfile/FUSION/WEIGHTS//GTExv8.EUR.Heart_Left_Ventricle/ENSG00000179406.7.wgt.RDat	LINC00174	7	66493565	66493566	0.2101	rs12532327	-2.92	rs12532675	0.086213	6.39	-2.66952	240	240	susie	0.1	1.3e-09	-2.59956	0.00933	0	0.968	0	0.001	0.031	0.00173	6949		GTExv8.EUR.Heart_Left_Ventricle	LINC00174
GTExv8.EUR.Heart_Left_Ventricle	I:/easy/MRmyyreferfile/FUSION/WEIGHTS//GTExv8.EUR.Heart_Left_Ventricle/ENSG00000172785.18.wgt.RDat	CBWD1	9	179146	179147	0.421	rs682251	3.43	rs589627	0.359817	10.87	-2.56307	450	33	enet	0.4	3.8e-38	-2.39981	0.0164	0	0.965	0	0.004	0.031	0.074074	162		GTExv8.EUR.Heart_Left_Ventricle	CBWD1
GTExv8.EUR.Heart_Left_Ventricle	I:/easy/MRmyyreferfile/FUSION/WEIGHTS//GTExv8.EUR.Heart_Left_Ventricle/ENSG00000259881.1.wgt.RDat	RP11-830F9.5	16	88881148	88881149	0.2138	rs12445547	-3.38	rs12149609	0.0826	-6.5	-2.7322	436	436	susie	0.11	7e-10	2.65722	0.00788	0	0.966	0	0.003	0.031	0.04068	295		GTExv8.EUR.Heart_Left_Ventricle	RP11-830F9.5
GTExv8.EUR.Heart_Left_Ventricle	I:/easy/MRmyyreferfile/FUSION/WEIGHTS//GTExv8.EUR.Heart_Left_Ventricle/ENSG00000176909.11.wgt.RDat	MAMSTR	19	48719720	48719721	0.2057	rs281379	2.87	rs281381	0.163	-7.95	-2.66351	441	441	susie	0.18	1.6e-15	2.71165	0.00669	0	0.968	0	0.001	0.031	0.004351	2758		GTExv8.EUR.Heart_Left_Ventricle	MAMSTR
GTExv8.EUR.Heart_Left_Ventricle	I:/easy/MRmyyreferfile/FUSION/WEIGHTS//GTExv8.EUR.Heart_Left_Ventricle/ENSG00000215533.8.wgt.RDat	LINC00189	21	29193479	29193480	0.1751	rs8131103	5.35	rs2832236	0.09196	-6.31	3.17565	449	449	susie	0.097	5.1e-09	-4.05389	5.04e-05	0	0.146	0	0.823	0.031	0.0109	1103		GTExv8.EUR.Heart_Left_Ventricle	LINC00189
GTExv8.EUR.Heart_Left_Ventricle	I:/easy/MRmyyreferfile/FUSION/WEIGHTS//GTExv8.EUR.Heart_Left_Ventricle/ENSG00000260025.1.wgt.RDat	RP11-490M8.1	2	36355113	36355114	0.2619	rs860232	-3.62	rs3770895	0.16	-7.58	2.64162	671	9	enet	0.17	6.9e-15	-2.10905	0.0349	0	0.965	0	0.005	0.03	0.04938	243		GTExv8.EUR.Heart_Left_Ventricle	RP11-490M8.1
GTExv8.EUR.Heart_Left_Ventricle	I:/easy/MRmyyreferfile/FUSION/WEIGHTS//GTExv8.EUR.Heart_Left_Ventricle/ENSG00000150938.9.wgt.RDat	CRIM1	2	36355925	36355926	0.154	rs860232	-3.62	rs3770895	0.122	-6.63	2.64162	671	4	lasso	0.13	1e-11	-2.06429	0.039	0	0.965	0	0.005	0.03	0.07143	168		GTExv8.EUR.Heart_Left_Ventricle	CRIM1
GTExv8.EUR.Heart_Left_Ventricle	I:/easy/MRmyyreferfile/FUSION/WEIGHTS//GTExv8.EUR.Heart_Left_Ventricle/ENSG00000118526.6.wgt.RDat	TCF21	6	133889430	133889431	0.0922	rs1535616	-9.01	rs1029212	0.03	-4.25	6.89623	429	1	top1	0.03	0.00097	-6.89623	5.34e-12	0	0	0.872	0.098	0.03	0.01535	782		GTExv8.EUR.Heart_Left_Ventricle	TCF21
GTExv8.EUR.Heart_Left_Ventricle	I:/easy/MRmyyreferfile/FUSION/WEIGHTS//GTExv8.EUR.Heart_Left_Ventricle/ENSG00000138193.15.wgt.RDat	PLCE1	10	94030811	94030812	0.0775	rs11187830	4.29	rs1223585	0.052939	-4.71	-2.96478	418	1	top1	0.053	1.6e-05	2.96478	0.00303	0.561	0.347	0.038	0.023	0.03	0.099174	121		GTExv8.EUR.Heart_Left_Ventricle	PLCE1
GTExv8.EUR.Heart_Left_Ventricle	I:/easy/MRmyyreferfile/FUSION/WEIGHTS//GTExv8.EUR.Heart_Left_Ventricle/ENSG00000149084.12.wgt.RDat	HSD17B12	11	43680679	43680680	0.3783	rs1023956	4.33	rs1061810	0.377695	-11.18	2.26363	490	46	enet	0.39	1.7e-37	-2.8427	0.00447	0	0.928	0	0.043	0.03	0.043011	279		GTExv8.EUR.Heart_Left_Ventricle	HSD17B12
GTExv8.EUR.Heart_Left_Ventricle	I:/easy/MRmyyreferfile/FUSION/WEIGHTS//GTExv8.EUR.Heart_Left_Ventricle/ENSG00000124299.13.wgt.RDat	PEPD	19	33521793	33521794	0.2589	rs12460349	4.14	rs10420551	0.117	7.22	-2.88237	465	465	susie	0.2	1.5e-17	-2.92499	0.00344	0	0.956	0	0.014	0.03	0.02459	488		GTExv8.EUR.Heart_Left_Ventricle	PEPD
GTExv8.EUR.Heart_Left_Ventricle	I:/easy/MRmyyreferfile/FUSION/WEIGHTS//GTExv8.EUR.Heart_Left_Ventricle/ENSG00000184470.20.wgt.RDat	TXNRD2	22	19941991	19941992	0.2489	rs9604969	-3.97	rs7285948	0.166738	-7.77	2.48879	564	564	susie	0.18	1.4e-15	-2.43106	0.0151	0	0.946	0	0.024	0.03	0.08759	137		GTExv8.EUR.Heart_Left_Ventricle	TXNRD2
GTExv8.EUR.Heart_Left_Ventricle	I:/easy/MRmyyreferfile/FUSION/WEIGHTS//GTExv8.EUR.Heart_Left_Ventricle/ENSG00000099949.18.wgt.RDat	LZTR1	22	20979461	20979462	0.3279	rs2014654	-4.08	rs178280	0.063362	6.07	2.63278	372	11	enet	0.2	1.3e-17	2.25624	0.0241	0.002	0.946	0	0.021	0.03	0.13333	90		GTExv8.EUR.Heart_Left_Ventricle	LZTR1
GTExv8.EUR.Heart_Left_Ventricle	I:/easy/MRmyyreferfile/FUSION/WEIGHTS//GTExv8.EUR.Heart_Left_Ventricle/ENSG00000198909.7.wgt.RDat	MAP3K3	17	63622414	63622415	0.0638	rs2003549	-2.89	rs16947005	0.0488	5.07	-2.4457	276	276	susie	0.054	1.2e-05	-2.6024	0.00926	0.032	0.937	0	0.002	0.029	0.024194	496		GTExv8.EUR.Heart_Left_Ventricle	MAP3K3
GTExv8.EUR.Heart_Left_Ventricle	I:/easy/MRmyyreferfile/FUSION/WEIGHTS//GTExv8.EUR.Heart_Left_Ventricle/ENSG00000118785.13.wgt.RDat	SPP1	4	87975649	87975650	0.1112	rs1471403	-3.23	rs1471403	0.0513	4.4	-3.2346	510	1	top1	0.051	2.1e-05	-3.2346	0.00122	0.813	0.157	0.001	0	0.028	0	100000	0.0028	GTExv8.EUR.Heart_Left_Ventricle	SPP1
GTExv8.EUR.Heart_Left_Ventricle	I:/easy/MRmyyreferfile/FUSION/WEIGHTS//GTExv8.EUR.Heart_Left_Ventricle/ENSG00000273226.1.wgt.RDat	RP11-513M16.8	9	19375450	19375451	0.1848	rs7023819	3.81	rs10119465	0.11766	6.47	2.57352	544	1	top1	0.12	1.1e-10	2.57352	0.0101	0	0.963	0	0.009	0.028	0.057692	208		GTExv8.EUR.Heart_Left_Ventricle	RP11-513M16.8
GTExv8.EUR.Heart_Left_Ventricle	I:/easy/MRmyyreferfile/FUSION/WEIGHTS//GTExv8.EUR.Heart_Left_Ventricle/ENSG00000283375.1.wgt.RDat	ENSG00000283375	11	43856403	43856404	0.3516	rs1023956	4.33	rs1061810	0.292469	-9.83	2.26363	509	509	susie	0.33	1.7e-30	-2.7064	0.0068	0	0.93	0	0.043	0.028	0.076923	156		GTExv8.EUR.Heart_Left_Ventricle
GTExv8.EUR.Heart_Left_Ventricle	I:/easy/MRmyyreferfile/FUSION/WEIGHTS//GTExv8.EUR.Heart_Left_Ventricle/ENSG00000238083.7.wgt.RDat	LRRC37A2	17	46511510	46511511	0.4414	rs2074405	5.1	rs169201	0.45	12.2	2.6703	135	135	susie	0.45	8.1e-45	2.4635	0.0138	0	0.662	0	0.31	0.028	0.144578	83		GTExv8.EUR.Heart_Left_Ventricle	LRRC37A2
GTExv8.EUR.Heart_Left_Ventricle	I:/easy/MRmyyreferfile/FUSION/WEIGHTS//GTExv8.EUR.Heart_Left_Ventricle/ENSG00000105556.11.wgt.RDat	MIER2	19	344814	344815	0.3539	rs8100665	-2.95	rs4897946	0.163	-8.61	-2.27947	285	23	enet	0.26	8.7e-23	2.69523	0.00703	0	0.971	0	0.001	0.028	0.012461	963		GTExv8.EUR.Heart_Left_Ventricle	MIER2
GTExv8.EUR.Heart_Left_Ventricle	I:/easy/MRmyyreferfile/FUSION/WEIGHTS//GTExv8.EUR.Heart_Left_Ventricle/ENSG00000268535.1.wgt.RDat	RP11-420K14.3	19	21709521	21709522	0.6563	rs2968084	-3.67	rs6511286	0.35	10.76	-2.56718	303	303	susie	0.5	1.6e-50	-2.91038	0.00361	0	0.967	0	0.006	0.028	0.064171	187		GTExv8.EUR.Heart_Left_Ventricle	RP11-420K14.3
GTExv8.EUR.Heart_Left_Ventricle	I:/easy/MRmyyreferfile/FUSION/WEIGHTS//GTExv8.EUR.Heart_Left_Ventricle/ENSG00000197020.10.wgt.RDat	ZNF100	19	21767627	21767628	0.7348	rs2968084	-3.67	rs6511286	0.405	11.51	-2.56718	298	42	enet	0.51	3.9e-53	-3.69861	0.000217	0	0.967	0	0.005	0.028	0.052174	230		GTExv8.EUR.Heart_Left_Ventricle	ZNF100
GTExv8.EUR.Heart_Left_Ventricle	I:/easy/MRmyyreferfile/FUSION/WEIGHTS//GTExv8.EUR.Heart_Left_Ventricle/ENSG00000244617.2.wgt.RDat	ASPRV1	2	69962261	69962262	0.123	rs13412112	5.04	rs4852428	0.027	-4.94	2.63238	336	336	susie	0.061	3.6e-06	-2.67632	0.00744	0.02	0.68	0.008	0.265	0.027	0.92308	13		GTExv8.EUR.Heart_Left_Ventricle	ASPRV1
GTExv8.EUR.Heart_Left_Ventricle	I:/easy/MRmyyreferfile/FUSION/WEIGHTS//GTExv8.EUR.Heart_Left_Ventricle/ENSG00000174749.5.wgt.RDat	C4orf32	4	112145396	112145397	0.1721	rs6826919	-3.08	rs28599866	0.0971	-6.9	2.5813	379	24	enet	0.11	1.1e-09	-2.09	0.0366	0	0.97	0	0.002	0.027	0.16	75		GTExv8.EUR.Heart_Left_Ventricle	C4orf32
GTExv8.EUR.Heart_Left_Ventricle	I:/easy/MRmyyreferfile/FUSION/WEIGHTS//GTExv8.EUR.Heart_Left_Ventricle/ENSG00000169071.14.wgt.RDat	ROR2	9	91950161	91950162	0.0829	rs10992137	-3.92	rs10992250	0.003404	3.95	-2.46217	472	4	lasso	0.0088	0.049	-3.29648	0.000979	0.746	0.205	0.018	0.005	0.027	0.007164	1675		GTExv8.EUR.Heart_Left_Ventricle	ROR2
GTExv8.EUR.Heart_Left_Ventricle	I:/easy/MRmyyreferfile/FUSION/WEIGHTS//GTExv8.EUR.Heart_Left_Ventricle/ENSG00000259953.1.wgt.RDat	RP11-4O1.2	9	112037729	112037730	0.2498	rs700110	3.66	rs7020062	0.139526	-6.91	2.55885	515	1	top1	0.14	1.7e-12	-2.55885	0.0105	0	0.968	0	0.004	0.027	0.041379	290		GTExv8.EUR.Heart_Left_Ventricle	RP11-4O1.2
GTExv8.EUR.Heart_Left_Ventricle	I:/easy/MRmyyreferfile/FUSION/WEIGHTS//GTExv8.EUR.Heart_Left_Ventricle/ENSG00000188611.14.wgt.RDat	ASAH2	10	50248609	50248610	0.6714	rs4934999	-3.25	rs4497350	0.403909	-11.55	2.55069	297	297	susie	0.41	5.7e-39	-2.57582	0.01	0	0.972	0	0.001	0.027	0.074534	161		GTExv8.EUR.Heart_Left_Ventricle	ASAH2
GTExv8.EUR.Heart_Left_Ventricle	I:/easy/MRmyyreferfile/FUSION/WEIGHTS//GTExv8.EUR.Heart_Left_Ventricle/ENSG00000156110.13.wgt.RDat	ADK	10	74151184	74151185	0.3131	rs4691	-3.89	rs10824075	0.248976	-9.34	2.57843	235	3	lasso	0.26	4.3e-23	-2.62503	0.00866	0	0.961	0	0.012	0.027	0.171429	70		GTExv8.EUR.Heart_Left_Ventricle	ADK
GTExv8.EUR.Heart_Left_Ventricle	I:/easy/MRmyyreferfile/FUSION/WEIGHTS//GTExv8.EUR.Heart_Left_Ventricle/ENSG00000143442.21.wgt.RDat	POGZ	1	151459464	151459465	0.1075	rs4845579	-6.08	rs11204819	0.0353	4.52	-2.08104	337	1	top1	0.035	0.00038	-2.08104	0.0374	0.005	0.001	0.751	0.217	0.026	0.6	20		GTExv8.EUR.Heart_Left_Ventricle	POGZ
GTExv8.EUR.Heart_Left_Ventricle	I:/easy/MRmyyreferfile/FUSION/WEIGHTS//GTExv8.EUR.Heart_Left_Ventricle/ENSG00000145020.15.wgt.RDat	AMT	3	49422752	49422753	0.058	rs34759087	-6.14	rs17595772	0.054965	4.52	3.14462	288	1	top1	0.055	1.1e-05	3.14462	0.00166	0.005	0.001	0.752	0.216	0.026	0.27273	44		GTExv8.EUR.Heart_Left_Ventricle	AMT
GTExv8.EUR.Heart_Left_Ventricle	I:/easy/MRmyyreferfile/FUSION/WEIGHTS//GTExv8.EUR.Heart_Left_Ventricle/ENSG00000145476.15.wgt.RDat	CYP4V2	4	186191519	186191520	0.4524	rs12507995	3.12	rs13146272	0.085	6.55	2.5558	581	581	susie	0.26	2.9e-23	2.7127	0.00667	0	0.971	0	0.002	0.026	0.01887	636		GTExv8.EUR.Heart_Left_Ventricle	CYP4V2
GTExv8.EUR.Heart_Left_Ventricle	I:/easy/MRmyyreferfile/FUSION/WEIGHTS//GTExv8.EUR.Heart_Left_Ventricle/ENSG00000146587.17.wgt.RDat	RBAK	7	5045820	5045821	0.2953	rs6963810	3.79	rs12668748	0.092407	6.03	-2.59153	364	6	lasso	0.11	7.5e-10	-2.87264	0.00407	0.003	0.968	0	0.004	0.026	0.01493	804		GTExv8.EUR.Heart_Left_Ventricle	RBAK
GTExv8.EUR.Heart_Left_Ventricle	I:/easy/MRmyyreferfile/FUSION/WEIGHTS//GTExv8.EUR.Heart_Left_Ventricle/ENSG00000257218.5.wgt.RDat	GATC	12	120446437	120446438	0.3969	rs2686556	3.72	rs11613214	0.191353	8.93	-2.76662	390	390	susie	0.37	3.1e-34	-3.04092	0.00236	0	0.965	0	0.009	0.026	0.0524	229		GTExv8.EUR.Heart_Left_Ventricle	GATC
GTExv8.EUR.Heart_Left_Ventricle	I:/easy/MRmyyreferfile/FUSION/WEIGHTS//GTExv8.EUR.Heart_Left_Ventricle/ENSG00000229212.7.wgt.RDat	RP11-561C5.4	15	85234794	85234795	0.1441	rs6496733	-3.88	rs2342120	0.151	7.22	-2.55365	528	1	top1	0.15	1.7e-13	-2.5537	0.0107	0	0.959	0	0.015	0.026	0.166667	72		GTExv8.EUR.Heart_Left_Ventricle	RP11-561C5.4
GTExv8.EUR.Heart_Left_Ventricle	I:/easy/MRmyyreferfile/FUSION/WEIGHTS//GTExv8.EUR.Heart_Left_Ventricle/ENSG00000214087.8.wgt.RDat	ARL16	17	81683923	81683924	0.6392	rs2292182	3.01	rs11150805	0.523	-13.19	-2.5287	319	319	susie	0.53	4.5e-55	2.5323	0.0113	0	0.972	0	0.001	0.026	0.025105	478		GTExv8.EUR.Heart_Left_Ventricle	ARL16
GTExv8.EUR.Heart_Left_Ventricle	I:/easy/MRmyyreferfile/FUSION/WEIGHTS//GTExv8.EUR.Heart_Left_Ventricle/ENSG00000117407.16.wgt.RDat	ARTN	1	43933319	43933320	0.0883	rs12738136	3.48	rs9326136	0.0103	4.07	3.44033	411	411	susie	0.033	0.00054	3.64652	0.000266	0.555	0.412	0.005	0.003	0.025	0.007772	1544		GTExv8.EUR.Heart_Left_Ventricle	ARTN
GTExv8.EUR.Heart_Left_Ventricle	I:/easy/MRmyyreferfile/FUSION/WEIGHTS//GTExv8.EUR.Heart_Left_Ventricle/ENSG00000115935.17.wgt.RDat	WIPF1	2	174682915	174682916	0.2985	rs4378760	-4.38	rs1991601	0.157	7.91	2.27206	328	20	enet	0.19	4e-17	3.81813	0.000134	0	0.941	0	0.034	0.025	0.0111	1081		GTExv8.EUR.Heart_Left_Ventricle	WIPF1
GTExv8.EUR.Heart_Left_Ventricle	I:/easy/MRmyyreferfile/FUSION/WEIGHTS//GTExv8.EUR.Heart_Left_Ventricle/ENSG00000131435.12.wgt.RDat	PDLIM4	5	132257670	132257671	0.2097	rs273909	4.44	rs3900945	0.156904	8.19	2.78821	404	25	enet	0.19	7.1e-17	2.25729	0.024	0	0.939	0	0.036	0.025	0.109091	110		GTExv8.EUR.Heart_Left_Ventricle	PDLIM4
GTExv8.EUR.Heart_Left_Ventricle	I:/easy/MRmyyreferfile/FUSION/WEIGHTS//GTExv8.EUR.Heart_Left_Ventricle/ENSG00000112701.17.wgt.RDat	SENP6	6	75601508	75601509	0.0733	rs6928852	-3.89	rs766244	0.0405	-5.04	-2.6576	333	1	top1	0.041	0.00015	2.6576	0.00787	0.274	0.691	0.003	0.007	0.025	0.06522	184		GTExv8.EUR.Heart_Left_Ventricle	SENP6
GTExv8.EUR.Heart_Left_Ventricle	I:/easy/MRmyyreferfile/FUSION/WEIGHTS//GTExv8.EUR.Heart_Left_Ventricle/ENSG00000156170.12.wgt.RDat	NDUFAF6	8	94895766	94895767	0.1457	rs7812312	4.54	rs1453377	0.151	-7.18	2.65376	456	1	top1	0.15	1.9e-13	-2.65376	0.00796	0	0.707	0	0.268	0.025	0.21429	56		GTExv8.EUR.Heart_Left_Ventricle	NDUFAF6
GTExv8.EUR.Heart_Left_Ventricle	I:/easy/MRmyyreferfile/FUSION/WEIGHTS//GTExv8.EUR.Heart_Left_Ventricle/ENSG00000107779.13.wgt.RDat	BMPR1A	10	86756600	86756601	0.1122	rs4934258	3.32	rs7091555	0.081885	-5.46	2.55212	336	1	top1	0.082	8.4e-08	-2.55212	0.0107	0.052	0.919	0	0.003	0.025	0.101695	118		GTExv8.EUR.Heart_Left_Ventricle	BMPR1A
GTExv8.EUR.Heart_Left_Ventricle	I:/easy/MRmyyreferfile/FUSION/WEIGHTS//GTExv8.EUR.Heart_Left_Ventricle/ENSG00000087495.16.wgt.RDat	PHACTR3	20	59577508	59577509	0.1404	rs236721	5.45	rs864183	0.00654	4.64	-2.29518	545	545	susie	0.024	0.0029	-2.19244	0.0283	0.052	0.033	0.543	0.346	0.025	0.11215	107		GTExv8.EUR.Heart_Left_Ventricle	PHACTR3
GTExv8.EUR.Heart_Left_Ventricle	I:/easy/MRmyyreferfile/FUSION/WEIGHTS//GTExv8.EUR.Heart_Left_Ventricle/ENSG00000158473.6.wgt.RDat	CD1D	1	158179946	158179947	0.4697	rs7552600	3.2	rs1690769	0.278	-9.61	2.51297	457	1	top1	0.28	4.9e-25	-2.51297	0.012	0	0.974	0	0.002	0.024	0.023346	514		GTExv8.EUR.Heart_Left_Ventricle	CD1D
GTExv8.EUR.Heart_Left_Ventricle	I:/easy/MRmyyreferfile/FUSION/WEIGHTS//GTExv8.EUR.Heart_Left_Ventricle/ENSG00000138028.15.wgt.RDat	CGREF1	2	27119114	27119115	0.0543	rs4513249	-3.87	rs2053386	-0.00242	3.54	-3.13904	312	312	susie	0.0064	0.08	-3.09322	0.00198	0.727	0.228	0.016	0.005	0.024	0.3871	31		GTExv8.EUR.Heart_Left_Ventricle	CGREF1
GTExv8.EUR.Heart_Left_Ventricle	I:/easy/MRmyyreferfile/FUSION/WEIGHTS//GTExv8.EUR.Heart_Left_Ventricle/ENSG00000179818.13.wgt.RDat	PCBP1-AS1	2	70103219	70103220	0.1298	rs13412112	5.04	rs4852428	0.0863	-5.58	2.63238	376	1	top1	0.086	3.7e-08	-2.63238	0.00848	0.022	0.696	0.008	0.25	0.024	0.16216	74		GTExv8.EUR.Heart_Left_Ventricle	PCBP1-AS1
GTExv8.EUR.Heart_Left_Ventricle	I:/easy/MRmyyreferfile/FUSION/WEIGHTS//GTExv8.EUR.Heart_Left_Ventricle/ENSG00000256628.3.wgt.RDat	ZBTB11-AS1	3	101676474	101676475	0.0899	rs17842780	-3.08	rs11916199	0.038038	-4.78	-2.25638	341	24	enet	0.054	1.2e-05	2.25789	0.024	0.192	0.783	0	0.002	0.024	0.11881	101		GTExv8.EUR.Heart_Left_Ventricle	ZBTB11-AS1
GTExv8.EUR.Heart_Left_Ventricle	I:/easy/MRmyyreferfile/FUSION/WEIGHTS//GTExv8.EUR.Heart_Left_Ventricle/ENSG00000018408.14.wgt.RDat	WWTR1	3	149736713	149736714	0.1424	rs12633863	3.39	rs4681532	0.079339	5.63	2.59146	479	9	enet	0.085	4.3e-08	2.41147	0.0159	0.007	0.965	0	0.004	0.024	0.10435	115		GTExv8.EUR.Heart_Left_Ventricle	WWTR1
GTExv8.EUR.Heart_Left_Ventricle	I:/easy/MRmyyreferfile/FUSION/WEIGHTS//GTExv8.EUR.Heart_Left_Ventricle/ENSG00000114744.8.wgt.RDat	COMMD2	3	149752498	149752499	0.1169	rs12633863	3.39	rs9843784	0.081005	6.03	2.5833	477	477	susie	0.087	3.1e-08	2.5446	0.0109	0.002	0.97	0	0.004	0.024	0.14458	83		GTExv8.EUR.Heart_Left_Ventricle	COMMD2
GTExv8.EUR.Heart_Left_Ventricle	I:/easy/MRmyyreferfile/FUSION/WEIGHTS//GTExv8.EUR.Heart_Left_Ventricle/ENSG00000198087.7.wgt.RDat	CD2AP	6	47477788	47477789	0.1335	rs2152797	3.77	rs12664637	0.014	-3.98	3.14498	495	495	susie	0.03	0.0011	-2.4814	0.0131	0.564	0.398	0.008	0.006	0.024	0.11215	107		GTExv8.EUR.Heart_Left_Ventricle	CD2AP
GTExv8.EUR.Heart_Left_Ventricle	I:/easy/MRmyyreferfile/FUSION/WEIGHTS//GTExv8.EUR.Heart_Left_Ventricle/ENSG00000164393.8.wgt.RDat	GPR111	6	47656435	47656436	0.3032	rs2152797	3.77	rs12202916	0.28	10.33	-1.57572	447	447	susie	0.37	3e-35	-2.6292	0.00856	0	0.962	0	0.014	0.024	0.11429	105		GTExv8.EUR.Heart_Left_Ventricle	GPR111
GTExv8.EUR.Heart_Left_Ventricle	I:/easy/MRmyyreferfile/FUSION/WEIGHTS//GTExv8.EUR.Heart_Left_Ventricle/ENSG00000227855.3.wgt.RDat	DPY19L2P3	7	29650226	29650227	0.1896	rs850140	-2.77	rs12674026	0.090469	5.64	-2.51433	597	31	enet	0.096	5.7e-09	-2.3597	0.0183	0.023	0.952	0	0.002	0.024	0.08108	148		GTExv8.EUR.Heart_Left_Ventricle	DPY19L2P3
GTExv8.EUR.Heart_Left_Ventricle	I:/easy/MRmyyreferfile/FUSION/WEIGHTS//GTExv8.EUR.Heart_Left_Ventricle/ENSG00000075790.10.wgt.RDat	BCAP29	7	107580057	107580058	0.1531	rs2712199	3.82	rs7785962	-0.001617	3.65	-3.56418	374	38	enet	-0.00047	0.36	-2.34822	0.0189	0.843	0.099	0.031	0.004	0.024	0.16667	72		GTExv8.EUR.Heart_Left_Ventricle	BCAP29
GTExv8.EUR.Heart_Left_Ventricle	I:/easy/MRmyyreferfile/FUSION/WEIGHTS//GTExv8.EUR.Heart_Left_Ventricle/ENSG00000167081.16.wgt.RDat	PBX3	9	125747344	125747345	0.219	rs7038668	3.93	rs11999260	0.215283	8.66	-2.51453	375	1	top1	0.22	4.4e-19	-2.51453	0.0119	0	0.948	0	0.028	0.024	0.521739	23		GTExv8.EUR.Heart_Left_Ventricle	PBX3
GTExv8.EUR.Heart_Left_Ventricle	I:/easy/MRmyyreferfile/FUSION/WEIGHTS//GTExv8.EUR.Heart_Left_Ventricle/ENSG00000260953.1.wgt.RDat	RP11-426C22.6	16	29264478	29264479	0.1848	rs3935714	3.59	rs3851775	0.132	-6.79	2.1722	161	13	enet	0.14	2e-12	-2.58052	0.00987	0	0.974	0	0.002	0.024	0.14815	81		GTExv8.EUR.Heart_Left_Ventricle	RP11-426C22.6
GTExv8.EUR.Heart_Left_Ventricle	I:/easy/MRmyyreferfile/FUSION/WEIGHTS//GTExv8.EUR.Heart_Left_Ventricle/ENSG00000277999.1.wgt.RDat	ENSG00000277999	16	29272219	29272220	0.5504	rs3935714	3.59	rs7188661	0.415	-11.76	2.263	162	24	enet	0.43	1.9e-41	-2.29802	0.0216	0	0.974	0	0.002	0.024	0.13187	91		GTExv8.EUR.Heart_Left_Ventricle
GTExv8.EUR.Heart_Left_Ventricle	I:/easy/MRmyyreferfile/FUSION/WEIGHTS//GTExv8.EUR.Heart_Left_Ventricle/ENSG00000188878.19.wgt.RDat	FBF1	17	75941055	75941056	0.2234	rs3744033	-4.07	rs1135889	0.155	7.29	-2.4452	399	2	lasso	0.16	5.7e-14	-2.2356	0.0254	0	0.97	0	0.007	0.024	0.111111	108		GTExv8.EUR.Heart_Left_Ventricle	FBF1
GTExv8.EUR.Heart_Left_Ventricle	I:/easy/MRmyyreferfile/FUSION/WEIGHTS//GTExv8.EUR.Heart_Left_Ventricle/ENSG00000197381.15.wgt.RDat	ADARB1	21	45074568	45074569	0.1311	rs2838768	-4.03	rs2838820	0.08637	-5.74	-2.24038	597	19	enet	0.1	1.9e-09	2.75013	0.00596	0.007	0.949	0	0.019	0.024	0.0945	127		GTExv8.EUR.Heart_Left_Ventricle	ADARB1
GTExv8.EUR.Heart_Left_Ventricle	I:/easy/MRmyyreferfile/FUSION/WEIGHTS//GTExv8.EUR.Heart_Left_Ventricle/ENSG00000182109.7.wgt.RDat	RP11-69E11.4	1	39546186	39546187	0.2765	rs6663003	4.21	rs11206378	0.0996	6.72	1.48734	372	22	enet	0.2	2.1e-17	2.28007	0.0226	0	0.948	0	0.028	0.023	0.196721	61		GTExv8.EUR.Heart_Left_Ventricle	RP11-69E11.4
GTExv8.EUR.Heart_Left_Ventricle	I:/easy/MRmyyreferfile/FUSION/WEIGHTS//GTExv8.EUR.Heart_Left_Ventricle/ENSG00000157741.14.wgt.RDat	UBN2	7	139230355	139230356	0.1242	rs4728464	-4.31	rs7778825	0.000877	-3.93	0.8514	388	13	enet	0.015	0.015	-1.96333	0.0496	0.768	0.11	0.086	0.012	0.023	0.21053	57		GTExv8.EUR.Heart_Left_Ventricle	UBN2
GTExv8.EUR.Heart_Left_Ventricle	I:/easy/MRmyyreferfile/FUSION/WEIGHTS//GTExv8.EUR.Heart_Left_Ventricle/ENSG00000175305.17.wgt.RDat	CCNE2	8	94896677	94896678	0.0973	rs7812312	4.54	rs6991067	0.0371	4.5	-3.05375	456	1	top1	0.037	0.00027	-3.05375	0.00226	0.555	0.153	0.21	0.058	0.023	0.1519	79		GTExv8.EUR.Heart_Left_Ventricle	CCNE2
GTExv8.EUR.Heart_Left_Ventricle	I:/easy/MRmyyreferfile/FUSION/WEIGHTS//GTExv8.EUR.Heart_Left_Ventricle/ENSG00000212694.8.wgt.RDat	AC084018.1	12	121803905	121803906	0.1962	rs7961894	-3.61	rs895951	0.12399	-6.78	2.41672	343	343	susie	0.13	2.7e-11	-2.45844	0.014	0	0.972	0	0.005	0.023	0.07018	171		GTExv8.EUR.Heart_Left_Ventricle	AC084018.1
GTExv8.EUR.Heart_Left_Ventricle	I:/easy/MRmyyreferfile/FUSION/WEIGHTS//GTExv8.EUR.Heart_Left_Ventricle/ENSG00000102781.13.wgt.RDat	KATNAL1	13	30307483	30307484	0.2752	rs9550523	2.77	rs1952607	0.15529	-7.3	2.4859	569	1	top1	0.16	8.2e-14	-2.48586	0.01292	0	0.976	0	0.001	0.023	0.0081	1481		GTExv8.EUR.Heart_Left_Ventricle	KATNAL1
GTExv8.EUR.Heart_Left_Ventricle	I:/easy/MRmyyreferfile/FUSION/WEIGHTS//GTExv8.EUR.Heart_Left_Ventricle/ENSG00000101457.12.wgt.RDat	DNTTIP1	20	45791936	45791937	0.2372	rs7270354	4.62	rs6073905	0.237	-8.92	2.52206	532	6	lasso	0.24	2.8e-21	-2.44647	0.0144	0	0.93	0	0.047	0.023	0.06417	187		GTExv8.EUR.Heart_Left_Ventricle	DNTTIP1
GTExv8.EUR.Heart_Left_Ventricle	I:/easy/MRmyyreferfile/FUSION/WEIGHTS//GTExv8.EUR.Heart_Left_Ventricle/ENSG00000239887.4.wgt.RDat	C1orf226	1	162378840	162378841	0.2573	rs11579080	3.43	rs12143842	0.145	7.1	2.47811	613	59	enet	0.17	7.2e-15	2.52155	0.0117	0	0.974	0	0.004	0.022	0.02109	569		GTExv8.EUR.Heart_Left_Ventricle	C1orf226
GTExv8.EUR.Heart_Left_Ventricle	I:/easy/MRmyyreferfile/FUSION/WEIGHTS//GTExv8.EUR.Heart_Left_Ventricle/ENSG00000068654.15.wgt.RDat	POLR1A	2	86106154	86106155	0.2499	rs17508843	4.72	rs1991106	0.297	-10.1	2.66434	459	459	susie	0.31	7.3e-28	-2.52978	0.0114	0	0.83	0	0.148	0.022	0.12371	97		GTExv8.EUR.Heart_Left_Ventricle	POLR1A
GTExv8.EUR.Heart_Left_Ventricle	I:/easy/MRmyyreferfile/FUSION/WEIGHTS//GTExv8.EUR.Heart_Left_Ventricle/ENSG00000165138.17.wgt.RDat	ANKS6	9	98796964	98796965	0.0775	rs2779524	-3.16	rs450231	0.030371	4.63	2.3651	581	581	susie	0.038	0.00022	2.56244	0.0104	0.173	0.804	0	0.002	0.022	0.008499	1412		GTExv8.EUR.Heart_Left_Ventricle	ANKS6
GTExv8.EUR.Heart_Left_Ventricle	I:/easy/MRmyyreferfile/FUSION/WEIGHTS//GTExv8.EUR.Heart_Left_Ventricle/ENSG00000100815.12.wgt.RDat	TRIP11	14	92033252	92033253	0.1043	rs7144492	-2.98	rs2235978	0.025685	4.78	-2.4584	498	20	enet	0.057	7.7e-06	-3.1281	0.00176	0.051	0.925	0	0.002	0.022	0.00305	3933		GTExv8.EUR.Heart_Left_Ventricle	TRIP11
GTExv8.EUR.Heart_Left_Ventricle	I:/easy/MRmyyreferfile/FUSION/WEIGHTS//GTExv8.EUR.Heart_Left_Ventricle/ENSG00000171953.15.wgt.RDat	ATPAF2	17	18039208	18039209	0.2225	rs7501812	5.81	rs11656629	0.131	-6.65	-1.6269	333	333	susie	0.16	8.1e-14	3.8412	0.000122	0	0.003	0	0.975	0.022	0.255319	47		GTExv8.EUR.Heart_Left_Ventricle	ATPAF2
GTExv8.EUR.Heart_Left_Ventricle	I:/easy/MRmyyreferfile/FUSION/WEIGHTS//GTExv8.EUR.Heart_Left_Ventricle/ENSG00000141127.14.wgt.RDat	PRPSAP2	17	18856298	18856299	0.2726	rs12602286	3.3	rs11078421	0.322	10.43	-2.7126	151	29	enet	0.35	6.3e-33	-2.7453	0.00605	0	0.976	0	0.002	0.022	0.038217	314		GTExv8.EUR.Heart_Left_Ventricle	PRPSAP2
GTExv8.EUR.Heart_Left_Ventricle	I:/easy/MRmyyreferfile/FUSION/WEIGHTS//GTExv8.EUR.Heart_Left_Ventricle/ENSG00000141569.10.wgt.RDat	TRIM65	17	75897002	75897003	0.1469	rs3744033	-4.07	rs9908862	0.0682	5.54	-1.3728	388	4	lasso	0.073	3.9e-07	-2.1768	0.0295	0.029	0.942	0	0.007	0.022	0.083333	144		GTExv8.EUR.Heart_Left_Ventricle	TRIM65
GTExv8.EUR.Heart_Left_Ventricle	I:/easy/MRmyyreferfile/FUSION/WEIGHTS//GTExv8.EUR.Heart_Left_Ventricle/ENSG00000141458.12.wgt.RDat	NPC1	18	23586897	23586898	0.4162	rs891389	4.04	rs1808579	0.378755	11.16	-2.2867	364	8	lasso	0.39	6.3e-37	-2.44501	0.01448	0	0.959	0	0.019	0.022	0.1446	83		GTExv8.EUR.Heart_Left_Ventricle	NPC1
GTExv8.EUR.Heart_Left_Ventricle	I:/easy/MRmyyreferfile/FUSION/WEIGHTS//GTExv8.EUR.Heart_Left_Ventricle/ENSG00000133069.15.wgt.RDat	TMCC2	1	205228175	205228176	0.2238	rs11240358	4.06	rs10900473	0.199	8.16	2.46357	576	3	lasso	0.21	5.3e-19	2.70148	0.0069	0	0.964	0	0.015	0.021	0.056338	213		GTExv8.EUR.Heart_Left_Ventricle	TMCC2
GTExv8.EUR.Heart_Left_Ventricle	I:/easy/MRmyyreferfile/FUSION/WEIGHTS//GTExv8.EUR.Heart_Left_Ventricle/ENSG00000186235.10.wgt.RDat	AC016757.3	2	238231612	238231613	0.3445	rs2334029	3.34	rs7584376	0.15	7.65	2.51744	489	489	susie	0.18	3.2e-16	2.54186	0.011	0	0.977	0	0.002	0.021	0.13187	91		GTExv8.EUR.Heart_Left_Ventricle	AC016757.3
GTExv8.EUR.Heart_Left_Ventricle	I:/easy/MRmyyreferfile/FUSION/WEIGHTS//GTExv8.EUR.Heart_Left_Ventricle/ENSG00000128039.10.wgt.RDat	SRD5A3	4	55346108	55346109	0.562	rs4864546	-3.99	rs6554238	0.0999	7.08	-0.4864	400	57	enet	0.33	1.9e-30	-2.1237	0.0337	0	0.93	0	0.049	0.021	0.19355	62		GTExv8.EUR.Heart_Left_Ventricle	SRD5A3
GTExv8.EUR.Heart_Left_Ventricle	I:/easy/MRmyyreferfile/FUSION/WEIGHTS//GTExv8.EUR.Heart_Left_Ventricle/ENSG00000111275.12.wgt.RDat	ALDH2	12	111766886	111766887	0.1038	rs10774625	9.94	rs6489819	0.050421	-5.02	-4.57642	220	220	susie	0.061	3.4e-06	4.90493	9.35e-07	0	0	0.013	0.966	0.021	1	12		GTExv8.EUR.Heart_Left_Ventricle	ALDH2
GTExv8.EUR.Heart_Left_Ventricle	I:/easy/MRmyyreferfile/FUSION/WEIGHTS//GTExv8.EUR.Heart_Left_Ventricle/ENSG00000072864.14.wgt.RDat	NDE1	16	15643266	15643267	0.3039	rs7192541	-4.13	rs16967494	0.203	-8.45	2.3542	412	412	susie	0.22	1.6e-19	-2.41014	0.0159	0	0.965	0	0.014	0.021	0.075	160		GTExv8.EUR.Heart_Left_Ventricle	NDE1
GTExv8.EUR.Heart_Left_Ventricle	I:/easy/MRmyyreferfile/FUSION/WEIGHTS//GTExv8.EUR.Heart_Left_Ventricle/ENSG00000166451.13.wgt.RDat	CENPN	16	81006497	81006498	0.2211	rs10492892	-4.09	rs12448368	0.123	7.29	2.4549	665	665	susie	0.14	8.6e-13	2.46468	0.0137	0	0.966	0	0.013	0.021	0.07407	162		GTExv8.EUR.Heart_Left_Ventricle	CENPN
GTExv8.EUR.Heart_Left_Ventricle	I:/easy/MRmyyreferfile/FUSION/WEIGHTS//GTExv8.EUR.Heart_Left_Ventricle/ENSG00000197943.9.wgt.RDat	PLCG2	16	81779257	81779258	0.2048	rs12596548	-3.89	rs6564915	0.115	-6.33	-2.4615	692	692	susie	0.12	4.2e-11	2.26722	0.0234	0.001	0.964	0	0.014	0.021	0.09756	123		GTExv8.EUR.Heart_Left_Ventricle	PLCG2
GTExv8.EUR.Heart_Left_Ventricle	I:/easy/MRmyyreferfile/FUSION/WEIGHTS//GTExv8.EUR.Heart_Left_Ventricle/ENSG00000173065.13.wgt.RDat	FAM222B	17	28842838	28842839	0.0387	rs631905	-3.51	rs4795467	0.021	4.76	-2.4598	314	314	susie	0.044	7.5e-05	-2.4901	0.0128	0.062	0.913	0	0.004	0.021	0.705882	17		GTExv8.EUR.Heart_Left_Ventricle	FAM222B
GTExv8.EUR.Heart_Left_Ventricle	I:/easy/MRmyyreferfile/FUSION/WEIGHTS//GTExv8.EUR.Heart_Left_Ventricle/ENSG00000124116.18.wgt.RDat	WFDC3	20	45791931	45791932	0.1848	rs7270354	4.62	rs2664529	0.254	-9.31	2.5665	532	532	susie	0.25	9.9e-23	-2.4465	0.0144	0	0.933	0	0.047	0.021	0.07407	162		GTExv8.EUR.Heart_Left_Ventricle	WFDC3
GTExv8.EUR.Heart_Left_Ventricle	I:/easy/MRmyyreferfile/FUSION/WEIGHTS//GTExv8.EUR.Heart_Left_Ventricle/ENSG00000225783.6.wgt.RDat	MIAT	22	26646427	26646428	0.177	rs16981470	3.33	rs9625066	0.073965	5.11	-2.56492	863	1	top1	0.074	3.5e-07	-2.56492	0.0103	0.22	0.757	0.001	0.002	0.021	0.0085	1411		GTExv8.EUR.Heart_Left_Ventricle	MIAT
GTExv8.EUR.Heart_Left_Ventricle	I:/easy/MRmyyreferfile/FUSION/WEIGHTS//GTExv8.EUR.Heart_Left_Ventricle/ENSG00000203506.5.wgt.RDat	RBMS3-AS2	3	29642808	29642809	0.2787	rs4680867	-3.45	rs11721004	0.191191	8	-2.44146	594	594	susie	0.2	8.3e-18	-2.78328	0.00538	0	0.978	0	0.002	0.02	0.01193	1006		GTExv8.EUR.Heart_Left_Ventricle	RBMS3-AS2
GTExv8.EUR.Heart_Left_Ventricle	I:/easy/MRmyyreferfile/FUSION/WEIGHTS//GTExv8.EUR.Heart_Left_Ventricle/ENSG00000114544.16.wgt.RDat	SLC41A3	3	126101560	126101561	0.3836	rs7641302	-3.04	rs4502539	0.239428	9.12	-2.42665	454	1	top1	0.24	2.6e-21	-2.42665	0.0152	0	0.977	0	0.004	0.02	0.14634	82		GTExv8.EUR.Heart_Left_Ventricle	SLC41A3
GTExv8.EUR.Heart_Left_Ventricle	I:/easy/MRmyyreferfile/FUSION/WEIGHTS//GTExv8.EUR.Heart_Left_Ventricle/ENSG00000175967.3.wgt.RDat	RP11-544L8__B.4	6	113904137	113904138	0.4229	rs352099	2.44	rs352099	0.22	-8.59	2.43709	380	380	susie	0.22	1e-19	-2.44457	0.0145	0	0.979	0	0.001	0.02	0.00108	11158		GTExv8.EUR.Heart_Left_Ventricle	RP11-544L8__B.4
GTExv8.EUR.Heart_Left_Ventricle	I:/easy/MRmyyreferfile/FUSION/WEIGHTS//GTExv8.EUR.Heart_Left_Ventricle/ENSG00000242802.6.wgt.RDat	AP5Z1	7	4775621	4775622	0.1217	rs907718	-3.12	rs3750014	0.060539	-4.95	-2.61591	415	1	top1	0.061	4e-06	2.61591	0.0089	0.362	0.617	0.001	0.001	0.02	0.0114	1053		GTExv8.EUR.Heart_Left_Ventricle	AP5Z1
GTExv8.EUR.Heart_Left_Ventricle	I:/easy/MRmyyreferfile/FUSION/WEIGHTS//GTExv8.EUR.Heart_Left_Ventricle/ENSG00000166716.9.wgt.RDat	ZNF592	15	84748634	84748635	0.1956	rs6496733	-3.88	rs2059927	0.0366	5.81	-2.41157	359	19	enet	0.13	9.6e-12	-2.2625	0.0237	0.008	0.962	0	0.01	0.02	0.121212	99		GTExv8.EUR.Heart_Left_Ventricle	ZNF592
GTExv8.EUR.Heart_Left_Ventricle	I:/easy/MRmyyreferfile/FUSION/WEIGHTS//GTExv8.EUR.Heart_Left_Ventricle/ENSG00000222019.7.wgt.RDat	URAHP	16	90047772	90047773	0.1318	rs12932337	4.39	rs8049897	0.0302	5.45	-2.5761	250	16	enet	0.055	1.1e-05	-3.11931	0.00181	0.03	0.892	0.002	0.056	0.02	0.0354	339		GTExv8.EUR.Heart_Left_Ventricle	URAHP
GTExv8.EUR.Heart_Left_Ventricle	I:/easy/MRmyyreferfile/FUSION/WEIGHTS//GTExv8.EUR.Heart_Left_Ventricle/ENSG00000169504.14.wgt.RDat	CLIC4	1	24745356	24745357	0.1123	rs4437822	2.95	rs4648878	0.0255	4.29	2.7039	465	465	susie	0.044	7.8e-05	2.93789	0.0033	0.373	0.606	0.001	0.001	0.019	0.005177	2318		GTExv8.EUR.Heart_Left_Ventricle	CLIC4
GTExv8.EUR.Heart_Left_Ventricle	I:/easy/MRmyyreferfile/FUSION/WEIGHTS//GTExv8.EUR.Heart_Left_Ventricle/ENSG00000180376.16.wgt.RDat	CCDC66	3	56557160	56557161	0.2037	rs17288908	2.82	rs6791987	0.195803	-8.08	-2.41528	435	1	top1	0.2	2.5e-17	2.41528	0.0157	0	0.979	0	0.001	0.019	0.02182	550		GTExv8.EUR.Heart_Left_Ventricle	CCDC66
GTExv8.EUR.Heart_Left_Ventricle	I:/easy/MRmyyreferfile/FUSION/WEIGHTS//GTExv8.EUR.Heart_Left_Ventricle/ENSG00000181104.6.wgt.RDat	F2R	5	76716042	76716043	0.1581	rs4516825	-3.66	rs250751	0.075072	-5.56	-2.42328	580	1	top1	0.075	2.9e-07	2.42328	0.0154	0.034	0.943	0	0.004	0.019	0.024194	496		GTExv8.EUR.Heart_Left_Ventricle	F2R
GTExv8.EUR.Heart_Left_Ventricle	I:/easy/MRmyyreferfile/FUSION/WEIGHTS//GTExv8.EUR.Heart_Left_Ventricle/ENSG00000095321.16.wgt.RDat	CRAT	9	129111188	129111189	0.3193	rs1411080	-2.82	rs7849270	0.403861	-11.65	-2.32793	377	377	susie	0.41	1.8e-39	2.44463	0.0145	0	0.979	0	0.001	0.019	0.118812	101		GTExv8.EUR.Heart_Left_Ventricle	CRAT
GTExv8.EUR.Heart_Left_Ventricle	I:/easy/MRmyyreferfile/FUSION/WEIGHTS//GTExv8.EUR.Heart_Left_Ventricle/ENSG00000204147.9.wgt.RDat	ASAH2B	10	50739317	50739318	0.4804	rs4567398	3.65	rs10821826	0.394498	11.44	2.29845	449	8	lasso	0.41	1e-39	2.47554	0.0133	0	0.975	0	0.006	0.019	0.050209	239		GTExv8.EUR.Heart_Left_Ventricle	ASAH2B
GTExv8.EUR.Heart_Left_Ventricle	I:/easy/MRmyyreferfile/FUSION/WEIGHTS//GTExv8.EUR.Heart_Left_Ventricle/ENSG00000120675.5.wgt.RDat	DNAJC15	13	43023202	43023203	0.5393	rs6561073	-3.49	rs17553284	0.53347	-13.23	-2.496	595	9	lasso	0.54	1.2e-56	2.41217	0.01586	0	0.977	0	0.004	0.019	0.0275	437		GTExv8.EUR.Heart_Left_Ventricle	DNAJC15
GTExv8.EUR.Heart_Left_Ventricle	I:/easy/MRmyyreferfile/FUSION/WEIGHTS//GTExv8.EUR.Heart_Left_Ventricle/ENSG00000233927.4.wgt.RDat	RPS28	19	8321499	8321500	0.3018	rs2396141	3.87	rs2972574	0.224	8.64	2.29863	372	20	enet	0.23	1.7e-20	2.2382	0.0252	0	0.973	0	0.008	0.019	0.060914	197		GTExv8.EUR.Heart_Left_Ventricle	RPS28
GTExv8.EUR.Heart_Left_Ventricle	I:/easy/MRmyyreferfile/FUSION/WEIGHTS//GTExv8.EUR.Heart_Left_Ventricle/ENSG00000131941.7.wgt.RDat	RHPN2	19	33064887	33064888	0.197	rs12460349	4.14	rs1559088	0.0939	-6.58	2.38766	438	438	susie	0.12	5.6e-11	-2.37784	0.0174	0	0.966	0	0.015	0.019	0.037975	316		GTExv8.EUR.Heart_Left_Ventricle	RHPN2
GTExv8.EUR.Heart_Left_Ventricle	I:/easy/MRmyyreferfile/FUSION/WEIGHTS//GTExv8.EUR.Heart_Left_Ventricle/ENSG00000088340.15.wgt.RDat	FER1L4	20	35607561	35607562	0.1025	rs7265317	-5.05	rs11699815	0.141	-7.52	2.78444	311	311	susie	0.17	1e-14	-2.806	0.00502	0	0.384	0	0.598	0.019	0.00275	4367		GTExv8.EUR.Heart_Left_Ventricle	FER1L4
GTExv8.EUR.Heart_Left_Ventricle	I:/easy/MRmyyreferfile/FUSION/WEIGHTS//GTExv8.EUR.Heart_Left_Ventricle/ENSG00000094975.13.wgt.RDat	SUCO	1	172532348	172532349	0.1162	rs2516064	2.79	rs2516064	0.0597	-4.69	2.78584	392	1	top1	0.06	4.7e-06	-2.78584	0.00534	0.622	0.359	0.001	0.001	0.018	0	100000	0.02411	GTExv8.EUR.Heart_Left_Ventricle	SUCO
GTExv8.EUR.Heart_Left_Ventricle	I:/easy/MRmyyreferfile/FUSION/WEIGHTS//GTExv8.EUR.Heart_Left_Ventricle/ENSG00000159788.18.wgt.RDat	RGS12	4	3314146	3314147	0.1722	rs2857861	-4.38	rs2276881	0.0499	-5.17	1.7916	404	404	susie	0.08	1.2e-07	-2.4976	0.0125	0.06	0.851	0.005	0.066	0.018	0.23529	51		GTExv8.EUR.Heart_Left_Ventricle	RGS12
GTExv8.EUR.Heart_Left_Ventricle	I:/easy/MRmyyreferfile/FUSION/WEIGHTS//GTExv8.EUR.Heart_Left_Ventricle/ENSG00000160886.13.wgt.RDat	LY6K	8	142700110	142700111	0.1318	rs7829800	-3.91	rs12155758	0.0418	5.51	2.2802	398	18	lasso	0.069	8.4e-07	2.64216	0.00824	0.005	0.968	0	0.009	0.018	0.03529	340		GTExv8.EUR.Heart_Left_Ventricle	LY6K
GTExv8.EUR.Heart_Left_Ventricle	I:/easy/MRmyyreferfile/FUSION/WEIGHTS//GTExv8.EUR.Heart_Left_Ventricle/ENSG00000237036.4.wgt.RDat	ZEB1-AS1	10	31320446	31320447	0.1023	rs11008285	3.3	rs1314014	0.045853	4.72	-2.75557	342	1	top1	0.046	5.6e-05	-2.75557	0.00586	0.596	0.383	0.002	0.001	0.018	0.066298	181		GTExv8.EUR.Heart_Left_Ventricle	ZEB1-AS1
GTExv8.EUR.Heart_Left_Ventricle	I:/easy/MRmyyreferfile/FUSION/WEIGHTS//GTExv8.EUR.Heart_Left_Ventricle/ENSG00000099250.17.wgt.RDat	NRP1	10	33336261	33336262	0.1033	rs4934837	3.65	rs11009323	0.013273	-3.81	1.31978	565	565	susie	0.029	0.0011	-3.17646	0.00149	0.76	0.215	0.006	0.002	0.018	0.000879	13645		GTExv8.EUR.Heart_Left_Ventricle	NRP1
GTExv8.EUR.Heart_Left_Ventricle	I:/easy/MRmyyreferfile/FUSION/WEIGHTS//GTExv8.EUR.Heart_Left_Ventricle/ENSG00000272636.3.wgt.RDat	DOC2B	17	181635	181636	0.2634	rs8075084	2.57	rs8075084	0.0456	5.05	2.569	212	44	enet	0.12	8.1e-11	1.9896	0.0466	0.232	0.75	0	0	0.018	0.037855	317		GTExv8.EUR.Heart_Left_Ventricle	DOC2B
GTExv8.EUR.Heart_Left_Ventricle	I:/easy/MRmyyreferfile/FUSION/WEIGHTS//GTExv8.EUR.Heart_Left_Ventricle/ENSG00000265750.1.wgt.RDat	RP11-799B12.4	18	24162042	24162043	0.122	rs11659802	3.02	rs3786419	0.072531	5.84	2.1813	491	491	susie	0.073	4.5e-07	2.40024	0.01638	0.003	0.976	0	0.002	0.018	0.0258	466		GTExv8.EUR.Heart_Left_Ventricle	RP11-799B12.4
GTExv8.EUR.Heart_Left_Ventricle	I:/easy/MRmyyreferfile/FUSION/WEIGHTS//GTExv8.EUR.Heart_Left_Ventricle/ENSG00000141934.9.wgt.RDat	PPAP2C	19	291503	291504	0.1501	rs8100665	-2.95	rs3813154	0.0473	5.35	-2.48942	263	3	lasso	0.068	1e-06	-2.51699	0.0118	0.073	0.908	0	0.001	0.018	0.012876	932		GTExv8.EUR.Heart_Left_Ventricle	PPAP2C
GTExv8.EUR.Heart_Left_Ventricle	I:/easy/MRmyyreferfile/FUSION/WEIGHTS//GTExv8.EUR.Heart_Left_Ventricle/ENSG00000124164.15.wgt.RDat	VAPB	20	58389121	58389122	0.2731	rs11698339	3.11	rs6026243	0.171	7.85	2.31911	635	635	susie	0.17	1.7e-15	2.39532	0.0166	0	0.98	0	0.002	0.018	0.0404	297		GTExv8.EUR.Heart_Left_Ventricle	VAPB
GTExv8.EUR.Heart_Left_Ventricle	I:/easy/MRmyyreferfile/FUSION/WEIGHTS//GTExv8.EUR.Heart_Left_Ventricle/ENSG00000124370.10.wgt.RDat	MCEE	2	71130238	71130239	0.134	rs13431785	-4.23	rs4852760	0.0979	5.8	2.38138	527	1	top1	0.098	4.4e-09	2.38138	0.0172	0.01	0.947	0	0.026	0.017	0.096	125		GTExv8.EUR.Heart_Left_Ventricle	MCEE
GTExv8.EUR.Heart_Left_Ventricle	I:/easy/MRmyyreferfile/FUSION/WEIGHTS//GTExv8.EUR.Heart_Left_Ventricle/ENSG00000235978.6.wgt.RDat	AC018816.3	3	4887292	4887293	0.2411	rs9821267	-3.66	rs901854	0.150288	-7.31	2.35729	611	1	top1	0.15	2.2e-13	-2.35729	0.0184	0	0.981	0	0.002	0.017	0.0212	566		GTExv8.EUR.Heart_Left_Ventricle	AC018816.3
GTExv8.EUR.Heart_Left_Ventricle	I:/easy/MRmyyreferfile/FUSION/WEIGHTS//GTExv8.EUR.Heart_Left_Ventricle/ENSG00000196981.3.wgt.RDat	WDR5B	3	122416050	122416051	0.0436	rs13320117	3.45	rs11921027	0.020629	-4.23	-2.4144	461	461	susie	0.032	0.00073	2.60541	0.00918	0.423	0.557	0.002	0.002	0.017	0.03593	334		GTExv8.EUR.Heart_Left_Ventricle	WDR5B
GTExv8.EUR.Heart_Left_Ventricle	I:/easy/MRmyyreferfile/FUSION/WEIGHTS//GTExv8.EUR.Heart_Left_Ventricle/ENSG00000122557.9.wgt.RDat	HERPUD2	7	35695134	35695135	0.0848	rs2109090	-4.86	rs13235590	0.047419	4.31	2.10871	541	1	top1	0.047	4.2e-05	2.10871	0.035	0.38	0.054	0.481	0.068	0.017	0.18462	65		GTExv8.EUR.Heart_Left_Ventricle	HERPUD2
GTExv8.EUR.Heart_Left_Ventricle	I:/easy/MRmyyreferfile/FUSION/WEIGHTS//GTExv8.EUR.Heart_Left_Ventricle/ENSG00000240291.1.wgt.RDat	RP11-499P20.2	10	18545559	18545560	0.1613	rs11014171	-4.5	rs7088091	0.10576	6.74	2.41814	594	594	susie	0.12	4e-11	2.38273	0.0172	0	0.943	0	0.04	0.017	0.193548	62		GTExv8.EUR.Heart_Left_Ventricle	RP11-499P20.2
GTExv8.EUR.Heart_Left_Ventricle	I:/easy/MRmyyreferfile/FUSION/WEIGHTS//GTExv8.EUR.Heart_Left_Ventricle/ENSG00000121068.13.wgt.RDat	TBX2	17	61399895	61399896	0.1163	rs2052074	4.81	rs2109019	0.044	4.47	-2.8837	317	1	top1	0.044	7.9e-05	-2.8837	0.00393	0.557	0.135	0.234	0.057	0.017	0.121212	99		GTExv8.EUR.Heart_Left_Ventricle	TBX2
GTExv8.EUR.Heart_Left_Ventricle	I:/easy/MRmyyreferfile/FUSION/WEIGHTS//GTExv8.EUR.Heart_Left_Ventricle/ENSG00000116791.13.wgt.RDat	CRYZ	1	74733150	74733151	0.6758	rs17095579	3.74	rs17552114	0.211	-8.44	2.12865	379	379	susie	0.43	3.3e-41	-2.69476	0.00704	0	0.981	0	0.004	0.016	0.019139	627		GTExv8.EUR.Heart_Left_Ventricle	CRYZ
GTExv8.EUR.Heart_Left_Ventricle	I:/easy/MRmyyreferfile/FUSION/WEIGHTS//GTExv8.EUR.Heart_Left_Ventricle/ENSG00000198929.12.wgt.RDat	NOS1AP	1	162069773	162069774	0.2106	rs11579080	3.43	rs12143842	0.126	7.04	2.47811	568	568	susie	0.15	1.9e-13	2.49999	0.0124	0	0.98	0	0.004	0.016	0.0625	192		GTExv8.EUR.Heart_Left_Ventricle	NOS1AP
GTExv8.EUR.Heart_Left_Ventricle	I:/easy/MRmyyreferfile/FUSION/WEIGHTS//GTExv8.EUR.Heart_Left_Ventricle/ENSG00000186889.9.wgt.RDat	TMEM17	2	62506340	62506341	0.1621	rs360801	-4.94	rs6756655	0.0618	-4.68	2.03817	331	1	top1	0.062	3.2e-06	-2.03817	0.0415	0.193	0.103	0.448	0.24	0.016	0.34286	35		GTExv8.EUR.Heart_Left_Ventricle	TMEM17
GTExv8.EUR.Heart_Left_Ventricle	I:/easy/MRmyyreferfile/FUSION/WEIGHTS//GTExv8.EUR.Heart_Left_Ventricle/ENSG00000076201.14.wgt.RDat	PTPN23	3	47381010	47381011	0.0578	rs7638388	4.14	rs6780013	0.03615	5.08	-2.76063	147	147	susie	0.058	6e-06	-2.3703	0.0178	0.022	0.948	0	0.013	0.016	0.01474	814		GTExv8.EUR.Heart_Left_Ventricle	PTPN23
GTExv8.EUR.Heart_Left_Ventricle	I:/easy/MRmyyreferfile/FUSION/WEIGHTS//GTExv8.EUR.Heart_Left_Ventricle/ENSG00000127022.14.wgt.RDat	CANX	5	179698405	179698406	0.1793	rs458752	3.38	rs12374446	0.056643	5.16	2.23838	459	9	enet	0.07	7.4e-07	2.92236	0.00347	0.048	0.934	0	0.002	0.016	0.011364	1056		GTExv8.EUR.Heart_Left_Ventricle	CANX
GTExv8.EUR.Heart_Left_Ventricle	I:/easy/MRmyyreferfile/FUSION/WEIGHTS//GTExv8.EUR.Heart_Left_Ventricle/ENSG00000146411.5.wgt.RDat	SLC2A12	6	134052635	134052636	0.2206	rs1535616	-9.01	rs6919121	0.0131	4.6	-0.82536	426	42	enet	0.071	5.7e-07	-2.11645	0.0343	0	0	0.326	0.658	0.016	0.27907	43		GTExv8.EUR.Heart_Left_Ventricle	SLC2A12
GTExv8.EUR.Heart_Left_Ventricle	I:/easy/MRmyyreferfile/FUSION/WEIGHTS//GTExv8.EUR.Heart_Left_Ventricle/ENSG00000214293.8.wgt.RDat	RSBN1L-AS1	7	77696264	77696265	0.2298	rs3108445	2.69	rs10499835	0.194293	-8.39	-2.347	511	1	top1	0.19	3.4e-17	2.347	0.0189	0	0.982	0	0.001	0.016	0.01935	620		GTExv8.EUR.Heart_Left_Ventricle	RSBN1L-AS1
GTExv8.EUR.Heart_Left_Ventricle	I:/easy/MRmyyreferfile/FUSION/WEIGHTS//GTExv8.EUR.Heart_Left_Ventricle/ENSG00000277494.1.wgt.RDat	ENSG00000277494	8	143213192	143213193	0.332	rs7829800	-3.91	rs7822123	0.135	7.68	-2.1441	393	8	enet	0.21	1.6e-18	-2.06648	0.0388	0	0.973	0	0.011	0.016	0.13483	89		GTExv8.EUR.Heart_Left_Ventricle
GTExv8.EUR.Heart_Left_Ventricle	I:/easy/MRmyyreferfile/FUSION/WEIGHTS//GTExv8.EUR.Heart_Left_Ventricle/ENSG00000280054.1.wgt.RDat	ENSG00000280054	12	47730597	47730598	0.1572	rs982648	-3.59	rs11168215	0.107045	-6.15	2.33675	539	1	top1	0.11	8.1e-10	-2.33675	0.0195	0.002	0.977	0	0.005	0.016	0.1519	79		GTExv8.EUR.Heart_Left_Ventricle
GTExv8.EUR.Heart_Left_Ventricle	I:/easy/MRmyyreferfile/FUSION/WEIGHTS//GTExv8.EUR.Heart_Left_Ventricle/ENSG00000237176.4.wgt.RDat	RP11-813P10.2	12	59812101	59812102	0.0985	rs12227270	-2.41	rs10506399	0.139381	6.87	-2.34579	315	1	top1	0.14	1.8e-12	-2.34579	0.019	0	0.983	0	0.001	0.016	0.01299	924		GTExv8.EUR.Heart_Left_Ventricle	RP11-813P10.2
GTExv8.EUR.Heart_Left_Ventricle	I:/easy/MRmyyreferfile/FUSION/WEIGHTS//GTExv8.EUR.Heart_Left_Ventricle/ENSG00000188488.13.wgt.RDat	SERPINA5	14	94578705	94578706	0.186	rs10873453	2.86	rs1955654	0.127229	6.63	2.289	792	5	lasso	0.13	1.3e-11	2.2632	0.0236	0	0.982	0	0.002	0.016	0.01964	611		GTExv8.EUR.Heart_Left_Ventricle	SERPINA5
GTExv8.EUR.Heart_Left_Ventricle	I:/easy/MRmyyreferfile/FUSION/WEIGHTS//GTExv8.EUR.Heart_Left_Ventricle/ENSG00000183208.12.wgt.RDat	GDPGP1	15	90233807	90233808	0.2257	rs17264145	2.62	rs1533327	0.159	7.44	2.33831	396	1	top1	0.16	3.8e-14	2.3383	0.0194	0	0.983	0	0.001	0.016	0.022727	528		GTExv8.EUR.Heart_Left_Ventricle	GDPGP1
GTExv8.EUR.Heart_Left_Ventricle	I:/easy/MRmyyreferfile/FUSION/WEIGHTS//GTExv8.EUR.Heart_Left_Ventricle/ENSG00000073605.18.wgt.RDat	GSDMB	17	39918649	39918650	0.1054	rs903502	4.25	rs9913769	0.0441	-3.99	-3.4576	291	1	top1	0.044	7.7e-05	3.4576	0.000545	0.89	0.043	0.049	0.002	0.016	0.123711	97		GTExv8.EUR.Heart_Left_Ventricle	GSDMB
GTExv8.EUR.Heart_Left_Ventricle	I:/easy/MRmyyreferfile/FUSION/WEIGHTS//GTExv8.EUR.Heart_Left_Ventricle/ENSG00000184988.8.wgt.RDat	TMEM106A	17	43211834	43211835	0.0595	rs11079338	4.51	rs4239149	0.0455	-5.05	2.5202	263	263	susie	0.051	2.1e-05	-2.3649	0.018	0.018	0.903	0.001	0.062	0.016	0.923077	13		GTExv8.EUR.Heart_Left_Ventricle	TMEM106A
GTExv8.EUR.Heart_Left_Ventricle	I:/easy/MRmyyreferfile/FUSION/WEIGHTS//GTExv8.EUR.Heart_Left_Ventricle/ENSG00000099889.13.wgt.RDat	ARVCF	22	20016807	20016808	0.0978	rs9604969	-3.97	rs649737	-0.002057	-3.62	-1.39877	548	548	susie	0.019	0.0076	2.72562	0.00642	0.864	0.095	0.023	0.002	0.016	0.07186	167		GTExv8.EUR.Heart_Left_Ventricle	ARVCF
GTExv8.EUR.Heart_Left_Ventricle	I:/easy/MRmyyreferfile/FUSION/WEIGHTS//GTExv8.EUR.Heart_Left_Ventricle/ENSG00000224086.5.wgt.RDat	LL22NC03-86G7.1	22	21938584	21938585	0.5195	rs2006893	2.44	rs240066	0.4591	-12.27	-2.34914	412	412	susie	0.46	1.5e-45	2.33329	0.0196	0	0.983	0	0.001	0.016	0.02094	573		GTExv8.EUR.Heart_Left_Ventricle	LL22NC03-86G7.1
GTExv8.EUR.Heart_Left_Ventricle	I:/easy/MRmyyreferfile/FUSION/WEIGHTS//GTExv8.EUR.Heart_Left_Ventricle/ENSG00000242349.5.wgt.RDat	NPPA-AS1	1	11843703	11843704	0.1643	rs5746059	-3.72	rs13306560	0.0822	-6.27	-2.93125	473	6	lasso	0.11	6.7e-10	2.59304	0.00951	0	0.98	0	0.004	0.015	0.017937	669		GTExv8.EUR.Heart_Left_Ventricle	NPPA-AS1
GTExv8.EUR.Heart_Left_Ventricle	I:/easy/MRmyyreferfile/FUSION/WEIGHTS//GTExv8.EUR.Heart_Left_Ventricle/ENSG00000213639.9.wgt.RDat	PPP1CB	2	28751639	28751640	0.1496	rs6547865	-3.35	rs7475	0.102	6.78	2.28498	526	12	enet	0.12	1.5e-10	2.5845	0.00975	0	0.981	0	0.004	0.015	0.05085	236		GTExv8.EUR.Heart_Left_Ventricle	PPP1CB
GTExv8.EUR.Heart_Left_Ventricle	I:/easy/MRmyyreferfile/FUSION/WEIGHTS//GTExv8.EUR.Heart_Left_Ventricle/ENSG00000028116.16.wgt.RDat	VRK2	2	57907650	57907651	0.0659	rs11125742	-3.37	rs13411119	0.0546	-4.57	-2.84329	381	1	top1	0.055	1.2e-05	2.84329	0.00447	0.729	0.254	0.002	0.001	0.015	0.02281	526		GTExv8.EUR.Heart_Left_Ventricle	VRK2
GTExv8.EUR.Heart_Left_Ventricle	I:/easy/MRmyyreferfile/FUSION/WEIGHTS//GTExv8.EUR.Heart_Left_Ventricle/ENSG00000143951.15.wgt.RDat	WDPCP	2	63827842	63827843	0.0819	rs7566860	-3.36	rs11883730	0.068	5.51	1.95442	313	313	susie	0.072	5.5e-07	2.2719	0.0231	0.003	0.98	0	0.002	0.015	0.25	48		GTExv8.EUR.Heart_Left_Ventricle	WDPCP
GTExv8.EUR.Heart_Left_Ventricle	I:/easy/MRmyyreferfile/FUSION/WEIGHTS//GTExv8.EUR.Heart_Left_Ventricle/ENSG00000135617.3.wgt.RDat	PRADC1	2	73233237	73233238	0.0859	rs869927	3.56	rs10207625	0.065	-5.46	2.37704	283	283	susie	0.071	6.5e-07	-2.33718	0.0194	0.013	0.967	0	0.005	0.015	0.44444	27		GTExv8.EUR.Heart_Left_Ventricle	PRADC1
GTExv8.EUR.Heart_Left_Ventricle	I:/easy/MRmyyreferfile/FUSION/WEIGHTS//GTExv8.EUR.Heart_Left_Ventricle/ENSG00000135968.20.wgt.RDat	GCC2	2	108448560	108448561	0.2487	rs9917180	2.65	rs2577599	0.167	-8.12	-2.21839	357	357	susie	0.17	6.8e-15	2.33741	0.0194	0	0.984	0	0.001	0.015	0.00806	1488		GTExv8.EUR.Heart_Left_Ventricle	GCC2
GTExv8.EUR.Heart_Left_Ventricle	I:/easy/MRmyyreferfile/FUSION/WEIGHTS//GTExv8.EUR.Heart_Left_Ventricle/ENSG00000168724.14.wgt.RDat	DNAJC21	5	34929592	34929593	0.1186	rs2166374	-2.85	rs37440	0.074171	-5.53	-1.95622	512	512	susie	0.078	1.7e-07	2.35893	0.0183	0.01	0.974	0	0.001	0.015	0.033708	356		GTExv8.EUR.Heart_Left_Ventricle	DNAJC21
GTExv8.EUR.Heart_Left_Ventricle	I:/easy/MRmyyreferfile/FUSION/WEIGHTS//GTExv8.EUR.Heart_Left_Ventricle/ENSG00000090266.12.wgt.RDat	NDUFB2	7	140696820	140696821	0.0807	rs10952668	-3.39	rs1267636	0.020757	-4.53	2.22202	358	358	susie	0.028	0.0014	-2.39388	0.0167	0.187	0.793	0.001	0.004	0.015	0.02303	521		GTExv8.EUR.Heart_Left_Ventricle	NDUFB2
GTExv8.EUR.Heart_Left_Ventricle	I:/easy/MRmyyreferfile/FUSION/WEIGHTS//GTExv8.EUR.Heart_Left_Ventricle/ENSG00000136819.15.wgt.RDat	C9orf78	9	129835862	129835863	0.1024	rs1043178	3.5	rs2274507	0.005627	-3.8	-3.46159	452	452	susie	0.012	0.024	2.47178	0.0134	0.785	0.197	0.003	0.001	0.015	0.025105	478		GTExv8.EUR.Heart_Left_Ventricle	C9orf78
GTExv8.EUR.Heart_Left_Ventricle	I:/easy/MRmyyreferfile/FUSION/WEIGHTS//GTExv8.EUR.Heart_Left_Ventricle/ENSG00000073060.15.wgt.RDat	SCARB1	12	124882667	124882668	0.186	rs11057830	5.24	rs7954519	0.066154	-4.94	2.56021	526	1	top1	0.066	1.5e-06	-2.56021	0.0105	0.164	0.264	0.214	0.344	0.015	0.21053	57		GTExv8.EUR.Heart_Left_Ventricle	SCARB1
GTExv8.EUR.Heart_Left_Ventricle	I:/easy/MRmyyreferfile/FUSION/WEIGHTS//GTExv8.EUR.Heart_Left_Ventricle/ENSG00000125170.10.wgt.RDat	DOK4	16	57487326	57487327	0.0907	rs601194	3.56	rs496772	0.0801	5.66	2.3331	566	1	top1	0.08	1.2e-07	2.33306	0.0196	0.021	0.959	0	0.005	0.015	0.1165	103		GTExv8.EUR.Heart_Left_Ventricle	DOK4
GTExv8.EUR.Heart_Left_Ventricle	I:/easy/MRmyyreferfile/FUSION/WEIGHTS//GTExv8.EUR.Heart_Left_Ventricle/ENSG00000125534.9.wgt.RDat	PPDPF	20	63520723	63520724	0.466	rs6010884	3.51	rs310653	0.16	-7.32	2.29858	438	438	susie	0.19	3e-17	-2.64911	0.00807	0	0.983	0	0.003	0.015	0.01571	764		GTExv8.EUR.Heart_Left_Ventricle	PPDPF
GTExv8.EUR.Heart_Left_Ventricle	I:/easy/MRmyyreferfile/FUSION/WEIGHTS//GTExv8.EUR.Heart_Left_Ventricle/ENSG00000143387.12.wgt.RDat	CTSK	1	150808322	150808323	0.1178	rs11204693	3.82	rs3738483	0.0735	-5.36	-1.96842	294	294	susie	0.077	2.1e-07	2.19735	0.028	0.013	0.958	0	0.016	0.014	0.666667	18		GTExv8.EUR.Heart_Left_Ventricle	CTSK
GTExv8.EUR.Heart_Left_Ventricle	I:/easy/MRmyyreferfile/FUSION/WEIGHTS//GTExv8.EUR.Heart_Left_Ventricle/ENSG00000226913.1.wgt.RDat	BSN-AS2	3	49554365	49554366	0.0521	rs34759087	-6.14	rs1568661	0.048835	-4.63	3.11652	303	303	susie	0.055	1.1e-05	-3.09068	0.002	0.001	0.005	0.105	0.875	0.014	0.34286	35		GTExv8.EUR.Heart_Left_Ventricle	BSN-AS2
GTExv8.EUR.Heart_Left_Ventricle	I:/easy/MRmyyreferfile/FUSION/WEIGHTS//GTExv8.EUR.Heart_Left_Ventricle/ENSG00000196810.4.wgt.RDat	CTBP1-AS2	4	1249299	1249300	0.1182	rs6814036	3.84	rs2878539	0.0477	4.82	2.5676	406	1	top1	0.048	4e-05	2.5676	0.0102	0.491	0.482	0.007	0.007	0.014	0.08276	145		GTExv8.EUR.Heart_Left_Ventricle	CTBP1-AS2
GTExv8.EUR.Heart_Left_Ventricle	I:/easy/MRmyyreferfile/FUSION/WEIGHTS//GTExv8.EUR.Heart_Left_Ventricle/ENSG00000250891.1.wgt.RDat	CTD-2281M20.1	5	118562116	118562117	0.2788	rs6595143	-4.22	rs10070757	0.25014	9.12	-2.29519	405	1	top1	0.25	2.6e-22	-2.29519	0.0217	0	0.976	0	0.01	0.014	0.071429	168		GTExv8.EUR.Heart_Left_Ventricle	CTD-2281M20.1
GTExv8.EUR.Heart_Left_Ventricle	I:/easy/MRmyyreferfile/FUSION/WEIGHTS//GTExv8.EUR.Heart_Left_Ventricle/ENSG00000083097.14.wgt.RDat	DOPEY1	6	83067665	83067666	0.2004	rs3734455	3.34	rs12213255	0.169	-7.56	-2.27309	351	1	top1	0.17	5.2e-15	2.27309	0.023	0	0.985	0	0.001	0.014	0.01786	672		GTExv8.EUR.Heart_Left_Ventricle	DOPEY1
GTExv8.EUR.Heart_Left_Ventricle	I:/easy/MRmyyreferfile/FUSION/WEIGHTS//GTExv8.EUR.Heart_Left_Ventricle/ENSG00000204149.10.wgt.RDat	AGAP6	10	49982189	49982190	0.3667	rs17775990	-2.8	rs11599257	0.202088	-8.73	-1.91403	345	345	susie	0.21	8.9e-19	2.17053	0.03	0	0.985	0	0.001	0.014	0.046875	256		GTExv8.EUR.Heart_Left_Ventricle	AGAP6
GTExv8.EUR.Heart_Left_Ventricle	I:/easy/MRmyyreferfile/FUSION/WEIGHTS//GTExv8.EUR.Heart_Left_Ventricle/ENSG00000226900.1.wgt.RDat	RP11-432J24.5	10	132518190	132518191	0.1807	rs7912316	-3.83	rs10781577	0.103079	-6.44	-2.29337	480	1	top1	0.1	1.7e-09	2.29336	0.0218	0	0.979	0	0.006	0.014	0.065574	183		GTExv8.EUR.Heart_Left_Ventricle	RP11-432J24.5
GTExv8.EUR.Heart_Left_Ventricle	I:/easy/MRmyyreferfile/FUSION/WEIGHTS//GTExv8.EUR.Heart_Left_Ventricle/ENSG00000275764.1.wgt.RDat	ENSG00000275764	12	27037099	27037100	0.2354	rs12229182	-3.39	rs1388659	0.115191	-6.55	2.30121	524	524	susie	0.16	6.1e-14	-2.7873	0.00531	0	0.984	0	0.003	0.014	0.02358	509		GTExv8.EUR.Heart_Left_Ventricle
GTExv8.EUR.Heart_Left_Ventricle	I:/easy/MRmyyreferfile/FUSION/WEIGHTS//GTExv8.EUR.Heart_Left_Ventricle/ENSG00000090382.6.wgt.RDat	LYZ	12	69348340	69348341	0.2566	rs12301602	3.69	rs2168029	0.198389	8.54	2.34365	531	531	susie	0.22	3.5e-19	2.36918	0.0178	0	0.983	0	0.003	0.014	0.02906	413		GTExv8.EUR.Heart_Left_Ventricle	LYZ
GTExv8.EUR.Heart_Left_Ventricle	I:/easy/MRmyyreferfile/FUSION/WEIGHTS//GTExv8.EUR.Heart_Left_Ventricle/ENSG00000176473.13.wgt.RDat	WDR25	14	100380909	100380910	0.1453	rs6575752	4.03	rs12897338	0.099443	6.02	2.4324	424	5	lasso	0.1	1.5e-09	2.2143	0.0268	0.002	0.972	0	0.013	0.014	0.18182	66		GTExv8.EUR.Heart_Left_Ventricle	WDR25
GTExv8.EUR.Heart_Left_Ventricle	I:/easy/MRmyyreferfile/FUSION/WEIGHTS//GTExv8.EUR.Heart_Left_Ventricle/ENSG00000126215.13.wgt.RDat	XRCC3	14	103715503	103715504	0.0743	rs3783398	3.86	rs2273175	0.019912	5.22	1.7523	344	5	lasso	0.046	5.6e-05	2.4099	0.016	0.013	0.953	0	0.019	0.014	0.20339	59		GTExv8.EUR.Heart_Left_Ventricle	XRCC3
GTExv8.EUR.Heart_Left_Ventricle	I:/easy/MRmyyreferfile/FUSION/WEIGHTS//GTExv8.EUR.Heart_Left_Ventricle/ENSG00000261559.1.wgt.RDat	RP11-1H8.3	15	34494419	34494420	0.1453	rs613479	3.18	rs8039908	0.144	-6.95	-2.27788	402	1	top1	0.14	7e-13	2.2779	0.0227	0	0.985	0	0.001	0.014	0.047244	254		GTExv8.EUR.Heart_Left_Ventricle	RP11-1H8.3
GTExv8.EUR.Heart_Left_Ventricle	I:/easy/MRmyyreferfile/FUSION/WEIGHTS//GTExv8.EUR.Heart_Left_Ventricle/ENSG00000137804.12.wgt.RDat	NUSAP1	15	41332693	41332694	0.0893	rs12440045	-3.62	rs17730589	0.0825	5.98	1.90397	277	10	enet	0.11	1.1e-09	2.6537	0.00796	0	0.982	0	0.004	0.014	0.097561	123		GTExv8.EUR.Heart_Left_Ventricle	NUSAP1
GTExv8.EUR.Heart_Left_Ventricle	I:/easy/MRmyyreferfile/FUSION/WEIGHTS//GTExv8.EUR.Heart_Left_Ventricle/ENSG00000251665.1.wgt.RDat	RP11-700H6.2	17	50947397	50947398	0.0845	rs3760469	4.28	rs7226130	0.0878	-5.68	2.2826	433	1	top1	0.088	2.8e-08	-2.2826	0.0225	0.018	0.952	0	0.016	0.014	0.099174	121		GTExv8.EUR.Heart_Left_Ventricle	RP11-700H6.2
GTExv8.EUR.Heart_Left_Ventricle	I:/easy/MRmyyreferfile/FUSION/WEIGHTS//GTExv8.EUR.Heart_Left_Ventricle/ENSG00000213976.4.wgt.RDat	CTD-2561J22.2	19	21382864	21382865	0.0762	rs2968084	-3.67	rs2562487	0.0579	-5.54	-1.65105	287	287	susie	0.067	1.1e-06	2.00912	0.0445	0.004	0.977	0	0.004	0.014	0.6	20		GTExv8.EUR.Heart_Left_Ventricle	CTD-2561J22.2
GTExv8.EUR.Heart_Left_Ventricle	I:/easy/MRmyyreferfile/FUSION/WEIGHTS//GTExv8.EUR.Heart_Left_Ventricle/ENSG00000213965.3.wgt.RDat	NUDT19	19	32691960	32691961	0.1811	rs12460349	4.14	rs12610342	0.0745	-5.23	2.36138	394	1	top1	0.074	3.2e-07	-2.36138	0.0182	0.141	0.831	0.002	0.012	0.014	0.086331	139		GTExv8.EUR.Heart_Left_Ventricle	NUDT19
GTExv8.EUR.Heart_Left_Ventricle	I:/easy/MRmyyreferfile/FUSION/WEIGHTS//GTExv8.EUR.Heart_Left_Ventricle/ENSG00000230387.2.wgt.RDat	RP4-737E23.2	20	23187960	23187961	0.3564	rs2235953	-3.42	rs6137866	0.232	8.79	-2.26813	590	27	enet	0.24	9.1e-22	-1.99461	0.0461	0	0.984	0	0.002	0.014	0.04396	273		GTExv8.EUR.Heart_Left_Ventricle	RP4-737E23.2
GTExv8.EUR.Heart_Left_Ventricle	I:/easy/MRmyyreferfile/FUSION/WEIGHTS//GTExv8.EUR.Heart_Left_Ventricle/ENSG00000100033.16.wgt.RDat	PRODH	22	18936409	18936410	0.142	rs8137238	-3.36	rs5747950	0.062088	-5.36	2.34754	260	17	enet	0.12	5e-11	-2.34521	0.019	0.049	0.933	0	0.004	0.014	0.16438	73		GTExv8.EUR.Heart_Left_Ventricle	PRODH
GTExv8.EUR.Heart_Left_Ventricle	I:/easy/MRmyyreferfile/FUSION/WEIGHTS//GTExv8.EUR.Heart_Left_Ventricle/ENSG00000242114.5.wgt.RDat	MTFP1	22	30425529	30425530	0.094	rs9608859	-4.93	rs17730748	0.062258	4.99	2.56708	443	1	top1	0.062	2.9e-06	2.56708	0.0103	0.106	0.215	0.22	0.445	0.014	0.22642	53		GTExv8.EUR.Heart_Left_Ventricle	MTFP1
GTExv8.EUR.Heart_Left_Ventricle	I:/easy/MRmyyreferfile/FUSION/WEIGHTS//GTExv8.EUR.Heart_Left_Ventricle/ENSG00000169914.5.wgt.RDat	OTUD3	1	19882512	19882513	0.2498	rs2097532	3.36	rs10916668	0.117	7.14	2.23142	542	10	lasso	0.16	2.2e-14	2.06742	0.0387	0	0.985	0	0.002	0.013	0.115385	104		GTExv8.EUR.Heart_Left_Ventricle	OTUD3
GTExv8.EUR.Heart_Left_Ventricle	I:/easy/MRmyyreferfile/FUSION/WEIGHTS//GTExv8.EUR.Heart_Left_Ventricle/ENSG00000117481.10.wgt.RDat	NSUN4	1	46340176	46340177	0.1802	rs10252	3.62	rs17357621	0.179	-7.79	2.32674	352	352	susie	0.18	5.3e-16	-2.24505	0.0248	0	0.983	0	0.004	0.013	0.045802	262		GTExv8.EUR.Heart_Left_Ventricle	NSUN4
GTExv8.EUR.Heart_Left_Ventricle	I:/easy/MRmyyreferfile/FUSION/WEIGHTS//GTExv8.EUR.Heart_Left_Ventricle/ENSG00000283148.1.wgt.RDat	ENSG00000283148	3	58178373	58178374	0.123	rs6445932	3.25	rs10470697	0.052804	5.25	-2.31092	451	1	top1	0.053	1.6e-05	-2.31092	0.0208	0.135	0.849	0.001	0.003	0.013	0.07742	155		GTExv8.EUR.Heart_Left_Ventricle
GTExv8.EUR.Heart_Left_Ventricle	I:/easy/MRmyyreferfile/FUSION/WEIGHTS//GTExv8.EUR.Heart_Left_Ventricle/ENSG00000083937.8.wgt.RDat	CHMP2B	3	87227270	87227271	0.0852	rs2660775	-3.31	rs963622	0.031598	4.65	2.52545	331	10	enet	0.04	0.00016	2.43253	0.015	0.35	0.634	0.001	0.001	0.013	0.04633	259		GTExv8.EUR.Heart_Left_Ventricle	CHMP2B
GTExv8.EUR.Heart_Left_Ventricle	I:/easy/MRmyyreferfile/FUSION/WEIGHTS//GTExv8.EUR.Heart_Left_Ventricle/ENSG00000118804.8.wgt.RDat	FAM47E-STBD1	4	76306025	76306026	0.116	rs2068063	4.91	rs1876534	0.127	-6.63	2.3768	498	1	top1	0.13	1.9e-11	-2.3768	0.0175	0	0.702	0	0.285	0.013	0.13043	92		GTExv8.EUR.Heart_Left_Ventricle	FAM47E-STBD1
GTExv8.EUR.Heart_Left_Ventricle	I:/easy/MRmyyreferfile/FUSION/WEIGHTS//GTExv8.EUR.Heart_Left_Ventricle/ENSG00000250571.6.wgt.RDat	GLI4	8	143267432	143267433	0.1039	rs7829800	-3.91	rs7819483	0.0159	4.64	1.27327	382	11	enet	0.055	1e-05	2.56882	0.0102	0.305	0.672	0.003	0.007	0.013	0.06742	178		GTExv8.EUR.Heart_Left_Ventricle	GLI4
GTExv8.EUR.Heart_Left_Ventricle	I:/easy/MRmyyreferfile/FUSION/WEIGHTS//GTExv8.EUR.Heart_Left_Ventricle/ENSG00000160293.16.wgt.RDat	VAV2	9	133992603	133992604	0.1499	rs2797844	5.18	rs2428099	0.027001	-4.42	1.13115	564	15	enet	0.064	2.1e-06	-2.04464	0.0409	0.185	0.168	0.332	0.302	0.013	0.111111	108		GTExv8.EUR.Heart_Left_Ventricle	VAV2
GTExv8.EUR.Heart_Left_Ventricle	I:/easy/MRmyyreferfile/FUSION/WEIGHTS//GTExv8.EUR.Heart_Left_Ventricle/ENSG00000198496.10.wgt.RDat	NBR2	17	43125609	43125610	0.3574	rs11079338	4.51	rs12516	0.483	-12.95	2.2287	243	243	susie	0.5	6.6e-51	-2.2875	0.0222	0	0.922	0	0.064	0.013	0.75	16		GTExv8.EUR.Heart_Left_Ventricle	NBR2
GTExv8.EUR.Heart_Left_Ventricle	I:/easy/MRmyyreferfile/FUSION/WEIGHTS//GTExv8.EUR.Heart_Left_Ventricle/ENSG00000154229.11.wgt.RDat	PRKCA	17	66302635	66302636	0.4505	rs2215413	-3.62	rs9892651	0.372	-11.05	2.2585	481	1	top1	0.37	7e-35	-2.2585	0.0239	0	0.985	0	0.002	0.013	0.023438	512		GTExv8.EUR.Heart_Left_Ventricle	PRKCA
GTExv8.EUR.Heart_Left_Ventricle	I:/easy/MRmyyreferfile/FUSION/WEIGHTS//GTExv8.EUR.Heart_Left_Ventricle/ENSG00000171634.16.wgt.RDat	BPTF	17	67825523	67825524	0.0967	rs8065171	3.88	rs4791284	0.0152	-4.13	0.3548	317	24	enet	0.031	0.00088	-2.3122	0.0208	0.741	0.235	0.008	0.002	0.013	0.230769	52		GTExv8.EUR.Heart_Left_Ventricle	BPTF
GTExv8.EUR.Heart_Left_Ventricle	I:/easy/MRmyyreferfile/FUSION/WEIGHTS//GTExv8.EUR.Heart_Left_Ventricle/ENSG00000188321.13.wgt.RDat	ZNF559	19	9323771	9323772	0.7029	rs1433060	2.94	rs28384491	0.383	-11.23	2.25933	405	5	lasso	0.39	5.6e-37	-2.38139	0.0172	0	0.985	0	0.001	0.013	0.023256	516		GTExv8.EUR.Heart_Left_Ventricle	ZNF559
GTExv8.EUR.Heart_Left_Ventricle	I:/easy/MRmyyreferfile/FUSION/WEIGHTS//GTExv8.EUR.Heart_Left_Ventricle/ENSG00000160961.11.wgt.RDat	ZNF333	19	14690048	14690049	0.2587	rs10402993	3.38	rs13344883	0.151	7.28	-2.26702	452	452	susie	0.16	3.3e-14	-3.02725	0.00247	0	0.985	0	0.002	0.013	0.015365	781		GTExv8.EUR.Heart_Left_Ventricle	ZNF333
GTExv8.EUR.Heart_Left_Ventricle	I:/easy/MRmyyreferfile/FUSION/WEIGHTS//GTExv8.EUR.Heart_Left_Ventricle/ENSG00000198646.13.wgt.RDat	NCOA6	20	34825648	34825649	0.0927	rs7265317	-5.05	rs17092148	0.0578	4.85	-2.3016	348	1	top1	0.058	6.6e-06	-2.3016	0.0214	0.173	0.19	0.298	0.326	0.013	0.26667	45		GTExv8.EUR.Heart_Left_Ventricle	NCOA6
GTExv8.EUR.Heart_Left_Ventricle	I:/easy/MRmyyreferfile/FUSION/WEIGHTS//GTExv8.EUR.Heart_Left_Ventricle/ENSG00000101017.13.wgt.RDat	CD40	20	46118271	46118272	0.2076	rs7270354	4.62	rs2143699	0.0753	-5.83	-2.43731	501	501	susie	0.15	2e-13	2.28103	0.0225	0.003	0.938	0	0.047	0.013	0.09677	124		GTExv8.EUR.Heart_Left_Ventricle	CD40
GTExv8.EUR.Heart_Left_Ventricle	I:/easy/MRmyyreferfile/FUSION/WEIGHTS//GTExv8.EUR.Heart_Left_Ventricle/ENSG00000183762.12.wgt.RDat	KREMEN1	22	29073077	29073078	0.3955	rs2188120	4.34	rs134637	0.368745	11.31	-2.43751	386	6	lasso	0.41	5e-39	-2.1825	0.0291	0	0.946	0	0.041	0.013	0.1519	79		GTExv8.EUR.Heart_Left_Ventricle	KREMEN1
GTExv8.EUR.Heart_Left_Ventricle	I:/easy/MRmyyreferfile/FUSION/WEIGHTS//GTExv8.EUR.Heart_Left_Ventricle/ENSG00000238198.1.wgt.RDat	RP11-31F15.2	1	113073104	113073105	0.0761	rs1343128	3.62	rs1778015	0.05	-4.87	2.46243	336	1	top1	0.05	2.7e-05	-2.46243	0.0138	0.45	0.53	0.004	0.004	0.012	0.077922	154		GTExv8.EUR.Heart_Left_Ventricle	RP11-31F15.2
GTExv8.EUR.Heart_Left_Ventricle	I:/easy/MRmyyreferfile/FUSION/WEIGHTS//GTExv8.EUR.Heart_Left_Ventricle/ENSG00000119185.12.wgt.RDat	ITGB1BP1	2	9423546	9423547	0.1701	rs4669367	3.69	rs4798	0.0629	5.19	-2.3367	431	431	susie	0.1	2.3e-09	-3.44884	0.000563	0.062	0.92	0	0.005	0.012	0.0043	2790		GTExv8.EUR.Heart_Left_Ventricle	ITGB1BP1
GTExv8.EUR.Heart_Left_Ventricle	I:/easy/MRmyyreferfile/FUSION/WEIGHTS//GTExv8.EUR.Heart_Left_Ventricle/ENSG00000215246.5.wgt.RDat	RP11-43F13.3	5	997307	997308	0.3662	rs2736100	-3.78	rs2241971	0.216365	-8.86	2.30383	364	14	enet	0.24	4.3e-21	-2.07567	0.0379	0	0.986	0	0.003	0.012	0.049587	242		GTExv8.EUR.Heart_Left_Ventricle	RP11-43F13.3
GTExv8.EUR.Heart_Left_Ventricle	I:/easy/MRmyyreferfile/FUSION/WEIGHTS//GTExv8.EUR.Heart_Left_Ventricle/ENSG00000132563.15.wgt.RDat	REEP2	5	138439016	138439017	0.1741	rs2040862	4.91	rs10055995	0.101481	6.07	-2.245	291	13	enet	0.11	1.9e-10	-2.80905	0.00497	0	0.778	0	0.21	0.012	0.086331	139		GTExv8.EUR.Heart_Left_Ventricle	REEP2
GTExv8.EUR.Heart_Left_Ventricle	I:/easy/MRmyyreferfile/FUSION/WEIGHTS//GTExv8.EUR.Heart_Left_Ventricle/ENSG00000164855.15.wgt.RDat	TMEM184A	7	1560820	1560821	0.103	rs11765459	-4.46	rs3735656	0.059629	-4.72	-2.57307	353	1	top1	0.06	4.7e-06	2.57307	0.0101	0.555	0.353	0.049	0.031	0.012	0.16	75		GTExv8.EUR.Heart_Left_Ventricle	TMEM184A
GTExv8.EUR.Heart_Left_Ventricle	I:/easy/MRmyyreferfile/FUSION/WEIGHTS//GTExv8.EUR.Heart_Left_Ventricle/ENSG00000127955.15.wgt.RDat	GNAI1	7	80133954	80133955	0.1729	rs6961082	-3.25	rs10246790	0.110117	6.11	2.21016	424	424	susie	0.11	2.5e-10	2.28477	0.0223	0.002	0.985	0	0.001	0.012	0.03061	392		GTExv8.EUR.Heart_Left_Ventricle	GNAI1
GTExv8.EUR.Heart_Left_Ventricle	I:/easy/MRmyyreferfile/FUSION/WEIGHTS//GTExv8.EUR.Heart_Left_Ventricle/ENSG00000166529.14.wgt.RDat	ZSCAN21	7	100049773	100049774	0.1124	rs13223792	4.1	rs4729567	0.114633	6.21	-2.22149	269	1	top1	0.11	2e-10	-2.22149	0.0263	0.001	0.957	0	0.03	0.012	0.46154	26		GTExv8.EUR.Heart_Left_Ventricle	ZSCAN21
GTExv8.EUR.Heart_Left_Ventricle	I:/easy/MRmyyreferfile/FUSION/WEIGHTS//GTExv8.EUR.Heart_Left_Ventricle/ENSG00000227345.8.wgt.RDat	PARG	10	49941997	49941998	0.103	rs17775990	-2.8	rs4838566	0.026525	4.66	-2.60674	345	345	susie	0.031	0.00085	-2.43572	0.0149	0.331	0.656	0	0.001	0.012	0.013761	872		GTExv8.EUR.Heart_Left_Ventricle	PARG
GTExv8.EUR.Heart_Left_Ventricle	I:/easy/MRmyyreferfile/FUSION/WEIGHTS//GTExv8.EUR.Heart_Left_Ventricle/ENSG00000197580.11.wgt.RDat	BCO2	11	112175466	112175467	0.4685	rs10891288	3.24	rs10891337	0.478027	-12.57	2.14921	384	384	susie	0.48	2.8e-48	-2.2186	0.0265	0	0.985	0	0.002	0.012	0.126316	95		GTExv8.EUR.Heart_Left_Ventricle	BCO2
GTExv8.EUR.Heart_Left_Ventricle	I:/easy/MRmyyreferfile/FUSION/WEIGHTS//GTExv8.EUR.Heart_Left_Ventricle/ENSG00000257542.4.wgt.RDat	OR7E47P	12	52079695	52079696	0.205	rs6580867	2.83	rs1317275	0.070394	-5.54	-2.27299	631	11	enet	0.074	3.7e-07	2.26954	0.0232	0.011	0.975	0	0.002	0.012	0.06283	191		GTExv8.EUR.Heart_Left_Ventricle	OR7E47P
GTExv8.EUR.Heart_Left_Ventricle	I:/easy/MRmyyreferfile/FUSION/WEIGHTS//GTExv8.EUR.Heart_Left_Ventricle/ENSG00000111077.17.wgt.RDat	TENC1	12	53047050	53047051	0.2354	rs10876460	-3.3	rs2364153	0.108972	-7.23	2.40967	561	561	susie	0.12	5.2e-11	-2.17232	0.0298	0	0.985	0	0.003	0.012	0.07643	157		GTExv8.EUR.Heart_Left_Ventricle	TENC1
GTExv8.EUR.Heart_Left_Ventricle	I:/easy/MRmyyreferfile/FUSION/WEIGHTS//GTExv8.EUR.Heart_Left_Ventricle/ENSG00000205352.10.wgt.RDat	PRR13	12	53441604	53441605	0.1778	rs10876460	-3.3	rs3816806	0.191777	-8.33	2.37104	406	5	lasso	0.2	2.6e-17	-2.329	0.0199	0	0.985	0	0.003	0.012	0.07101	169		GTExv8.EUR.Heart_Left_Ventricle	PRR13
GTExv8.EUR.Heart_Left_Ventricle	I:/easy/MRmyyreferfile/FUSION/WEIGHTS//GTExv8.EUR.Heart_Left_Ventricle/ENSG00000185847.7.wgt.RDat	RP1-46F2.2	12	110936584	110936585	0.1306	rs11065898	-6.42	rs7978821	0.142346	7.2	4.1469	239	239	susie	0.15	9.9e-14	4.32306	1.54e-05	0	0.001	0	0.987	0.012	0.11538	104		GTExv8.EUR.Heart_Left_Ventricle	RP1-46F2.2
GTExv8.EUR.Heart_Left_Ventricle	I:/easy/MRmyyreferfile/FUSION/WEIGHTS//GTExv8.EUR.Heart_Left_Ventricle/ENSG00000272849.1.wgt.RDat	RP11-347I19.8	12	121797510	121797511	0.2569	rs7961894	-3.61	rs921286	0.143347	-7.11	2.22147	342	1	top1	0.14	8.3e-13	-2.22147	0.0263	0	0.982	0	0.006	0.012	0.09677	124		GTExv8.EUR.Heart_Left_Ventricle	RP11-347I19.8
GTExv8.EUR.Heart_Left_Ventricle	I:/easy/MRmyyreferfile/FUSION/WEIGHTS//GTExv8.EUR.Heart_Left_Ventricle/ENSG00000176268.5.wgt.RDat	CYCSP34	13	40863901	40863902	0.1339	rs7984131	-3.29	rs9525435	0.07121	5.72	-1.1736	339	339	susie	0.11	2.4e-10	-2.10445	0.03534	0.003	0.982	0	0.003	0.012	0.1101	109		GTExv8.EUR.Heart_Left_Ventricle	CYCSP34
GTExv8.EUR.Heart_Left_Ventricle	I:/easy/MRmyyreferfile/FUSION/WEIGHTS//GTExv8.EUR.Heart_Left_Ventricle/ENSG00000157637.12.wgt.RDat	SLC38A10	17	81295546	81295547	0.2457	rs2292182	3.01	rs6565550	0.0504	5.3	-1.9631	407	407	susie	0.11	5e-10	-2.5253	0.0116	0.036	0.95	0	0.001	0.012	0.041958	286		GTExv8.EUR.Heart_Left_Ventricle	SLC38A10
GTExv8.EUR.Heart_Left_Ventricle	I:/easy/MRmyyreferfile/FUSION/WEIGHTS//GTExv8.EUR.Heart_Left_Ventricle/ENSG00000183186.7.wgt.RDat	C2CD4C	19	409169	409170	0.3564	rs8100665	-2.95	rs4897946	0.183	-8	-2.27947	322	25	enet	0.22	2.4e-19	2.52438	0.0116	0	0.987	0	0.001	0.012	0.015326	783		GTExv8.EUR.Heart_Left_Ventricle	C2CD4C
GTExv8.EUR.Heart_Left_Ventricle	I:/easy/MRmyyreferfile/FUSION/WEIGHTS//GTExv8.EUR.Heart_Left_Ventricle/ENSG00000176472.10.wgt.RDat	ZNF575	19	43525496	43525497	0.1902	rs4760	3.51	rs762507	0.104	6.91	-1.43272	375	22	enet	0.14	1.3e-12	-3.25974	0.00112	0	0.985	0	0.003	0.012	0.009732	1233		GTExv8.EUR.Heart_Left_Ventricle	ZNF575
GTExv8.EUR.Heart_Left_Ventricle	I:/easy/MRmyyreferfile/FUSION/WEIGHTS//GTExv8.EUR.Heart_Left_Ventricle/ENSG00000214078.12.wgt.RDat	CPNE1	20	35664758	35664759	0.5029	rs7265317	-5.05	rs11696527	0.57	-13.87	2.58634	300	7	lasso	0.59	9.3e-65	-2.4305	0.0151	0	0.413	0	0.574	0.012	0.26087	46		GTExv8.EUR.Heart_Left_Ventricle	CPNE1
GTExv8.EUR.Heart_Left_Ventricle	I:/easy/MRmyyreferfile/FUSION/WEIGHTS//GTExv8.EUR.Heart_Left_Ventricle/ENSG00000124226.10.wgt.RDat	RNF114	20	49936335	49936336	0.1542	rs555715	4.04	rs8121969	0.071	5.19	2.28585	464	1	top1	0.071	6e-07	2.28585	0.0223	0.165	0.806	0.003	0.014	0.012	0.13333	90		GTExv8.EUR.Heart_Left_Ventricle	RNF114
GTExv8.EUR.Heart_Left_Ventricle	I:/easy/MRmyyreferfile/FUSION/WEIGHTS//GTExv8.EUR.Heart_Left_Ventricle/ENSG00000099974.7.wgt.RDat	DDTL	22	23966900	23966901	0.2019	rs5760293	-5.42	rs4822458	0.142762	7.27	2.85802	426	12	enet	0.15	4.9e-13	2.4262	0.0153	0	0.241	0	0.747	0.012	0.05687	211		GTExv8.EUR.Heart_Left_Ventricle	DDTL
GTExv8.EUR.Heart_Left_Ventricle	I:/easy/MRmyyreferfile/FUSION/WEIGHTS//GTExv8.EUR.Heart_Left_Ventricle/ENSG00000175137.10.wgt.RDat	SH3BP5L	1	248826632	248826633	0.0928	rs12750069	-2.56	rs12058711	0.0729	-5.37	-2.03448	145	145	susie	0.075	2.8e-07	2.17356	0.0297	0.017	0.972	0	0	0.011	0.078947	152		GTExv8.EUR.Heart_Left_Ventricle	SH3BP5L
GTExv8.EUR.Heart_Left_Ventricle	I:/easy/MRmyyreferfile/FUSION/WEIGHTS//GTExv8.EUR.Heart_Left_Ventricle/ENSG00000234171.2.wgt.RDat	RNASEH1-AS1	2	3558616	3558617	0.7354	rs4850030	-3.16	rs4583476	0.583	-13.81	2.17459	578	578	susie	0.58	4.5e-64	-2.17459	0.0297	0	0.987	0	0.002	0.011	0.03399	353		GTExv8.EUR.Heart_Left_Ventricle	RNASEH1-AS1
GTExv8.EUR.Heart_Left_Ventricle	I:/easy/MRmyyreferfile/FUSION/WEIGHTS//GTExv8.EUR.Heart_Left_Ventricle/ENSG00000173209.22.wgt.RDat	AHSA2	2	61177417	61177418	0.381	rs3213951	-2.28	rs2167565	0.281	-9.68	-2.16722	305	8	enet	0.29	3.1e-26	1.96118	0.0499	0	0.989	0	0.001	0.011	0.05911	203		GTExv8.EUR.Heart_Left_Ventricle	AHSA2
GTExv8.EUR.Heart_Left_Ventricle	I:/easy/MRmyyreferfile/FUSION/WEIGHTS//GTExv8.EUR.Heart_Left_Ventricle/ENSG00000115350.11.wgt.RDat	POLE4	2	74958491	74958492	0.2293	rs6733933	3.03	rs4366930	0.182	7.95	-2.17137	468	1	top1	0.18	4.2e-16	-2.17137	0.0299	0	0.987	0	0.002	0.011	0.04781	251		GTExv8.EUR.Heart_Left_Ventricle	POLE4
GTExv8.EUR.Heart_Left_Ventricle	I:/easy/MRmyyreferfile/FUSION/WEIGHTS//GTExv8.EUR.Heart_Left_Ventricle/ENSG00000244119.1.wgt.RDat	PDCL3P4	3	101712471	101712472	0.2638	rs17842780	-3.08	rs7629753	0.327897	10.38	2.17967	330	1	top1	0.33	4.2e-30	2.17967	0.0293	0	0.987	0	0.002	0.011	0.09756	123		GTExv8.EUR.Heart_Left_Ventricle	PDCL3P4
GTExv8.EUR.Heart_Left_Ventricle	I:/easy/MRmyyreferfile/FUSION/WEIGHTS//GTExv8.EUR.Heart_Left_Ventricle/ENSG00000251129.1.wgt.RDat	RP11-734I18.1	4	31997396	31997397	0.3267	rs13110912	-2.82	rs13108845	0.307	10.13	2.1112	375	5	lasso	0.32	3.2e-29	2.3478	0.0189	0	0.987	0	0.002	0.011	0.05085	236		GTExv8.EUR.Heart_Left_Ventricle	RP11-734I18.1
GTExv8.EUR.Heart_Left_Ventricle	I:/easy/MRmyyreferfile/FUSION/WEIGHTS//GTExv8.EUR.Heart_Left_Ventricle/ENSG00000015520.14.wgt.RDat	NPC1L1	7	44541314	44541315	0.074	rs2107732	-4.72	rs4582459	-0.002895	-3.09	-0.691267	362	362	susie	0.012	0.029	-2.82001	0.0048	0.822	0.062	0.098	0.007	0.011	0.3871	31		GTExv8.EUR.Heart_Left_Ventricle	NPC1L1
GTExv8.EUR.Heart_Left_Ventricle	I:/easy/MRmyyreferfile/FUSION/WEIGHTS//GTExv8.EUR.Heart_Left_Ventricle/ENSG00000135049.15.wgt.RDat	AGTPBP1	9	85742028	85742029	0.2154	rs4338185	-2.37	rs7871899	0.070477	-4.87	-2.28065	358	6	lasso	0.086	4e-08	2.63315	0.00846	0.284	0.704	0	0.001	0.011	0.000634	18914		GTExv8.EUR.Heart_Left_Ventricle	AGTPBP1
GTExv8.EUR.Heart_Left_Ventricle	I:/easy/MRmyyreferfile/FUSION/WEIGHTS//GTExv8.EUR.Heart_Left_Ventricle/ENSG00000149499.11.wgt.RDat	EML3	11	62612712	62612713	0.0905	rs4963326	-2.92	rs3018561	0.066071	5.51	-2.2977	376	376	susie	0.069	8.1e-07	-2.1972	0.028	0.01	0.977	0	0.001	0.011	0.125	96		GTExv8.EUR.Heart_Left_Ventricle	EML3
GTExv8.EUR.Heart_Left_Ventricle	I:/easy/MRmyyreferfile/FUSION/WEIGHTS//GTExv8.EUR.Heart_Left_Ventricle/ENSG00000255231.1.wgt.RDat	MRPS36P4	11	112208600	112208601	0.2809	rs2850247	3.14	rs10891337	0.121441	6.85	2.14921	399	1	top1	0.12	5.4e-11	2.1492	0.0316	0	0.987	0	0.002	0.011	0.062827	191		GTExv8.EUR.Heart_Left_Ventricle	MRPS36P4
GTExv8.EUR.Heart_Left_Ventricle	I:/easy/MRmyyreferfile/FUSION/WEIGHTS//GTExv8.EUR.Heart_Left_Ventricle/ENSG00000184232.8.wgt.RDat	OAF	11	120210766	120210767	0.3654	rs4936509	4.14	rs2084898	0.205938	-8.54	-1.665	542	542	susie	0.28	5.9e-25	3.0156	0.00256	0	0.966	0	0.023	0.011	0.027149	442		GTExv8.EUR.Heart_Left_Ventricle	OAF
GTExv8.EUR.Heart_Left_Ventricle	I:/easy/MRmyyreferfile/FUSION/WEIGHTS//GTExv8.EUR.Heart_Left_Ventricle/ENSG00000181827.14.wgt.RDat	RFX7	15	56243265	56243266	0.0526	rs12438264	3.25	rs894415	0.013	4.46	2.28696	356	356	susie	0.033	0.00062	2.3105	0.0209	0.28	0.707	0.001	0.002	0.011	0.235294	51		GTExv8.EUR.Heart_Left_Ventricle	RFX7
GTExv8.EUR.Heart_Left_Ventricle	I:/easy/MRmyyreferfile/FUSION/WEIGHTS//GTExv8.EUR.Heart_Left_Ventricle/ENSG00000140650.11.wgt.RDat	PMM2	16	8788822	8788823	0.1087	rs4586417	2.98	rs4985053	0.0575	5.28	1.8676	549	6	enet	0.064	2.3e-06	2.31129	0.0208	0.077	0.91	0	0.002	0.011	0.0543	221		GTExv8.EUR.Heart_Left_Ventricle	PMM2
GTExv8.EUR.Heart_Left_Ventricle	I:/easy/MRmyyreferfile/FUSION/WEIGHTS//GTExv8.EUR.Heart_Left_Ventricle/ENSG00000141570.10.wgt.RDat	CBX8	17	79801682	79801683	0.1458	rs11658442	-3.06	rs1696757	0.0755	-5.35	2.2314	455	455	susie	0.08	1.3e-07	-2.2462	0.0247	0.043	0.945	0	0.001	0.011	0.02537	473		GTExv8.EUR.Heart_Left_Ventricle	CBX8
GTExv8.EUR.Heart_Left_Ventricle	I:/easy/MRmyyreferfile/FUSION/WEIGHTS//GTExv8.EUR.Heart_Left_Ventricle/ENSG00000250470.1.wgt.RDat	AP000351.3	22	23977584	23977585	0.3019	rs5760293	-5.42	rs4822458	0.272467	-9.58	2.85802	420	24	enet	0.29	1.3e-26	-2.54275	0.011	0	0.241	0	0.748	0.011	0.07643	157		GTExv8.EUR.Heart_Left_Ventricle	AP000351.3
GTExv8.EUR.Heart_Left_Ventricle	I:/easy/MRmyyreferfile/FUSION/WEIGHTS//GTExv8.EUR.Heart_Left_Ventricle/ENSG00000224205.1.wgt.RDat	AP000351.4	22	23991420	23991421	0.495	rs5760293	-5.42	rs4822458	0.336367	-10.9	2.85802	421	19	enet	0.43	3e-42	-2.86165	0.00421	0	0.241	0	0.748	0.011	0.05063	237		GTExv8.EUR.Heart_Left_Ventricle	AP000351.4
GTExv8.EUR.Heart_Left_Ventricle	I:/easy/MRmyyreferfile/FUSION/WEIGHTS//GTExv8.EUR.Heart_Left_Ventricle/ENSG00000130943.6.wgt.RDat	PKDREJ	22	46263354	46263355	0.1982	rs4253755	3.51	rs9627295	0.246705	-9.03	2.17328	466	1	top1	0.25	5.4e-22	-2.17328	0.0298	0	0.984	0	0.005	0.011	0.07792	154		GTExv8.EUR.Heart_Left_Ventricle	PKDREJ
GTExv8.EUR.Heart_Left_Ventricle	I:/easy/MRmyyreferfile/FUSION/WEIGHTS//GTExv8.EUR.Heart_Left_Ventricle/ENSG00000160075.11.wgt.RDat	SSU72	1	1574868	1574869	0.1402	rs4648786	-3.28	rs7519837	0.0967	5.74	2.12914	281	1	top1	0.097	5.5e-09	2.12914	0.0332	0.014	0.975	0	0.001	0.01	0.046154	260		GTExv8.EUR.Heart_Left_Ventricle	SSU72
GTExv8.EUR.Heart_Left_Ventricle	I:/easy/MRmyyreferfile/FUSION/WEIGHTS//GTExv8.EUR.Heart_Left_Ventricle/ENSG00000171103.10.wgt.RDat	TRMT61B	2	28870300	28870301	0.1595	rs6547865	-3.35	rs4233729	0.144	7	-2.1311	585	1	top1	0.14	6.8e-13	-2.1311	0.0331	0	0.986	0	0.004	0.01	0.15385	78		GTExv8.EUR.Heart_Left_Ventricle	TRMT61B
GTExv8.EUR.Heart_Left_Ventricle	I:/easy/MRmyyreferfile/FUSION/WEIGHTS//GTExv8.EUR.Heart_Left_Ventricle/ENSG00000115363.13.wgt.RDat	EVA1A	2	75569721	75569722	0.0735	rs4852382	3.14	rs2422173	0.0435	-4.91	2.37557	537	1	top1	0.044	8.5e-05	-2.37557	0.0175	0.412	0.576	0.001	0.001	0.01	0.05797	207		GTExv8.EUR.Heart_Left_Ventricle	EVA1A
GTExv8.EUR.Heart_Left_Ventricle	I:/easy/MRmyyreferfile/FUSION/WEIGHTS//GTExv8.EUR.Heart_Left_Ventricle/ENSG00000223797.5.wgt.RDat	ENTPD3-AS1	3	40453328	40453329	0.223	rs1598999	-3.39	rs7648952	0.327912	10.51	2.034	326	326	susie	0.33	1.8e-30	2.07489	0.038	0	0.986	0	0.004	0.01	0.03488	344		GTExv8.EUR.Heart_Left_Ventricle	ENTPD3-AS1
GTExv8.EUR.Heart_Left_Ventricle	I:/easy/MRmyyreferfile/FUSION/WEIGHTS//GTExv8.EUR.Heart_Left_Ventricle/ENSG00000145029.13.wgt.RDat	NICN1	3	49429325	49429326	0.0534	rs34759087	-6.14	rs6769821	0.011265	-4.41	1.58505	288	288	susie	0.035	0.00041	-2.04634	0.0407	0.001	0.005	0.218	0.766	0.01	0.85714	14		GTExv8.EUR.Heart_Left_Ventricle	NICN1
GTExv8.EUR.Heart_Left_Ventricle	I:/easy/MRmyyreferfile/FUSION/WEIGHTS//GTExv8.EUR.Heart_Left_Ventricle/ENSG00000171462.14.wgt.RDat	DLK2	6	43456631	43456632	0.116	rs998584	-4.87	rs6919440	0.0213	-4.24	1.79081	421	9	lasso	0.032	0.0007	-2.12787	0.0333	0.462	0.364	0.092	0.072	0.01	0.08451	142		GTExv8.EUR.Heart_Left_Ventricle	DLK2
GTExv8.EUR.Heart_Left_Ventricle	I:/easy/MRmyyreferfile/FUSION/WEIGHTS//GTExv8.EUR.Heart_Left_Ventricle/ENSG00000205763.13.wgt.RDat	RP9P	7	32943175	32943176	0.2585	rs10264489	-3.64	rs17469596	0.200086	-8.21	2.13201	327	327	susie	0.2	4.4e-18	-2.12529	0.0336	0	0.986	0	0.004	0.01	0.21053	57		GTExv8.EUR.Heart_Left_Ventricle	RP9P
GTExv8.EUR.Heart_Left_Ventricle	I:/easy/MRmyyreferfile/FUSION/WEIGHTS//GTExv8.EUR.Heart_Left_Ventricle/ENSG00000275074.1.wgt.RDat	ENSG00000275074	8	22109418	22109419	0.1518	rs4072420	5.13	rs2279355	0.115	6.37	-2.42095	433	1	top1	0.12	1.8e-10	-2.42095	0.0155	0	0.508	0	0.482	0.01	0.02532	474		GTExv8.EUR.Heart_Left_Ventricle
GTExv8.EUR.Heart_Left_Ventricle	I:/easy/MRmyyreferfile/FUSION/WEIGHTS//GTExv8.EUR.Heart_Left_Ventricle/ENSG00000253210.1.wgt.RDat	RP11-809O17.1	8	141129960	141129961	0.5457	rs753778	-3.85	rs7009780	0.392	-11.61	-2.1101	429	429	susie	0.4	5.6e-38	2.09383	0.0363	0	0.985	0	0.005	0.01	0.04428	271		GTExv8.EUR.Heart_Left_Ventricle	RP11-809O17.1
GTExv8.EUR.Heart_Left_Ventricle	I:/easy/MRmyyreferfile/FUSION/WEIGHTS//GTExv8.EUR.Heart_Left_Ventricle/ENSG00000148604.13.wgt.RDat	RGR	10	84245052	84245053	0.1209	rs2505779	-3.62	rs7922232	0.008732	-4.41	-1.8704	535	29	enet	0.027	0.0015	2.69545	0.00703	0.704	0.281	0.004	0.002	0.01	0.080537	149		GTExv8.EUR.Heart_Left_Ventricle	RGR
GTExv8.EUR.Heart_Left_Ventricle	I:/easy/MRmyyreferfile/FUSION/WEIGHTS//GTExv8.EUR.Heart_Left_Ventricle/ENSG00000120451.10.wgt.RDat	SNX19	11	130916508	130916509	0.2531	rs10791098	-3.51	rs2276097	0.232411	8.92	-2.08927	643	643	susie	0.26	3.1e-23	-2.3426	0.0191	0	0.986	0	0.004	0.01	0.040134	299		GTExv8.EUR.Heart_Left_Ventricle	SNX19
GTExv8.EUR.Heart_Left_Ventricle	I:/easy/MRmyyreferfile/FUSION/WEIGHTS//GTExv8.EUR.Heart_Left_Ventricle/ENSG00000180008.8.wgt.RDat	SOCS4	14	55027229	55027230	0.0944	rs3783642	2.64	rs11849961	0.066254	-5.54	2.1537	435	1	top1	0.066	1.4e-06	-2.1537	0.0313	0.037	0.951	0	0.001	0.01	0.02484	483		GTExv8.EUR.Heart_Left_Ventricle	SOCS4
GTExv8.EUR.Heart_Left_Ventricle	I:/easy/MRmyyreferfile/FUSION/WEIGHTS//GTExv8.EUR.Heart_Left_Ventricle/ENSG00000274627.1.wgt.RDat	ENSG00000274627	16	89516796	89516797	0.4533	rs17783751	4.71	rs2056309	0.42	11.89	-1.7581	415	4	lasso	0.43	9.3e-42	-2.12707	0.0334	0	0.755	0	0.235	0.01	0.1875	64		GTExv8.EUR.Heart_Left_Ventricle
GTExv8.EUR.Heart_Left_Ventricle	I:/easy/MRmyyreferfile/FUSION/WEIGHTS//GTExv8.EUR.Heart_Left_Ventricle/ENSG00000224877.3.wgt.RDat	C17orf89	17	81239238	81239239	0.3453	rs2292182	3.01	rs2255166	0.27	9.46	2.1237	430	1	top1	0.27	2.9e-24	2.1237	0.0337	0	0.989	0	0.001	0.01	0.056075	214		GTExv8.EUR.Heart_Left_Ventricle	C17orf89
GTExv8.EUR.Heart_Left_Ventricle	I:/easy/MRmyyreferfile/FUSION/WEIGHTS//GTExv8.EUR.Heart_Left_Ventricle/ENSG00000133243.8.wgt.RDat	BTBD2	19	2034880	2034881	0.1021	rs7256735	3.43	rs7254820	0.0446	5.01	-1.93868	390	2	lasso	0.062	2.8e-06	-2.15895	0.0309	0.152	0.835	0.001	0.003	0.01	0.104348	115		GTExv8.EUR.Heart_Left_Ventricle	BTBD2
GTExv8.EUR.Heart_Left_Ventricle	I:/easy/MRmyyreferfile/FUSION/WEIGHTS//GTExv8.EUR.Heart_Left_Ventricle/ENSG00000244005.12.wgt.RDat	NFS1	20	35699270	35699271	0.062	rs17406518	-4.88	rs6058322	0.0517	4.61	2.43983	294	1	top1	0.052	2e-05	2.43983	0.0147	0.526	0.218	0.174	0.072	0.01	0.34286	35		GTExv8.EUR.Heart_Left_Ventricle	NFS1
GTExv8.EUR.Heart_Left_Ventricle	I:/easy/MRmyyreferfile/FUSION/WEIGHTS//GTExv8.EUR.Heart_Left_Ventricle/ENSG00000183628.12.wgt.RDat	DGCR6	22	18906027	18906028	0.1718	rs8137238	-3.36	rs2041780	0.041336	-5.23	2.14877	248	248	susie	0.044	8.2e-05	-2.3208	0.0203	0.079	0.907	0	0.003	0.01	0.16667	72		GTExv8.EUR.Heart_Left_Ventricle	DGCR6
GTExv8.EUR.Heart_Left_Ventricle	I:/easy/MRmyyreferfile/FUSION/WEIGHTS//GTExv8.EUR.Heart_Left_Ventricle/ENSG00000099977.13.wgt.RDat	DDT	22	23980468	23980469	0.2147	rs5760293	-5.42	rs4822458	0.139967	-7.26	2.85802	419	15	enet	0.18	7.6e-16	-2.09198	0.0364	0	0.241	0	0.749	0.01	0.16	75		GTExv8.EUR.Heart_Left_Ventricle	DDT
GTExv8.EUR.Heart_Left_Ventricle	I:/easy/MRmyyreferfile/FUSION/WEIGHTS//GTExv8.EUR.Heart_Left_Ventricle/ENSG00000035115.21.wgt.RDat	SH3YL1	2	266397	266398	0.4342	rs7565976	-3.44	rs7605824	0.293	10.29	-1.9644	372	372	susie	0.32	4e-29	-2.04219	0.0411	0	0.989	0	0.002	0.009	0.12245	98		GTExv8.EUR.Heart_Left_Ventricle	SH3YL1
GTExv8.EUR.Heart_Left_Ventricle	I:/easy/MRmyyreferfile/FUSION/WEIGHTS//GTExv8.EUR.Heart_Left_Ventricle/ENSG00000121989.14.wgt.RDat	ACVR2A	2	147844516	147844517	0.0942	rs7590392	4.11	rs1014064	0.0968	5.9	2.06313	336	1	top1	0.097	5.5e-09	2.06313	0.0391	0.006	0.96	0	0.025	0.009	0.30769	39		GTExv8.EUR.Heart_Left_Ventricle	ACVR2A
GTExv8.EUR.Heart_Left_Ventricle	I:/easy/MRmyyreferfile/FUSION/WEIGHTS//GTExv8.EUR.Heart_Left_Ventricle/ENSG00000058063.15.wgt.RDat	ATP11B	3	182793499	182793500	0.0979	rs1502762	3.27	rs12696498	0.069141	-5.14	-2.196	354	1	top1	0.069	8.5e-07	2.196	0.0281	0.201	0.787	0.001	0.002	0.009	0.16667	72		GTExv8.EUR.Heart_Left_Ventricle	ATP11B
GTExv8.EUR.Heart_Left_Ventricle	I:/easy/MRmyyreferfile/FUSION/WEIGHTS//GTExv8.EUR.Heart_Left_Ventricle/ENSG00000204764.13.wgt.RDat	RANBP17	5	170861869	170861870	0.1698	rs7715167	3.01	rs12716267	0.066042	-5.33	-1.94916	468	468	susie	0.078	1.7e-07	2.15425	0.0312	0.003	0.987	0	0.001	0.009	0.077922	154		GTExv8.EUR.Heart_Left_Ventricle	RANBP17
GTExv8.EUR.Heart_Left_Ventricle	I:/easy/MRmyyreferfile/FUSION/WEIGHTS//GTExv8.EUR.Heart_Left_Ventricle/ENSG00000198478.7.wgt.RDat	SH3BGRL2	6	79631282	79631283	0.236	rs11755402	-3.37	rs12527526	0.152	-7.31	-1.8998	513	513	susie	0.17	1.1e-14	2.27558	0.0229	0	0.989	0	0.002	0.009	0.06704	179		GTExv8.EUR.Heart_Left_Ventricle	SH3BGRL2
GTExv8.EUR.Heart_Left_Ventricle	I:/easy/MRmyyreferfile/FUSION/WEIGHTS//GTExv8.EUR.Heart_Left_Ventricle/ENSG00000112031.15.wgt.RDat	MTRF1L	6	153002684	153002685	0.609	rs1572601	-3.08	rs6921137	0.556	13.48	-2.07962	541	1	top1	0.56	2.1e-59	-2.07962	0.0376	0	0.988	0	0.003	0.009	0.08511	141		GTExv8.EUR.Heart_Left_Ventricle	MTRF1L
GTExv8.EUR.Heart_Left_Ventricle	I:/easy/MRmyyreferfile/FUSION/WEIGHTS//GTExv8.EUR.Heart_Left_Ventricle/ENSG00000137074.18.wgt.RDat	APTX	9	33025167	33025168	0.1375	rs1822234	4.21	rs3818644	0.073719	5.51	2.22883	478	4	lasso	0.09	1.9e-08	2.19286	0.0283	0.018	0.954	0	0.018	0.009	0.07362	163		GTExv8.EUR.Heart_Left_Ventricle	APTX
GTExv8.EUR.Heart_Left_Ventricle	I:/easy/MRmyyreferfile/FUSION/WEIGHTS//GTExv8.EUR.Heart_Left_Ventricle/ENSG00000224020.1.wgt.RDat	MIR181A2HG	9	124658466	124658467	0.0614	rs7034076	-3.75	rs4838242	0.00085	3.28	2.44491	336	336	susie	0.02	0.0056	3.17163	0.00152	0.85	0.132	0.008	0.001	0.009	0.103448	116		GTExv8.EUR.Heart_Left_Ventricle	MIR181A2HG
GTExv8.EUR.Heart_Left_Ventricle	I:/easy/MRmyyreferfile/FUSION/WEIGHTS//GTExv8.EUR.Heart_Left_Ventricle/ENSG00000166788.9.wgt.RDat	SAAL1	11	18106090	18106091	0.0944	rs211130	3.11	rs7942794	0.065738	-5.31	2.21523	424	424	susie	0.069	8.3e-07	-2.036	0.0417	0.016	0.972	0	0.003	0.009	0.086331	139		GTExv8.EUR.Heart_Left_Ventricle	SAAL1
GTExv8.EUR.Heart_Left_Ventricle	I:/easy/MRmyyreferfile/FUSION/WEIGHTS//GTExv8.EUR.Heart_Left_Ventricle/ENSG00000172803.17.wgt.RDat	SNX32	11	65833640	65833641	0.3071	rs557675	-4.54	rs2231884	0.214283	8.89	2.05037	350	350	susie	0.22	1.2e-19	1.996	0.0459	0	0.878	0	0.113	0.009	0.173913	69		GTExv8.EUR.Heart_Left_Ventricle	SNX32
GTExv8.EUR.Heart_Left_Ventricle	I:/easy/MRmyyreferfile/FUSION/WEIGHTS//GTExv8.EUR.Heart_Left_Ventricle/ENSG00000255320.1.wgt.RDat	RP11-755F10.1	11	66246238	66246239	0.1802	rs557675	-4.54	rs11227448	0.179433	7.82	2.14223	326	1	top1	0.18	6.9e-16	2.1422	0.0322	0	0.903	0	0.088	0.009	0.184615	65		GTExv8.EUR.Heart_Left_Ventricle	RP11-755F10.1
GTExv8.EUR.Heart_Left_Ventricle	I:/easy/MRmyyreferfile/FUSION/WEIGHTS//GTExv8.EUR.Heart_Left_Ventricle/ENSG00000261098.1.wgt.RDat	RP11-819C21.1	11	107316270	107316271	0.1291	rs7951348	3.85	rs7111266	0.067743	5.89	-1.7118	472	28	enet	0.076	2.5e-07	-2.4216	0.0155	0.003	0.982	0	0.005	0.009	0.071006	169		GTExv8.EUR.Heart_Left_Ventricle	RP11-819C21.1
GTExv8.EUR.Heart_Left_Ventricle	I:/easy/MRmyyreferfile/FUSION/WEIGHTS//GTExv8.EUR.Heart_Left_Ventricle/ENSG00000135454.13.wgt.RDat	B4GALNT1	12	57633354	57633355	0.0974	rs4760278	-3.69	rs774898	0.024959	-4.4	-1.50027	336	5	lasso	0.029	0.0011	2.40612	0.0161	0.512	0.475	0.002	0.002	0.009	0.08571	140		GTExv8.EUR.Heart_Left_Ventricle	B4GALNT1
GTExv8.EUR.Heart_Left_Ventricle	I:/easy/MRmyyreferfile/FUSION/WEIGHTS//GTExv8.EUR.Heart_Left_Ventricle/ENSG00000274292.1.wgt.RDat	ENSG00000274292	12	121800796	121800797	0.142	rs7961894	-3.61	rs895951	0.020362	-4.23	2.41672	341	341	susie	0.022	0.0044	-2.70091	0.00692	0.608	0.377	0.003	0.002	0.009	0.05	240		GTExv8.EUR.Heart_Left_Ventricle
GTExv8.EUR.Heart_Left_Ventricle	I:/easy/MRmyyreferfile/FUSION/WEIGHTS//GTExv8.EUR.Heart_Left_Ventricle/ENSG00000136379.11.wgt.RDat	ABHD17C	15	80679683	80679684	0.0865	rs1879454	4.95	rs12592700	0.0206	-4.42	-2.18379	521	1	top1	0.021	0.0053	2.1838	0.029	0.606	0.124	0.217	0.044	0.009	0.077922	154		GTExv8.EUR.Heart_Left_Ventricle	ABHD17C
GTExv8.EUR.Heart_Left_Ventricle	I:/easy/MRmyyreferfile/FUSION/WEIGHTS//GTExv8.EUR.Heart_Left_Ventricle/ENSG00000262587.2.wgt.RDat	RP11-266L9.4	16	25031743	25031744	0.1206	rs7188788	-2.61	rs7405010	0.13	6.6	2.0976	399	1	top1	0.13	1.2e-11	2.09759	0.0359	0	0.99	0	0.001	0.009	0.00493	2434		GTExv8.EUR.Heart_Left_Ventricle	RP11-266L9.4
GTExv8.EUR.Heart_Left_Ventricle	I:/easy/MRmyyreferfile/FUSION/WEIGHTS//GTExv8.EUR.Heart_Left_Ventricle/ENSG00000103479.15.wgt.RDat	RBL2	16	53433976	53433977	0.3324	rs9302588	3.59	rs1131220	0.352	-10.91	-2.0462	383	383	susie	0.36	1.6e-33	2.07521	0.038	0	0.989	0	0.002	0.009	0.10909	110		GTExv8.EUR.Heart_Left_Ventricle	RBL2
GTExv8.EUR.Heart_Left_Ventricle	I:/easy/MRmyyreferfile/FUSION/WEIGHTS//GTExv8.EUR.Heart_Left_Ventricle/ENSG00000279344.1.wgt.RDat	ENSG00000279344	16	53481549	53481550	0.1313	rs11860145	-3.03	rs1074182	0.0907	6.08	-2.0972	387	1	top1	0.091	1.7e-08	-2.09719	0.036	0.002	0.987	0	0.001	0.009	0.01929	622		GTExv8.EUR.Heart_Left_Ventricle
GTExv8.EUR.Heart_Left_Ventricle	I:/easy/MRmyyreferfile/FUSION/WEIGHTS//GTExv8.EUR.Heart_Left_Ventricle/ENSG00000267080.5.wgt.RDat	ASB16-AS1	17	44186716	44186717	0.1885	rs2523162	-2.84	rs2905981	0.146	-7.16	-2.0683	352	352	susie	0.15	2.5e-13	2.0719	0.0383	0	0.99	0	0.001	0.009	0.045455	264		GTExv8.EUR.Heart_Left_Ventricle	ASB16-AS1
GTExv8.EUR.Heart_Left_Ventricle	I:/easy/MRmyyreferfile/FUSION/WEIGHTS//GTExv8.EUR.Heart_Left_Ventricle/ENSG00000198933.9.wgt.RDat	TBKBP1	17	47694080	47694081	0.1022	rs7350950	-3.92	rs2013383	0.0993	5.88	-2.0962	412	1	top1	0.099	3.4e-09	-2.0962	0.0361	0.007	0.975	0	0.009	0.009	0.196721	61		GTExv8.EUR.Heart_Left_Ventricle	TBKBP1
GTExv8.EUR.Heart_Left_Ventricle	I:/easy/MRmyyreferfile/FUSION/WEIGHTS//GTExv8.EUR.Heart_Left_Ventricle/ENSG00000274184.1.wgt.RDat	ENSG00000274184	18	35268217	35268218	0.1323	rs12967102	-3.37	rs2032729	0.020832	-4.84	-1.8281	398	398	susie	0.03	0.00098	2.22702	0.02595	0.152	0.836	0.001	0.003	0.009	0.0566	212		GTExv8.EUR.Heart_Left_Ventricle
GTExv8.EUR.Heart_Left_Ventricle	I:/easy/MRmyyreferfile/FUSION/WEIGHTS//GTExv8.EUR.Heart_Left_Ventricle/ENSG00000268947.1.wgt.RDat	AD000684.2	19	35262845	35262846	0.1273	rs10411704	-3.23	rs10421791	0.0257	4.5	-2.34687	494	13	enet	0.036	0.00031	-2.21277	0.0269	0.427	0.562	0.001	0.001	0.009	0.02454	489		GTExv8.EUR.Heart_Left_Ventricle	AD000684.2
GTExv8.EUR.Heart_Left_Ventricle	I:/easy/MRmyyreferfile/FUSION/WEIGHTS//GTExv8.EUR.Heart_Left_Ventricle/ENSG00000159128.14.wgt.RDat	IFNGR2	21	33402895	33402896	0.1415	rs3787717	3.29	rs2284553	0.07095	-5.06	-2.22906	463	1	top1	0.071	6.1e-07	2.22906	0.0258	0.267	0.722	0	0.001	0.009	0.0427	281		GTExv8.EUR.Heart_Left_Ventricle	IFNGR2
GTExv8.EUR.Heart_Left_Ventricle	I:/easy/MRmyyreferfile/FUSION/WEIGHTS//GTExv8.EUR.Heart_Left_Ventricle/ENSG00000183250.11.wgt.RDat	C21orf67	21	44939912	44939913	0.1117	rs2838768	-4.03	rs1974412	0.08132	-5.25	-2.17014	593	1	top1	0.081	9.3e-08	2.17014	0.03	0.132	0.839	0.003	0.017	0.009	0.1644	73		GTExv8.EUR.Heart_Left_Ventricle	C21orf67
GTExv8.EUR.Heart_Left_Ventricle	I:/easy/MRmyyreferfile/FUSION/WEIGHTS//GTExv8.EUR.Heart_Left_Ventricle/ENSG00000132881.11.wgt.RDat	RSG1	1	16237161	16237162	0.1186	rs4661746	4	rs1008529	0.143	7.1	-1.92572	316	2	lasso	0.15	2.3e-13	-2.02779	0.0426	0	0.984	0	0.008	0.008	0.123711	97		GTExv8.EUR.Heart_Left_Ventricle	RSG1
GTExv8.EUR.Heart_Left_Ventricle	I:/easy/MRmyyreferfile/FUSION/WEIGHTS//GTExv8.EUR.Heart_Left_Ventricle/ENSG00000116977.18.wgt.RDat	LGALS8	1	236517999	236518000	0.1744	rs707214	-3.24	rs2273863	0.0906	-5.7	-1.72737	622	622	susie	0.098	4.6e-09	2.00014	0.0455	0.003	0.986	0	0.002	0.008	0.086957	138		GTExv8.EUR.Heart_Left_Ventricle	LGALS8
GTExv8.EUR.Heart_Left_Ventricle	I:/easy/MRmyyreferfile/FUSION/WEIGHTS//GTExv8.EUR.Heart_Left_Ventricle/ENSG00000232044.6.wgt.RDat	LINC01105	2	5932686	5932687	0.1678	rs12611650	-2.81	rs12692519	0.0629	-5.05	2.19344	609	609	susie	0.073	4.5e-07	-2.10389	0.0354	0.119	0.871	0	0.001	0.008	0.03217	373		GTExv8.EUR.Heart_Left_Ventricle	LINC01105
GTExv8.EUR.Heart_Left_Ventricle	I:/easy/MRmyyreferfile/FUSION/WEIGHTS//GTExv8.EUR.Heart_Left_Ventricle/ENSG00000163528.12.wgt.RDat	CHCHD4	3	14124869	14124870	0.1403	rs6794801	3.33	rs2607762	0.071396	5.67	-2.12144	563	563	susie	0.074	3.3e-07	-2.07339	0.0381	0.006	0.985	0	0.001	0.008	0.04959	242		GTExv8.EUR.Heart_Left_Ventricle	CHCHD4
GTExv8.EUR.Heart_Left_Ventricle	I:/easy/MRmyyreferfile/FUSION/WEIGHTS//GTExv8.EUR.Heart_Left_Ventricle/ENSG00000160796.16.wgt.RDat	NBEAL2	3	46979682	46979683	0.0916	rs13092573	4.12	rs4682844	0.065121	5.32	-1.82792	290	290	susie	0.068	1e-06	-1.9612	0.0499	0.006	0.977	0	0.009	0.008	0.22642	53		GTExv8.EUR.Heart_Left_Ventricle	NBEAL2
GTExv8.EUR.Heart_Left_Ventricle	I:/easy/MRmyyreferfile/FUSION/WEIGHTS//GTExv8.EUR.Heart_Left_Ventricle/ENSG00000109667.11.wgt.RDat	SLC2A9	4	10054935	10054936	0.1182	rs7656072	3.38	rs4697922	0.00938	-3.7	2.6468	556	556	susie	0.041	0.00013	-2.9223	0.00347	0.616	0.372	0.002	0.001	0.008	0.00714	1681		GTExv8.EUR.Heart_Left_Ventricle	SLC2A9
GTExv8.EUR.Heart_Left_Ventricle	I:/easy/MRmyyreferfile/FUSION/WEIGHTS//GTExv8.EUR.Heart_Left_Ventricle/ENSG00000137441.7.wgt.RDat	FGFBP2	4	15963235	15963236	0.3984	rs12152560	3.44	rs4698431	0.323	-10.41	1.9296	568	568	susie	0.33	8.3e-30	-1.9923	0.0463	0	0.99	0	0.002	0.008	0.11765	102		GTExv8.EUR.Heart_Left_Ventricle	FGFBP2
GTExv8.EUR.Heart_Left_Ventricle	I:/easy/MRmyyreferfile/FUSION/WEIGHTS//GTExv8.EUR.Heart_Left_Ventricle/ENSG00000151617.15.wgt.RDat	EDNRA	4	147480916	147480917	0.1199	rs6841581	6.31	rs10519886	0.0718	5.57	-4.0995	367	1	top1	0.072	5.2e-07	-4.0995	4.14e-05	0	0.001	0.033	0.958	0.008	0.0229	524		GTExv8.EUR.Heart_Left_Ventricle	EDNRA
GTExv8.EUR.Heart_Left_Ventricle	I:/easy/MRmyyreferfile/FUSION/WEIGHTS//GTExv8.EUR.Heart_Left_Ventricle/ENSG00000249201.2.wgt.RDat	CTD-3080P12.3	5	1178604	1178605	0.601	rs2736100	-3.78	rs4246740	0.44749	-12.12	-2.03056	362	2	lasso	0.45	5.1e-44	2.03046	0.0423	0	0.989	0	0.003	0.008	0.106195	113		GTExv8.EUR.Heart_Left_Ventricle	CTD-3080P12.3
GTExv8.EUR.Heart_Left_Ventricle	I:/easy/MRmyyreferfile/FUSION/WEIGHTS//GTExv8.EUR.Heart_Left_Ventricle/ENSG00000247828.7.wgt.RDat	TMEM161B-AS1	5	88269070	88269071	0.2144	rs10462465	-4.05	rs16903057	0.20287	8.47	2.0947	255	255	susie	0.21	3e-18	2.13039	0.0331	0	0.975	0	0.017	0.008	0.023211	517		GTExv8.EUR.Heart_Left_Ventricle	TMEM161B-AS1
GTExv8.EUR.Heart_Left_Ventricle	I:/easy/MRmyyreferfile/FUSION/WEIGHTS//GTExv8.EUR.Heart_Left_Ventricle/ENSG00000120733.13.wgt.RDat	KDM3B	5	138352595	138352596	0.0612	rs2040862	4.91	rs4835796	0.027226	-4.11	-2.43839	291	1	top1	0.027	0.0016	2.43839	0.0148	0.719	0.049	0.209	0.014	0.008	0.148148	81		GTExv8.EUR.Heart_Left_Ventricle	KDM3B
GTExv8.EUR.Heart_Left_Ventricle	I:/easy/MRmyyreferfile/FUSION/WEIGHTS//GTExv8.EUR.Heart_Left_Ventricle/ENSG00000170464.9.wgt.RDat	DNAJC18	5	139444490	139444491	0.2366	rs264356	3.14	rs11242465	0.248594	9.11	-2.00377	269	1	top1	0.25	3.6e-22	-2.00377	0.0451	0	0.991	0	0.001	0.008	0.085106	141		GTExv8.EUR.Heart_Left_Ventricle	DNAJC18
GTExv8.EUR.Heart_Left_Ventricle	I:/easy/MRmyyreferfile/FUSION/WEIGHTS//GTExv8.EUR.Heart_Left_Ventricle/ENSG00000198937.8.wgt.RDat	CCDC167	6	37499921	37499922	0.2181	rs9394438	4.19	rs2776910	0.141	-7.16	1.99247	484	5	lasso	0.14	1e-12	-2.06189	0.0392	0	0.972	0	0.02	0.008	0.24	50		GTExv8.EUR.Heart_Left_Ventricle	CCDC167
GTExv8.EUR.Heart_Left_Ventricle	I:/easy/MRmyyreferfile/FUSION/WEIGHTS//GTExv8.EUR.Heart_Left_Ventricle/ENSG00000124587.13.wgt.RDat	PEX6	6	42979219	42979220	0.6951	rs1034246	-3.93	rs2395943	0.593	-13.96	1.95965	368	368	susie	0.64	1.2e-73	-2.28734	0.0222	0	0.987	0	0.005	0.008	0.10256	117		GTExv8.EUR.Heart_Left_Ventricle	PEX6
GTExv8.EUR.Heart_Left_Ventricle	I:/easy/MRmyyreferfile/FUSION/WEIGHTS//GTExv8.EUR.Heart_Left_Ventricle/ENSG00000146215.13.wgt.RDat	CRIP3	6	43308796	43308797	0.1504	rs998584	-4.87	rs1574430	0.116	6.76	1.51686	380	13	enet	0.14	1.7e-12	2.02013	0.0434	0	0.828	0	0.164	0.008	0.13636	88		GTExv8.EUR.Heart_Left_Ventricle	CRIP3
GTExv8.EUR.Heart_Left_Ventricle	I:/easy/MRmyyreferfile/FUSION/WEIGHTS//GTExv8.EUR.Heart_Left_Ventricle/ENSG00000031691.6.wgt.RDat	CENPQ	6	49463377	49463378	0.1914	rs7774688	-2.97	rs9463475	0.207	-8.52	2.05833	347	347	susie	0.22	1.6e-19	-2.15727	0.031	0	0.99	0	0.002	0.008	0.06936	173		GTExv8.EUR.Heart_Left_Ventricle	CENPQ
GTExv8.EUR.Heart_Left_Ventricle	I:/easy/MRmyyreferfile/FUSION/WEIGHTS//GTExv8.EUR.Heart_Left_Ventricle/ENSG00000015676.17.wgt.RDat	NUDCD3	7	44490879	44490880	0.1221	rs732797	-4.21	rs306995	0.080563	6.53	1.98596	348	348	susie	0.089	2.1e-08	2.02693	0.0427	0	0.949	0	0.043	0.008	0.54545	22		GTExv8.EUR.Heart_Left_Ventricle	NUDCD3
GTExv8.EUR.Heart_Left_Ventricle	I:/easy/MRmyyreferfile/FUSION/WEIGHTS//GTExv8.EUR.Heart_Left_Ventricle/ENSG00000146833.15.wgt.RDat	TRIM4	7	99919599	99919600	0.2874	rs13223792	4.1	rs2082744	0.294407	-10.09	-2.06192	269	269	susie	0.3	5.1e-27	2.04067	0.0413	0	0.962	0	0.03	0.008	0.2449	49		GTExv8.EUR.Heart_Left_Ventricle	TRIM4
GTExv8.EUR.Heart_Left_Ventricle	I:/easy/MRmyyreferfile/FUSION/WEIGHTS//GTExv8.EUR.Heart_Left_Ventricle/ENSG00000196814.14.wgt.RDat	MVB12B	9	126326848	126326849	0.1553	rs7868608	-3.77	rs10760433	0.009719	-5.07	-2.38914	483	483	susie	0.027	0.0017	2.18144	0.0292	0.084	0.902	0	0.005	0.008	0.137931	87		GTExv8.EUR.Heart_Left_Ventricle	MVB12B
GTExv8.EUR.Heart_Left_Ventricle	I:/easy/MRmyyreferfile/FUSION/WEIGHTS//GTExv8.EUR.Heart_Left_Ventricle/ENSG00000150867.13.wgt.RDat	PIP4K2A	10	22714554	22714555	0.1333	rs3793753	2.96	rs7084892	0.059434	-5.09	-2.12449	343	1	top1	0.059	4.9e-06	2.12449	0.0336	0.245	0.747	0	0.001	0.008	0.072727	165		GTExv8.EUR.Heart_Left_Ventricle	PIP4K2A
GTExv8.EUR.Heart_Left_Ventricle	I:/easy/MRmyyreferfile/FUSION/WEIGHTS//GTExv8.EUR.Heart_Left_Ventricle/ENSG00000196968.10.wgt.RDat	FUT11	10	73772862	73772863	0.2286	rs4691	-3.89	rs7080350	0.114744	-6.55	-2.245	241	241	susie	0.12	3.9e-11	1.99519	0.046	0	0.981	0	0.011	0.008	0.096774	124		GTExv8.EUR.Heart_Left_Ventricle	FUT11
GTExv8.EUR.Heart_Left_Ventricle	I:/easy/MRmyyreferfile/FUSION/WEIGHTS//GTExv8.EUR.Heart_Left_Ventricle/ENSG00000188716.5.wgt.RDat	DUPD1	10	75058513	75058514	0.2356	rs6480771	3.28	rs4745763	0.154575	-7.2	2.14186	304	9	lasso	0.17	9.4e-15	-2.73927	0.00616	0	0.989	0	0.002	0.008	0.02963	405		GTExv8.EUR.Heart_Left_Ventricle	DUPD1
GTExv8.EUR.Heart_Left_Ventricle	I:/easy/MRmyyreferfile/FUSION/WEIGHTS//GTExv8.EUR.Heart_Left_Ventricle/ENSG00000173511.9.wgt.RDat	VEGFB	11	64234537	64234538	0.5684	rs2244625	2.9	rs35169799	0.237813	-10.03	2.03528	343	17	enet	0.3	2.6e-27	-2.0689	0.0386	0	0.991	0	0.001	0.008	0.026087	460		GTExv8.EUR.Heart_Left_Ventricle	VEGFB
GTExv8.EUR.Heart_Left_Ventricle	I:/easy/MRmyyreferfile/FUSION/WEIGHTS//GTExv8.EUR.Heart_Left_Ventricle/ENSG00000255455.2.wgt.RDat	RP11-890B15.3	11	130870246	130870247	0.2783	rs10791098	-3.51	rs3751039	0.09566	-6	2.00916	646	8	lasso	0.11	5.7e-10	-2.3825	0.0172	0.002	0.987	0	0.004	0.008	0.02746	437		GTExv8.EUR.Heart_Left_Ventricle	RP11-890B15.3
GTExv8.EUR.Heart_Left_Ventricle	I:/easy/MRmyyreferfile/FUSION/WEIGHTS//GTExv8.EUR.Heart_Left_Ventricle/ENSG00000278733.1.wgt.RDat	ENSG00000278733	12	28186189	28186190	0.0789	rs7304170	-3.19	rs7314502	0.059543	4.85	2.34277	440	1	top1	0.06	4.8e-06	2.34277	0.0191	0.472	0.518	0.001	0.001	0.008	0.04633	259		GTExv8.EUR.Heart_Left_Ventricle
GTExv8.EUR.Heart_Left_Ventricle	I:/easy/MRmyyreferfile/FUSION/WEIGHTS//GTExv8.EUR.Heart_Left_Ventricle/ENSG00000272368.2.wgt.RDat	RP4-605O3.4	12	50123363	50123364	0.1662	rs6580742	2.92	rs6580729	0.185659	7.94	-1.94576	311	29	enet	0.2	1.5e-17	-2.10711	0.0351	0	0.991	0	0.001	0.008	0.06	200		GTExv8.EUR.Heart_Left_Ventricle	RP4-605O3.4
GTExv8.EUR.Heart_Left_Ventricle	I:/easy/MRmyyreferfile/FUSION/WEIGHTS//GTExv8.EUR.Heart_Left_Ventricle/ENSG00000185591.9.wgt.RDat	SP1	12	53380175	53380176	0.1047	rs10876460	-3.3	rs11170566	0.04453	5.17	2.23716	403	18	enet	0.057	8.1e-06	2.01283	0.0441	0.021	0.968	0	0.003	0.008	0.10169	118		GTExv8.EUR.Heart_Left_Ventricle	SP1
GTExv8.EUR.Heart_Left_Ventricle	I:/easy/MRmyyreferfile/FUSION/WEIGHTS//GTExv8.EUR.Heart_Left_Ventricle/ENSG00000076067.12.wgt.RDat	RBMS2	12	56521928	56521929	0.0784	rs2695782	-3.46	rs12368065	0.00496	-4.23	1.59052	304	304	susie	0.01	0.039	-2.01707	0.0437	0.564	0.425	0.002	0.002	0.008	0.1165	103		GTExv8.EUR.Heart_Left_Ventricle	RBMS2
GTExv8.EUR.Heart_Left_Ventricle	I:/easy/MRmyyreferfile/FUSION/WEIGHTS//GTExv8.EUR.Heart_Left_Ventricle/ENSG00000270344.2.wgt.RDat	RP11-734K2.4	12	89525653	89525654	0.1203	rs2681472	7.1	rs11105304	0.064119	-5.09	-2.74751	356	1	top1	0.064	2.1e-06	2.74751	0.00601	0	0	0.245	0.747	0.008	0.23529	51		GTExv8.EUR.Heart_Left_Ventricle	RP11-734K2.4
GTExv8.EUR.Heart_Left_Ventricle	I:/easy/MRmyyreferfile/FUSION/WEIGHTS//GTExv8.EUR.Heart_Left_Ventricle/ENSG00000137806.8.wgt.RDat	NDUFAF1	15	41402518	41402519	0.5094	rs12440045	-3.62	rs7168431	0.523	-13.68	2.0717	300	12	lasso	0.56	2.5e-59	-2.3743	0.0176	0	0.988	0	0.004	0.008	0.125	96		GTExv8.EUR.Heart_Left_Ventricle	NDUFAF1
GTExv8.EUR.Heart_Left_Ventricle	I:/easy/MRmyyreferfile/FUSION/WEIGHTS//GTExv8.EUR.Heart_Left_Ventricle/ENSG00000075131.9.wgt.RDat	TIPIN	15	66386745	66386746	0.3184	rs7166529	-4.45	rs12914520	0.326	10.38	2.17937	519	32	enet	0.33	2e-30	2.2818	0.0225	0	0.963	0	0.028	0.008	0.134831	89		GTExv8.EUR.Heart_Left_Ventricle	TIPIN
GTExv8.EUR.Heart_Left_Ventricle	I:/easy/MRmyyreferfile/FUSION/WEIGHTS//GTExv8.EUR.Heart_Left_Ventricle/ENSG00000196678.13.wgt.RDat	ERI2	16	20896380	20896381	0.1229	rs12927344	3.16	rs5715	0.0751	-5.45	-2.0133	338	1	top1	0.075	2.9e-07	2.01331	0.0441	0.056	0.935	0	0.002	0.008	0.23077	52		GTExv8.EUR.Heart_Left_Ventricle	ERI2
GTExv8.EUR.Heart_Left_Ventricle	I:/easy/MRmyyreferfile/FUSION/WEIGHTS//GTExv8.EUR.Heart_Left_Ventricle/ENSG00000160606.10.wgt.RDat	TLCD1	17	28727934	28727935	0.1774	rs631905	-3.51	rs7224870	0.131	-7.03	-2.0297	310	1	top1	0.13	8.9e-12	2.0297	0.0424	0	0.988	0	0.004	0.008	0.5	24		GTExv8.EUR.Heart_Left_Ventricle	TLCD1
GTExv8.EUR.Heart_Left_Ventricle	I:/easy/MRmyyreferfile/FUSION/WEIGHTS//GTExv8.EUR.Heart_Left_Ventricle/ENSG00000055483.19.wgt.RDat	USP36	17	78841440	78841441	0.1277	rs7212662	3.14	rs3744802	0.135	-6.78	2.0021	624	1	top1	0.13	4.3e-12	-2.0021	0.0453	0	0.991	0	0.002	0.008	0.024793	484		GTExv8.EUR.Heart_Left_Ventricle	USP36
GTExv8.EUR.Heart_Left_Ventricle	I:/easy/MRmyyreferfile/FUSION/WEIGHTS//GTExv8.EUR.Heart_Left_Ventricle/ENSG00000269696.1.wgt.RDat	AC007228.11	19	56567410	56567411	0.189	rs12691095	2.66	rs741253	0.139	7.01	1.99742	487	1	top1	0.14	1.9e-12	1.99742	0.0458	0	0.991	0	0.001	0.008	0.066298	181		GTExv8.EUR.Heart_Left_Ventricle	AC007228.11
GTExv8.EUR.Heart_Left_Ventricle	I:/easy/MRmyyreferfile/FUSION/WEIGHTS//GTExv8.EUR.Heart_Left_Ventricle/ENSG00000158470.5.wgt.RDat	B4GALT5	20	49713877	49713878	0.1641	rs555715	4.04	rs235017	0.023	4.74	-0.72653	435	42	enet	0.083	6.3e-08	-2.39202	0.0168	0.256	0.718	0.005	0.013	0.008	0.27273	44		GTExv8.EUR.Heart_Left_Ventricle	B4GALT5
GTExv8.EUR.Heart_Left_Ventricle	I:/easy/MRmyyreferfile/FUSION/WEIGHTS//GTExv8.EUR.Heart_Left_Ventricle/ENSG00000128268.11.wgt.RDat	MGAT3	22	39457343	39457344	0.2229	rs4821901	-2.96	rs5750825	0.154658	-7.43	1.99626	386	1	top1	0.15	9.3e-14	-1.99626	0.0459	0	0.991	0	0.001	0.008	0.04918	244		GTExv8.EUR.Heart_Left_Ventricle	MGAT3
GTExv8.EUR.Heart_Left_Ventricle	I:/easy/MRmyyreferfile/FUSION/WEIGHTS//GTExv8.EUR.Heart_Left_Ventricle/ENSG00000132031.12.wgt.RDat	MATN3	2	20012693	20012694	0.0824	rs11683563	4.75	rs11694716	0.0214	4.76	1.10557	602	17	enet	0.05	2.5e-05	2.21449	0.0268	0.317	0.482	0.077	0.117	0.007	0.19355	62		GTExv8.EUR.Heart_Left_Ventricle	MATN3
GTExv8.EUR.Heart_Left_Ventricle	I:/easy/MRmyyreferfile/FUSION/WEIGHTS//GTExv8.EUR.Heart_Left_Ventricle/ENSG00000152086.8.wgt.RDat	TUBA3E	2	130198460	130198461	0.1924	rs2464792	-2.7	rs7419565	0.201	-8.28	1.98232	160	1	top1	0.2	8.5e-18	-1.98232	0.0474	0	0.992	0	0.001	0.007	0.10256	117		GTExv8.EUR.Heart_Left_Ventricle	TUBA3E
GTExv8.EUR.Heart_Left_Ventricle	I:/easy/MRmyyreferfile/FUSION/WEIGHTS//GTExv8.EUR.Heart_Left_Ventricle/ENSG00000269949.1.wgt.RDat	RP11-738E22.3	4	56961372	56961373	0.1343	rs7687767	4.7	rs13146090	0.121	-6.37	-2.0221	544	1	top1	0.12	6.1e-11	2.0221	0.0432	0	0.845	0	0.148	0.007	0.096	125		GTExv8.EUR.Heart_Left_Ventricle	RP11-738E22.3
GTExv8.EUR.Heart_Left_Ventricle	I:/easy/MRmyyreferfile/FUSION/WEIGHTS//GTExv8.EUR.Heart_Left_Ventricle/ENSG00000145439.11.wgt.RDat	CBR4	4	169010274	169010275	0.1542	rs869396	-3.81	rs4324524	0.0947	6.63	1.96	452	11	enet	0.12	6e-11	2.049	0.0405	0	0.989	0	0.004	0.007	0.04819	249		GTExv8.EUR.Heart_Left_Ventricle	CBR4
GTExv8.EUR.Heart_Left_Ventricle	I:/easy/MRmyyreferfile/FUSION/WEIGHTS//GTExv8.EUR.Heart_Left_Ventricle/ENSG00000245556.2.wgt.RDat	CTD-2037K23.2	5	78360506	78360507	0.1182	rs12521066	2.88	rs11737914	0.031218	-5.03	-1.95333	438	18	enet	0.066	1.6e-06	2.42614	0.0153	0.086	0.906	0	0.001	0.007	0.015748	762		GTExv8.EUR.Heart_Left_Ventricle	CTD-2037K23.2
GTExv8.EUR.Heart_Left_Ventricle	I:/easy/MRmyyreferfile/FUSION/WEIGHTS//GTExv8.EUR.Heart_Left_Ventricle/ENSG00000272459.1.wgt.RDat	RP11-1277A3.3	5	177554823	177554824	0.1365	rs337370	-4.25	rs2630758	0.001764	-3.76	-2.49118	242	6	lasso	0.03	0.00093	1.98559	0.0471	0.901	0.067	0.023	0.002	0.007	0.065574	183		GTExv8.EUR.Heart_Left_Ventricle	RP11-1277A3.3
GTExv8.EUR.Heart_Left_Ventricle	I:/easy/MRmyyreferfile/FUSION/WEIGHTS//GTExv8.EUR.Heart_Left_Ventricle/ENSG00000153157.12.wgt.RDat	SYCP2L	6	10886830	10886831	0.2777	rs16871236	-3.55	rs1225763	0.234	8.78	1.96877	471	1	top1	0.23	9.2e-21	1.96877	0.049	0	0.99	0	0.003	0.007	0.08759	137		GTExv8.EUR.Heart_Left_Ventricle	SYCP2L
GTExv8.EUR.Heart_Left_Ventricle	I:/easy/MRmyyreferfile/FUSION/WEIGHTS//GTExv8.EUR.Heart_Left_Ventricle/ENSG00000189043.9.wgt.RDat	NDUFA4	7	10940255	10940256	0.105	rs6965265	-3.48	rs218968	0.034994	5.75	-2.14143	466	14	enet	0.079	1.3e-07	-2.33374	0.0196	0.003	0.989	0	0.001	0.007	0.01639	732		GTExv8.EUR.Heart_Left_Ventricle	NDUFA4
GTExv8.EUR.Heart_Left_Ventricle	I:/easy/MRmyyreferfile/FUSION/WEIGHTS//GTExv8.EUR.Heart_Left_Ventricle/ENSG00000181404.15.wgt.RDat	XXyac-YRM2039.2	9	25003	25004	0.1455	rs682251	3.43	rs573851	0.010047	-4.11	2.94544	303	16	enet	0.025	0.0026	-1.96152	0.0498	0.81	0.18	0.003	0.001	0.007	0.176471	68		GTExv8.EUR.Heart_Left_Ventricle	XXyac-YRM2039.2
GTExv8.EUR.Heart_Left_Ventricle	I:/easy/MRmyyreferfile/FUSION/WEIGHTS//GTExv8.EUR.Heart_Left_Ventricle/ENSG00000137106.17.wgt.RDat	GRHPR	9	37422665	37422666	0.2859	rs16933784	2.92	rs7856656	0.220327	8.55	-1.94071	457	4	lasso	0.24	3.1e-21	-2.02775	0.0426	0	0.992	0	0.001	0.007	0.040541	296		GTExv8.EUR.Heart_Left_Ventricle	GRHPR
GTExv8.EUR.Heart_Left_Ventricle	I:/easy/MRmyyreferfile/FUSION/WEIGHTS//GTExv8.EUR.Heart_Left_Ventricle/ENSG00000240089.2.wgt.RDat	BMS1P3	10	86992252	86992253	0.2031	rs4934258	3.32	rs1745901	0.106379	-6.13	-1.79909	242	242	susie	0.12	8.8e-11	2.42726	0.0152	0.001	0.989	0	0.003	0.007	0.085106	141		GTExv8.EUR.Heart_Left_Ventricle	BMS1P3
GTExv8.EUR.Heart_Left_Ventricle	I:/easy/MRmyyreferfile/FUSION/WEIGHTS//GTExv8.EUR.Heart_Left_Ventricle/ENSG00000109854.13.wgt.RDat	HTATIP2	11	20363684	20363685	0.3637	rs11025365	2.88	rs10833312	0.344582	-10.62	-1.98215	703	2	lasso	0.35	5e-32	1.9822	0.0475	0	0.991	0	0.001	0.007	0.04878	246		GTExv8.EUR.Heart_Left_Ventricle	HTATIP2
GTExv8.EUR.Heart_Left_Ventricle	I:/easy/MRmyyreferfile/FUSION/WEIGHTS//GTExv8.EUR.Heart_Left_Ventricle/ENSG00000172543.7.wgt.RDat	CTSW	11	65879808	65879809	0.0809	rs557675	-4.54	rs659857	0.050895	-5.07	1.92162	349	349	susie	0.055	1.1e-05	-2.0269	0.0427	0.033	0.845	0.004	0.111	0.007	0.272727	44		GTExv8.EUR.Heart_Left_Ventricle	CTSW
GTExv8.EUR.Heart_Left_Ventricle	I:/easy/MRmyyreferfile/FUSION/WEIGHTS//GTExv8.EUR.Heart_Left_Ventricle/ENSG00000174851.15.wgt.RDat	YIF1A	11	66289169	66289170	0.1467	rs557675	-4.54	rs3132851	0.037343	-4.72	1.58778	318	318	susie	0.045	6.7e-05	-2.3134	0.0207	0.141	0.775	0.012	0.065	0.007	0.074534	161		GTExv8.EUR.Heart_Left_Ventricle	YIF1A
GTExv8.EUR.Heart_Left_Ventricle	I:/easy/MRmyyreferfile/FUSION/WEIGHTS//GTExv8.EUR.Heart_Left_Ventricle/ENSG00000151148.13.wgt.RDat	UBE3B	12	109477544	109477545	0.2999	rs1654873	2.93	rs2241209	0.128606	6.59	1.96077	426	1	top1	0.13	1.4e-11	1.96077	0.0499	0	0.992	0	0.001	0.007	0.05882	204		GTExv8.EUR.Heart_Left_Ventricle	UBE3B
GTExv8.EUR.Heart_Left_Ventricle	I:/easy/MRmyyreferfile/FUSION/WEIGHTS//GTExv8.EUR.Heart_Left_Ventricle/ENSG00000136141.14.wgt.RDat	LRCH1	13	46553167	46553168	0.2021	rs11840993	3.75	rs767851	0.16115	7.74	-1.9157	560	10	lasso	0.18	3.2e-16	-2.1031	0.03546	0	0.988	0	0.005	0.007	0.1143	105		GTExv8.EUR.Heart_Left_Ventricle	LRCH1
GTExv8.EUR.Heart_Left_Ventricle	I:/easy/MRmyyreferfile/FUSION/WEIGHTS//GTExv8.EUR.Heart_Left_Ventricle/ENSG00000232653.8.wgt.RDat	GOLGA8N	15	32593455	32593456	0.5266	rs7178265	3.06	rs11632524	0.217	8.52	2.04115	392	36	enet	0.29	1.8e-26	1.9924	0.0463	0	0.992	0	0.001	0.007	0.03352	358		GTExv8.EUR.Heart_Left_Ventricle	GOLGA8N
GTExv8.EUR.Heart_Left_Ventricle	I:/easy/MRmyyreferfile/FUSION/WEIGHTS//GTExv8.EUR.Heart_Left_Ventricle/ENSG00000261244.1.wgt.RDat	RP11-114H24.7	15	77916585	77916586	0.1602	rs8032071	3.7	rs8025691	0.111	6.66	1.9752	423	423	susie	0.12	5.8e-11	2.0184	0.0435	0	0.987	0	0.006	0.007	0.075949	158		GTExv8.EUR.Heart_Left_Ventricle	RP11-114H24.7
GTExv8.EUR.Heart_Left_Ventricle	I:/easy/MRmyyreferfile/FUSION/WEIGHTS//GTExv8.EUR.Heart_Left_Ventricle/ENSG00000166971.16.wgt.RDat	AKTIP	16	53504410	53504411	0.0933	rs11860145	-3.03	rs7204496	0.0447	-4.48	-2.1542	398	398	susie	0.046	5.8e-05	2.11706	0.0343	0.26	0.732	0	0.001	0.007	0.12632	95		GTExv8.EUR.Heart_Left_Ventricle	AKTIP
GTExv8.EUR.Heart_Left_Ventricle	I:/easy/MRmyyreferfile/FUSION/WEIGHTS//GTExv8.EUR.Heart_Left_Ventricle/ENSG00000159720.11.wgt.RDat	ATP6V0D1	16	67481236	67481237	0.0636	rs16957374	3.28	rs8050731	0.00521	-3.93	2.0963	214	8	enet	0.021	0.0053	-2.44668	0.0144	0.722	0.27	0.001	0.001	0.007	0.0184	652		GTExv8.EUR.Heart_Left_Ventricle	ATP6V0D1
GTExv8.EUR.Heart_Left_Ventricle	I:/easy/MRmyyreferfile/FUSION/WEIGHTS//GTExv8.EUR.Heart_Left_Ventricle/ENSG00000072736.18.wgt.RDat	NFATC3	16	68084750	68084751	0.1761	rs17686899	2.89	rs2863979	0.0617	-5.85	-1.9756	259	259	susie	0.11	4.7e-10	1.98181	0.0475	0.002	0.99	0	0.001	0.007	0.12371	97		GTExv8.EUR.Heart_Left_Ventricle	NFATC3
GTExv8.EUR.Heart_Left_Ventricle	I:/easy/MRmyyreferfile/FUSION/WEIGHTS//GTExv8.EUR.Heart_Left_Ventricle/ENSG00000072134.15.wgt.RDat	EPN2	17	19215614	19215615	0.0632	rs12602286	3.3	rs7501702	0.0628	4.73	2.3754	243	1	top1	0.063	2.7e-06	2.3754	0.0175	0.591	0.399	0.002	0.001	0.007	0.107143	112		GTExv8.EUR.Heart_Left_Ventricle	EPN2
GTExv8.EUR.Heart_Left_Ventricle	I:/easy/MRmyyreferfile/FUSION/WEIGHTS//GTExv8.EUR.Heart_Left_Ventricle/ENSG00000187595.15.wgt.RDat	ZNF385C	17	42098478	42098479	0.0617	rs963987	4.49	rs9747327	0.0446	-4.6	2.2294	319	319	susie	0.057	7e-06	-2.0015	0.0453	0.188	0.673	0.029	0.104	0.007	0.521739	23		GTExv8.EUR.Heart_Left_Ventricle	ZNF385C
GTExv8.EUR.Heart_Left_Ventricle	I:/easy/MRmyyreferfile/FUSION/WEIGHTS//GTExv8.EUR.Heart_Left_Ventricle/ENSG00000100347.14.wgt.RDat	SAMM50	22	43955420	43955421	0.336	rs9626680	3.54	rs6006467	0.168826	-7.7	1.96238	730	36	enet	0.17	4.5e-15	-2.40571	0.0161	0	0.99	0	0.003	0.007	0.03593	334		GTExv8.EUR.Heart_Left_Ventricle	SAMM50
GTExv8.EUR.Heart_Left_Ventricle	I:/easy/MRmyyreferfile/FUSION/WEIGHTS//GTExv8.EUR.Heart_Left_Ventricle/ENSG00000158825.5.wgt.RDat	CDA	1	20588947	20588948	0.3992	rs2097532	3.36	rs558946	0.174	-8.25	-1.75262	487	487	susie	0.3	7.8e-27	2.46657	0.0136	0	0.992	0	0.002	0.006	0.03252	369		GTExv8.EUR.Heart_Left_Ventricle	CDA
GTExv8.EUR.Heart_Left_Ventricle	I:/easy/MRmyyreferfile/FUSION/WEIGHTS//GTExv8.EUR.Heart_Left_Ventricle/ENSG00000067208.14.wgt.RDat	EVI5	1	92792403	92792404	0.0619	rs10782945	3.2	rs2391140	0.0509	4.47	2.59803	269	1	top1	0.051	2.3e-05	2.59803	0.00938	0.799	0.192	0.003	0.001	0.006	0.116505	103		GTExv8.EUR.Heart_Left_Ventricle	EVI5
GTExv8.EUR.Heart_Left_Ventricle	I:/easy/MRmyyreferfile/FUSION/WEIGHTS//GTExv8.EUR.Heart_Left_Ventricle/ENSG00000087338.4.wgt.RDat	GMCL1	2	69829641	69829642	0.1123	rs13412112	5.04	rs6747542	0.0886	-6.18	2.17014	312	312	susie	0.093	1.2e-08	-2.14881	0.0316	0	0.607	0	0.387	0.006	0.66667	18		GTExv8.EUR.Heart_Left_Ventricle	GMCL1
GTExv8.EUR.Heart_Left_Ventricle	I:/easy/MRmyyreferfile/FUSION/WEIGHTS//GTExv8.EUR.Heart_Left_Ventricle/ENSG00000204792.2.wgt.RDat	AC104135.3	2	74918147	74918148	0.6811	rs6733933	3.03	rs11902447	0.596	13.97	-1.89663	454	72	enet	0.61	1.1e-68	-2.55292	0.0107	0	0.993	0	0.002	0.006	0.02709	443		GTExv8.EUR.Heart_Left_Ventricle	AC104135.3
GTExv8.EUR.Heart_Left_Ventricle	I:/easy/MRmyyreferfile/FUSION/WEIGHTS//GTExv8.EUR.Heart_Left_Ventricle/ENSG00000240356.6.wgt.RDat	RPL23AP7	2	113627089	113627090	0.5045	rs12614901	-3.07	rs4849261	0.357	10.85	1.89725	325	23	enet	0.4	1.6e-38	2.45398	0.0141	0	0.993	0	0.001	0.006	0.0375	320		GTExv8.EUR.Heart_Left_Ventricle	RPL23AP7
GTExv8.EUR.Heart_Left_Ventricle	I:/easy/MRmyyreferfile/FUSION/WEIGHTS//GTExv8.EUR.Heart_Left_Ventricle/ENSG00000136717.14.wgt.RDat	BIN1	2	127107354	127107355	0.4593	rs1566823	-4.44	rs873270	0.223	-8.87	-1.73503	459	15	lasso	0.25	3.9e-22	1.9889	0.0467	0	0.927	0	0.066	0.006	0.09302	129		GTExv8.EUR.Heart_Left_Ventricle	BIN1
GTExv8.EUR.Heart_Left_Ventricle	I:/easy/MRmyyreferfile/FUSION/WEIGHTS//GTExv8.EUR.Heart_Left_Ventricle/ENSG00000144362.11.wgt.RDat	PHOSPHO2	2	169694453	169694454	0.0981	rs2683422	-3.2	rs7575494	0.061	-5.28	1.96411	466	1	top1	0.061	3.7e-06	-1.96411	0.0495	0.119	0.87	0.001	0.004	0.006	0.1875	64		GTExv8.EUR.Heart_Left_Ventricle	PHOSPHO2
GTExv8.EUR.Heart_Left_Ventricle	I:/easy/MRmyyreferfile/FUSION/WEIGHTS//GTExv8.EUR.Heart_Left_Ventricle/ENSG00000137601.16.wgt.RDat	NEK1	4	169612628	169612629	0.0953	rs2331609	-2.96	rs10520157	0.089	6.22	-1.9692	339	1	lasso	0.096	6.1e-09	-1.9692	0.0489	0.001	0.992	0	0.001	0.006	0.03429	350		GTExv8.EUR.Heart_Left_Ventricle	NEK1
GTExv8.EUR.Heart_Left_Ventricle	I:/easy/MRmyyreferfile/FUSION/WEIGHTS//GTExv8.EUR.Heart_Left_Ventricle/ENSG00000188002.10.wgt.RDat	RP11-43F13.1	5	1634004	1634005	0.7443	rs2736100	-3.78	rs7734561	0.531092	-13.2	1.90934	573	7	lasso	0.58	6.8e-63	-2.06571	0.0389	0	0.99	0	0.003	0.006	0.067416	178		GTExv8.EUR.Heart_Left_Ventricle	RP11-43F13.1
GTExv8.EUR.Heart_Left_Ventricle	I:/easy/MRmyyreferfile/FUSION/WEIGHTS//GTExv8.EUR.Heart_Left_Ventricle/ENSG00000153294.11.wgt.RDat	GPR115	6	47685863	47685864	0.2496	rs2152797	3.77	rs12202916	0.264	9.35	-1.57572	433	2	lasso	0.3	5.1e-27	-2.34763	0.0189	0	0.98	0	0.014	0.006	0.13333	90		GTExv8.EUR.Heart_Left_Ventricle	GPR115
GTExv8.EUR.Heart_Left_Ventricle	I:/easy/MRmyyreferfile/FUSION/WEIGHTS//GTExv8.EUR.Heart_Left_Ventricle/ENSG00000196329.11.wgt.RDat	GIMAP5	7	150737347	150737348	0.0864	rs10277774	3.29	rs1860871	0.031151	4.94	2.86531	500	12	lasso	0.056	8.7e-06	2.35073	0.0187	0.035	0.957	0	0.003	0.006	0.05769	208		GTExv8.EUR.Heart_Left_Ventricle	GIMAP5
GTExv8.EUR.Heart_Left_Ventricle	I:/easy/MRmyyreferfile/FUSION/WEIGHTS//GTExv8.EUR.Heart_Left_Ventricle/ENSG00000176697.18.wgt.RDat	BDNF	11	27722057	27722058	0.0798	rs10501086	3.83	rs1519480	0.032471	4.43	2.27078	340	22	enet	0.041	0.00014	2.1133	0.0346	0.543	0.444	0.004	0.003	0.006	0.25	48		GTExv8.EUR.Heart_Left_Ventricle	BDNF
GTExv8.EUR.Heart_Left_Ventricle	I:/easy/MRmyyreferfile/FUSION/WEIGHTS//GTExv8.EUR.Heart_Left_Ventricle/ENSG00000111254.7.wgt.RDat	AKAP3	12	4649046	4649047	0.2951	rs7308641	-2.99	rs4147667	0.182283	-8.37	-1.88266	692	692	susie	0.2	1.1e-17	1.96998	0.0488	0	0.992	0	0.002	0.006	0.07018	171		GTExv8.EUR.Heart_Left_Ventricle	AKAP3
GTExv8.EUR.Heart_Left_Ventricle	I:/easy/MRmyyreferfile/FUSION/WEIGHTS//GTExv8.EUR.Heart_Left_Ventricle/ENSG00000167528.12.wgt.RDat	ZNF641	12	48351413	48351414	0.1896	rs953672	-3.44	rs2732480	0.061848	-5.47	-2.42095	471	7	lasso	0.085	4.5e-08	2.2321	0.0256	0.008	0.981	0	0.005	0.006	0.09524	126		GTExv8.EUR.Heart_Left_Ventricle	ZNF641
GTExv8.EUR.Heart_Left_Ventricle	I:/easy/MRmyyreferfile/FUSION/WEIGHTS//GTExv8.EUR.Heart_Left_Ventricle/ENSG00000257354.2.wgt.RDat	RP11-631N16.2	12	62613604	62613605	0.089	rs11174475	-2.92	rs11174561	0.021243	-4.73	2.34174	519	1	top1	0.021	0.0048	-2.34174	0.0192	0.591	0.401	0.001	0.001	0.006	0.02985	402		GTExv8.EUR.Heart_Left_Ventricle	RP11-631N16.2
GTExv8.EUR.Heart_Left_Ventricle	I:/easy/MRmyyreferfile/FUSION/WEIGHTS//GTExv8.EUR.Heart_Left_Ventricle/ENSG00000171310.10.wgt.RDat	CHST11	12	104455294	104455295	0.2071	rs1795873	3.45	rs2103391	0.090465	-5.66	-1.99143	720	720	susie	0.096	6.3e-09	2.74892	0.00598	0.012	0.979	0	0.003	0.006	0.00659	1821		GTExv8.EUR.Heart_Left_Ventricle	CHST11
GTExv8.EUR.Heart_Left_Ventricle	I:/easy/MRmyyreferfile/FUSION/WEIGHTS//GTExv8.EUR.Heart_Left_Ventricle/ENSG00000100461.17.wgt.RDat	RBM23	14	22917801	22917802	0.176	rs7140697	3.56	rs2295687	0.07137	-5.4	-1.8071	570	12	enet	0.092	1.4e-08	2.4892	0.0128	0.011	0.98	0	0.003	0.006	0.06704	179		GTExv8.EUR.Heart_Left_Ventricle	RBM23
GTExv8.EUR.Heart_Left_Ventricle	I:/easy/MRmyyreferfile/FUSION/WEIGHTS//GTExv8.EUR.Heart_Left_Ventricle/ENSG00000259520.5.wgt.RDat	CTD-2651B20.3	15	45279250	45279251	0.4571	rs11633148	2.56	rs7167146	0.461	-12.46	-1.92711	328	328	susie	0.53	1.8e-55	2.3628	0.0181	0	0.993	0	0.001	0.006	0.02444	491		GTExv8.EUR.Heart_Left_Ventricle	CTD-2651B20.3
GTExv8.EUR.Heart_Left_Ventricle	I:/easy/MRmyyreferfile/FUSION/WEIGHTS//GTExv8.EUR.Heart_Left_Ventricle/ENSG00000184857.7.wgt.RDat	TMEM186	16	8797647	8797648	0.2223	rs4586417	2.98	rs11074924	0.0117	-5.27	1.0527	550	26	enet	0.039	0.00018	-2.90265	0.0037	0.034	0.958	0	0.002	0.006	0.01083	1108		GTExv8.EUR.Heart_Left_Ventricle	TMEM186
GTExv8.EUR.Heart_Left_Ventricle	I:/easy/MRmyyreferfile/FUSION/WEIGHTS//GTExv8.EUR.Heart_Left_Ventricle/ENSG00000239697.10.wgt.RDat	TNFSF12	17	7548890	7548891	0.078	rs1215	3.34	rs4227	0.0204	4.52	-2.147	478	478	susie	0.021	0.0046	-2.303	0.0213	0.471	0.521	0.001	0.001	0.006	0.056075	214		GTExv8.EUR.Heart_Left_Ventricle	TNFSF12
GTExv8.EUR.Heart_Left_Ventricle	I:/easy/MRmyyreferfile/FUSION/WEIGHTS//GTExv8.EUR.Heart_Left_Ventricle/ENSG00000108433.16.wgt.RDat	GOSR2	17	46923074	46923075	0.0807	rs2074405	4.39	rs2074404	-0.00269	3.51	2.7001	286	16	enet	0.0079	0.059	2.8572	0.00427	0.913	0.061	0.018	0.001	0.006	0.06	200		GTExv8.EUR.Heart_Left_Ventricle	GOSR2
GTExv8.EUR.Heart_Left_Ventricle	I:/easy/MRmyyreferfile/FUSION/WEIGHTS//GTExv8.EUR.Heart_Left_Ventricle/ENSG00000267302.5.wgt.RDat	RP11-178C3.2	17	59964831	59964832	0.1466	rs1292043	3.09	rs7216675	0.0643	5.59	-1.5951	244	244	susie	0.076	2.6e-07	-2.809	0.00497	0.003	0.989	0	0.002	0.006	0.024145	497		GTExv8.EUR.Heart_Left_Ventricle	RP11-178C3.2
GTExv8.EUR.Heart_Left_Ventricle	I:/easy/MRmyyreferfile/FUSION/WEIGHTS//GTExv8.EUR.Heart_Left_Ventricle/ENSG00000277382.1.wgt.RDat	ENSG00000277382	17	76709759	76709760	0.1001	rs9910028	-3.16	rs8067445	0.0576	-4.73	2.2994	523	1	top1	0.058	6.8e-06	-2.2994	0.0215	0.597	0.395	0.001	0.001	0.006	0.031746	378		GTExv8.EUR.Heart_Left_Ventricle
GTExv8.EUR.Heart_Left_Ventricle	I:/easy/MRmyyreferfile/FUSION/WEIGHTS//GTExv8.EUR.Heart_Left_Ventricle/ENSG00000160392.13.wgt.RDat	C19orf47	19	40348454	40348455	0.1345	rs2604860	-3.98	rs12151335	0.0442	-4.55	1.87641	379	21	enet	0.055	1.2e-05	-1.99887	0.0456	0.266	0.718	0.003	0.007	0.006	0.190476	63		GTExv8.EUR.Heart_Left_Ventricle	C19orf47
GTExv8.EUR.Heart_Left_Ventricle	I:/easy/MRmyyreferfile/FUSION/WEIGHTS//GTExv8.EUR.Heart_Left_Ventricle/ENSG00000181027.10.wgt.RDat	FKRP	19	46746045	46746046	0.3523	rs425105	3.59	rs3786706	0.32	10.4	1.9516	338	15	enet	0.35	1.3e-32	2.32124	0.0203	0	0.992	0	0.002	0.006	0.036585	328		GTExv8.EUR.Heart_Left_Ventricle	FKRP
GTExv8.EUR.Heart_Left_Ventricle	I:/easy/MRmyyreferfile/FUSION/WEIGHTS//GTExv8.EUR.Heart_Left_Ventricle/ENSG00000100979.14.wgt.RDat	PLTP	20	45912154	45912155	0.2311	rs7270354	4.62	rs6065904	0.0835	-5.74	-1.84425	515	515	susie	0.094	9e-09	2.0194	0.0434	0.004	0.943	0	0.047	0.006	0.14458	83		GTExv8.EUR.Heart_Left_Ventricle	PLTP
GTExv8.EUR.Heart_Left_Ventricle	I:/easy/MRmyyreferfile/FUSION/WEIGHTS//GTExv8.EUR.Heart_Left_Ventricle/ENSG00000240972.1.wgt.RDat	MIF	22	23894003	23894004	0.2598	rs5760293	-5.42	rs4822466	0.219022	-8.93	2.61008	430	7	lasso	0.23	3.2e-20	-2.41778	0.0156	0	0.243	0	0.751	0.006	0.06186	194		GTExv8.EUR.Heart_Left_Ventricle	MIF
GTExv8.EUR.Heart_Left_Ventricle	I:/easy/MRmyyreferfile/FUSION/WEIGHTS//GTExv8.EUR.Heart_Left_Ventricle/ENSG00000276334.1.wgt.RDat	ENSG00000276334	2	32521926	32521927	0.1101	rs7575535	-3.01	rs1991626	0.0428	4.85	-1.91883	375	375	susie	0.051	2.4e-05	-1.96971	0.0489	0.11	0.883	0	0.001	0.005	0.07186	167		GTExv8.EUR.Heart_Left_Ventricle
GTExv8.EUR.Heart_Left_Ventricle	I:/easy/MRmyyreferfile/FUSION/WEIGHTS//GTExv8.EUR.Heart_Left_Ventricle/ENSG00000168385.17.wgt.RDat	SEPT2	2	241315099	241315100	0.7079	rs16843242	2.5	rs11681497	0.405	11.56	-1.61201	376	15	lasso	0.47	3.7e-47	-2.02524	0.0428	0	0.994	0	0.001	0.005	0.17143	70		GTExv8.EUR.Heart_Left_Ventricle	SEPT2
GTExv8.EUR.Heart_Left_Ventricle	I:/easy/MRmyyreferfile/FUSION/WEIGHTS//GTExv8.EUR.Heart_Left_Ventricle/ENSG00000173540.12.wgt.RDat	GMPPB	3	49723950	49723951	0.2895	rs9875617	-5.14	rs9835157	0.288404	10.04	2.648	313	313	susie	0.3	3.2e-27	2.63473	0.00842	0	0.134	0	0.861	0.005	0.54545	22		GTExv8.EUR.Heart_Left_Ventricle	GMPPB
GTExv8.EUR.Heart_Left_Ventricle	I:/easy/MRmyyreferfile/FUSION/WEIGHTS//GTExv8.EUR.Heart_Left_Ventricle/ENSG00000214160.9.wgt.RDat	ALG3	3	184249547	184249548	0.1463	rs7630982	-2.78	rs1001817	0.020417	5.15	1.31748	508	24	enet	0.071	5.6e-07	2.94087	0.00327	0.031	0.964	0	0.001	0.005	0.0023	5218		GTExv8.EUR.Heart_Left_Ventricle	ALG3
GTExv8.EUR.Heart_Left_Ventricle	I:/easy/MRmyyreferfile/FUSION/WEIGHTS//GTExv8.EUR.Heart_Left_Ventricle/ENSG00000155542.11.wgt.RDat	SETD9	5	56909259	56909260	0.4255	rs41421146	3.71	rs185220	0.430539	-11.94	1.80695	494	7	lasso	0.45	9.6e-44	-2.05087	0.0403	0	0.987	0	0.008	0.005	0.26087	46		GTExv8.EUR.Heart_Left_Ventricle	SETD9
GTExv8.EUR.Heart_Left_Ventricle	I:/easy/MRmyyreferfile/FUSION/WEIGHTS//GTExv8.EUR.Heart_Left_Ventricle/ENSG00000172869.14.wgt.RDat	DMXL1	5	119037771	119037772	0.1274	rs10064311	4.05	rs6595178	0.059419	-4.64	2.30385	389	1	top1	0.059	4.9e-06	-2.30385	0.0212	0.673	0.311	0.008	0.004	0.005	0.144578	83		GTExv8.EUR.Heart_Left_Ventricle	DMXL1
GTExv8.EUR.Heart_Left_Ventricle	I:/easy/MRmyyreferfile/FUSION/WEIGHTS//GTExv8.EUR.Heart_Left_Ventricle/ENSG00000198663.16.wgt.RDat	C6orf89	6	36871872	36871873	0.2577	rs195385	3.56	rs12213912	0.0813	-5.57	-1.58945	528	15	enet	0.11	1.1e-09	2.0463	0.0407	0.005	0.987	0	0.003	0.005	0.12	100		GTExv8.EUR.Heart_Left_Ventricle	C6orf89
GTExv8.EUR.Heart_Left_Ventricle	I:/easy/MRmyyreferfile/FUSION/WEIGHTS//GTExv8.EUR.Heart_Left_Ventricle/ENSG00000122692.8.wgt.RDat	SMU1	9	33076658	33076659	0.0759	rs1822234	4.21	rs1197774	0.025149	4.36	2.34931	466	7	enet	0.034	0.00049	2.31329	0.0207	0.506	0.471	0.01	0.009	0.005	0.059406	202		GTExv8.EUR.Heart_Left_Ventricle	SMU1
GTExv8.EUR.Heart_Left_Ventricle	I:/easy/MRmyyreferfile/FUSION/WEIGHTS//GTExv8.EUR.Heart_Left_Ventricle/ENSG00000236849.5.wgt.RDat	RP11-151D14.1	9	72874108	72874109	0.1246	rs12339514	-2.94	rs7863238	0.063568	-5.35	-1.72239	398	26	enet	0.09	1.8e-08	2.17831	0.0294	0.012	0.981	0	0.001	0.005	0.118812	101		GTExv8.EUR.Heart_Left_Ventricle	RP11-151D14.1
GTExv8.EUR.Heart_Left_Ventricle	I:/easy/MRmyyreferfile/FUSION/WEIGHTS//GTExv8.EUR.Heart_Left_Ventricle/ENSG00000229081.1.wgt.RDat	LINC01165	10	132522448	132522449	0.1164	rs7912316	-3.83	rs10747068	0.045565	4.64	-2.3163	479	1	top1	0.046	5.9e-05	-2.3163	0.0205	0.67	0.319	0.004	0.002	0.005	0.04878	246		GTExv8.EUR.Heart_Left_Ventricle	LINC01165
GTExv8.EUR.Heart_Left_Ventricle	I:/easy/MRmyyreferfile/FUSION/WEIGHTS//GTExv8.EUR.Heart_Left_Ventricle/ENSG00000235505.7.wgt.RDat	RP11-693N9.2	11	104919072	104919073	0.1008	rs1944908	3.07	rs11226550	0.018719	-4.69	-1.41263	335	26	enet	0.057	7.2e-06	2.389	0.0169	0.132	0.861	0	0.001	0.005	0.068571	175		GTExv8.EUR.Heart_Left_Ventricle	RP11-693N9.2
GTExv8.EUR.Heart_Left_Ventricle	I:/easy/MRmyyreferfile/FUSION/WEIGHTS//GTExv8.EUR.Heart_Left_Ventricle/ENSG00000169857.7.wgt.RDat	AVEN	15	34039175	34039176	0.2906	rs613479	3.18	rs4779656	0.186	-8.3	1.71877	546	546	susie	0.2	8.5e-18	-2.0065	0.0448	0	0.993	0	0.002	0.005	0.103448	116		GTExv8.EUR.Heart_Left_Ventricle	AVEN
GTExv8.EUR.Heart_Left_Ventricle	I:/easy/MRmyyreferfile/FUSION/WEIGHTS//GTExv8.EUR.Heart_Left_Ventricle/ENSG00000153391.15.wgt.RDat	INO80C	18	35497990	35497991	0.1086	rs12967102	-3.37	rs12960690	0.039122	-4.45	2.0243	368	368	susie	0.047	4.7e-05	-2.02857	0.0425	0.308	0.683	0.001	0.003	0.005	0.1967	61		GTExv8.EUR.Heart_Left_Ventricle	INO80C
GTExv8.EUR.Heart_Left_Ventricle	I:/easy/MRmyyreferfile/FUSION/WEIGHTS//GTExv8.EUR.Heart_Left_Ventricle/ENSG00000267100.1.wgt.RDat	ILF3-AS1	19	10653843	10653844	0.2815	rs6511720	-8.17	rs17678136	0.0504	5.07	0.44522	369	369	susie	0.13	8e-12	3.38599	0.000709	0	0	0.055	0.94	0.005	0.20339	59		GTExv8.EUR.Heart_Left_Ventricle	ILF3-AS1
GTExv8.EUR.Heart_Left_Ventricle	I:/easy/MRmyyreferfile/FUSION/WEIGHTS//GTExv8.EUR.Heart_Left_Ventricle/ENSG00000171773.2.wgt.RDat	NXNL1	19	17460953	17460954	0.1368	rs13382133	-6.78	rs8109373	0.0827	5.52	1.60065	436	436	susie	0.089	2.4e-08	2.17748	0.0294	0	0	0.041	0.955	0.005	0.196721	61		GTExv8.EUR.Heart_Left_Ventricle	NXNL1
GTExv8.EUR.Heart_Left_Ventricle	I:/easy/MRmyyreferfile/FUSION/WEIGHTS//GTExv8.EUR.Heart_Left_Ventricle/ENSG00000205611.4.wgt.RDat	RP4-610C12.4	20	30288478	30288479	0.0832	rs6118889	-2.31	rs1811868	0.0689	4.92	-2.01002	7	1	top1	0.069	8.8e-07	-2.01002	0.0444	0.406	0.589	0	0	0.005	0.17647	68		GTExv8.EUR.Heart_Left_Ventricle	RP4-610C12.4
GTExv8.EUR.Heart_Left_Ventricle	I:/easy/MRmyyreferfile/FUSION/WEIGHTS//GTExv8.EUR.Heart_Left_Ventricle/ENSG00000088298.12.wgt.RDat	EDEM2	20	35147363	35147364	0.3335	rs7265317	-5.05	rs6120849	0.169	-7.67	2.25539	344	344	susie	0.18	8.5e-16	-3.77354	0.000161	0	0.366	0	0.628	0.005	0.1165	103		GTExv8.EUR.Heart_Left_Ventricle	EDEM2
GTExv8.EUR.Heart_Left_Ventricle	I:/easy/MRmyyreferfile/FUSION/WEIGHTS//GTExv8.EUR.Heart_Left_Ventricle/ENSG00000101000.5.wgt.RDat	PROCR	20	35172072	35172073	0.3199	rs7265317	-5.05	rs6060270	0.158	-7.33	2.24573	352	1	top1	0.16	4.8e-14	-2.24573	0.0247	0	0.367	0	0.628	0.005	0.35294	34		GTExv8.EUR.Heart_Left_Ventricle	PROCR
GTExv8.EUR.Heart_Left_Ventricle	I:/easy/MRmyyreferfile/FUSION/WEIGHTS//GTExv8.EUR.Heart_Left_Ventricle/ENSG00000171703.16.wgt.RDat	TCEA2	20	64049835	64049836	0.0895	rs8121509	-3.97	rs6062342	0.0656	4.8	2.18298	329	1	top1	0.066	1.6e-06	2.18298	0.029	0.52	0.468	0.004	0.003	0.005	0.07453	161		GTExv8.EUR.Heart_Left_Ventricle	TCEA2
GTExv8.EUR.Heart_Left_Ventricle	I:/easy/MRmyyreferfile/FUSION/WEIGHTS//GTExv8.EUR.Heart_Left_Ventricle/ENSG00000249087.6.wgt.RDat	C1orf213	1	23368996	23368997	0.2223	rs2811982	-3.29	rs3795308	0.0544	5.79	-1.53665	310	310	susie	0.13	9.6e-12	-2.21755	0.0266	0.006	0.989	0	0.002	0.004	0.065217	184		GTExv8.EUR.Heart_Left_Ventricle	C1orf213
GTExv8.EUR.Heart_Left_Ventricle	I:/easy/MRmyyreferfile/FUSION/WEIGHTS//GTExv8.EUR.Heart_Left_Ventricle/ENSG00000233621.1.wgt.RDat	LINC01137	1	37474410	37474411	0.553	rs17465420	-5.06	rs2245867	0.247	-9.69	1.8479	438	33	enet	0.38	2.9e-35	-2.98091	0.00287	0	0.36	0	0.636	0.004	0.082759	145		GTExv8.EUR.Heart_Left_Ventricle	LINC01137
GTExv8.EUR.Heart_Left_Ventricle	I:/easy/MRmyyreferfile/FUSION/WEIGHTS//GTExv8.EUR.Heart_Left_Ventricle/ENSG00000144034.14.wgt.RDat	TPRKB	2	73737399	73737400	0.0592	rs869927	3.56	rs1522927	0.0383	-4.5	2.39018	354	1	top1	0.038	0.00022	-2.39018	0.0168	0.779	0.212	0.004	0.001	0.004	0.30769	39		GTExv8.EUR.Heart_Left_Ventricle	TPRKB
GTExv8.EUR.Heart_Left_Ventricle	I:/easy/MRmyyreferfile/FUSION/WEIGHTS//GTExv8.EUR.Heart_Left_Ventricle/ENSG00000115145.9.wgt.RDat	STAM2	2	152175991	152175992	0.0653	rs7556673	-4.15	rs9677373	0.000841	4.2	-0.70688	423	423	susie	0.0074	0.065	-2.40956	0.016	0.716	0.263	0.012	0.004	0.004	0.375	32		GTExv8.EUR.Heart_Left_Ventricle	STAM2
GTExv8.EUR.Heart_Left_Ventricle	I:/easy/MRmyyreferfile/FUSION/WEIGHTS//GTExv8.EUR.Heart_Left_Ventricle/ENSG00000251459.1.wgt.RDat	RP11-319E12.2	4	57491389	57491390	0.1122	rs12642622	3.2	rs4865235	0.0226	-4.54	2.1079	559	5	lasso	0.039	0.0002	-2.0715	0.0383	0.503	0.491	0.001	0.001	0.004	0.05405	222		GTExv8.EUR.Heart_Left_Ventricle	RP11-319E12.2
GTExv8.EUR.Heart_Left_Ventricle	I:/easy/MRmyyreferfile/FUSION/WEIGHTS//GTExv8.EUR.Heart_Left_Ventricle/ENSG00000066583.11.wgt.RDat	ISOC1	5	129094750	129094751	0.2008	rs13185878	3.96	rs17766441	0.028781	-4.31	0.58315	420	17	lasso	0.075	3.2e-07	-2.20279	0.0276	0.553	0.43	0.007	0.006	0.004	0.144578	83		GTExv8.EUR.Heart_Left_Ventricle	ISOC1
GTExv8.EUR.Heart_Left_Ventricle	I:/easy/MRmyyreferfile/FUSION/WEIGHTS//GTExv8.EUR.Heart_Left_Ventricle/ENSG00000111843.13.wgt.RDat	TMEM14C	6	10722914	10722915	0.183	rs4710948	3.32	rs1045911	0.0631	5.08	1.69135	468	468	susie	0.2	2e-17	2.7512	0.00594	0.169	0.824	0	0.002	0.004	0.01365	879		GTExv8.EUR.Heart_Left_Ventricle	TMEM14C
GTExv8.EUR.Heart_Left_Ventricle	I:/easy/MRmyyreferfile/FUSION/WEIGHTS//GTExv8.EUR.Heart_Left_Ventricle/ENSG00000085382.11.wgt.RDat	HACE1	6	104859918	104859919	0.0897	rs6939186	-3.06	rs2499667	0.0076	-4.03	-2.3338	372	28	enet	0.044	8.2e-05	2.4652	0.0137	0.527	0.467	0.001	0.001	0.004	0.08955	134		GTExv8.EUR.Heart_Left_Ventricle	HACE1
GTExv8.EUR.Heart_Left_Ventricle	I:/easy/MRmyyreferfile/FUSION/WEIGHTS//GTExv8.EUR.Heart_Left_Ventricle/ENSG00000071994.10.wgt.RDat	PDCD2	6	170584691	170584692	0.0477	rs9460029	-2.42	rs9356660	0.0355	4.27	-1.83235	253	253	susie	0.041	0.00013	-1.99076	0.0465	0.489	0.507	0	0	0.004	0.0515	233		GTExv8.EUR.Heart_Left_Ventricle	PDCD2
GTExv8.EUR.Heart_Left_Ventricle	I:/easy/MRmyyreferfile/FUSION/WEIGHTS//GTExv8.EUR.Heart_Left_Ventricle/ENSG00000170852.10.wgt.RDat	KBTBD2	7	32894130	32894131	0.0479	rs10264489	-3.64	rs2392152	0.019494	4.29	-2.68097	350	1	top1	0.019	0.0066	-2.68097	0.00734	0.879	0.112	0.004	0.001	0.004	0.04615	260		GTExv8.EUR.Heart_Left_Ventricle	KBTBD2
GTExv8.EUR.Heart_Left_Ventricle	I:/easy/MRmyyreferfile/FUSION/WEIGHTS//GTExv8.EUR.Heart_Left_Ventricle/ENSG00000281205.1.wgt.RDat	ENSG00000281205	9	35858737	35858738	0.3405	rs4879930	-3.65	rs17204908	0.189728	-8.16	1.59207	426	23	enet	0.23	8.8e-21	-2.66671	0.00766	0	0.987	0	0.009	0.004	0.078947	152		GTExv8.EUR.Heart_Left_Ventricle
GTExv8.EUR.Heart_Left_Ventricle	I:/easy/MRmyyreferfile/FUSION/WEIGHTS//GTExv8.EUR.Heart_Left_Ventricle/ENSG00000148468.16.wgt.RDat	FAM171A1	10	15371061	15371062	0.095	rs1054657	-3.24	rs4750626	0.032153	-5.13	1.24122	484	13	enet	0.081	9e-08	-2.20838	0.0272	0.03	0.965	0	0.001	0.004	0.034884	344		GTExv8.EUR.Heart_Left_Ventricle	FAM171A1
GTExv8.EUR.Heart_Left_Ventricle	I:/easy/MRmyyreferfile/FUSION/WEIGHTS//GTExv8.EUR.Heart_Left_Ventricle/ENSG00000165424.6.wgt.RDat	ZCCHC24	10	79445626	79445627	0.102	rs4980069	3.71	rs12360384	0.010736	-4.47	1.44912	375	11	enet	0.055	1.1e-05	-2.80263	0.00507	0.512	0.482	0.001	0.001	0.004	0.009836	1220		GTExv8.EUR.Heart_Left_Ventricle	ZCCHC24
GTExv8.EUR.Heart_Left_Ventricle	I:/easy/MRmyyreferfile/FUSION/WEIGHTS//GTExv8.EUR.Heart_Left_Ventricle/ENSG00000177951.17.wgt.RDat	BET1L	11	207427	207428	0.1677	rs511744	-4.18	rs3782123	0.051502	-4.59	2.07015	281	1	top1	0.052	2e-05	-2.0702	0.0384	0.684	0.263	0.036	0.014	0.004	0.104348	115		GTExv8.EUR.Heart_Left_Ventricle	BET1L
GTExv8.EUR.Heart_Left_Ventricle	I:/easy/MRmyyreferfile/FUSION/WEIGHTS//GTExv8.EUR.Heart_Left_Ventricle/ENSG00000166793.10.wgt.RDat	YPEL4	11	57649943	57649944	0.0662	rs12802096	2.81	rs11229087	0.064968	4.8	2.01224	394	1	top1	0.065	1.8e-06	2.0122	0.0442	0.522	0.473	0.001	0.001	0.004	0.137931	87		GTExv8.EUR.Heart_Left_Ventricle	YPEL4
GTExv8.EUR.Heart_Left_Ventricle	I:/easy/MRmyyreferfile/FUSION/WEIGHTS//GTExv8.EUR.Heart_Left_Ventricle/ENSG00000175567.8.wgt.RDat	UCP2	11	73983306	73983307	0.2692	rs7102738	-2.83	rs17132534	0.095776	-5.92	-1.56234	362	4	lasso	0.13	4.2e-12	1.964	0.0495	0.004	0.991	0	0.001	0.004	0.171429	70		GTExv8.EUR.Heart_Left_Ventricle	UCP2
GTExv8.EUR.Heart_Left_Ventricle	I:/easy/MRmyyreferfile/FUSION/WEIGHTS//GTExv8.EUR.Heart_Left_Ventricle/ENSG00000066084.12.wgt.RDat	DIP2B	12	50505106	50505107	0.0403	rs7310279	2.96	rs1047912	0.051206	4.69	2.17928	295	1	top1	0.051	2.1e-05	2.17928	0.0293	0.638	0.357	0.001	0.001	0.004	0.07018	171		GTExv8.EUR.Heart_Left_Ventricle	DIP2B
GTExv8.EUR.Heart_Left_Ventricle	I:/easy/MRmyyreferfile/FUSION/WEIGHTS//GTExv8.EUR.Heart_Left_Ventricle/ENSG00000091039.16.wgt.RDat	OSBPL8	12	76559808	76559809	0.0735	rs1947216	3.55	rs10778674	0.032699	4.54	-2.06018	406	406	susie	0.037	0.00027	-2.02511	0.0429	0.421	0.571	0.002	0.002	0.004	0.16667	72		GTExv8.EUR.Heart_Left_Ventricle	OSBPL8
GTExv8.EUR.Heart_Left_Ventricle	I:/easy/MRmyyreferfile/FUSION/WEIGHTS//GTExv8.EUR.Heart_Left_Ventricle/ENSG00000092203.13.wgt.RDat	TOX4	14	21476673	21476674	0.1102	rs2319627	3.23	rs1999139	0.041523	-4.9	1.1546	555	13	lasso	0.067	1.3e-06	-2.0257	0.0428	0.073	0.921	0	0.002	0.004	0.05581	215		GTExv8.EUR.Heart_Left_Ventricle	TOX4
GTExv8.EUR.Heart_Left_Ventricle	I:/easy/MRmyyreferfile/FUSION/WEIGHTS//GTExv8.EUR.Heart_Left_Ventricle/ENSG00000167178.15.wgt.RDat	ISLR2	15	74100310	74100311	0.1473	rs1078967	4.26	rs11635047	0.0276	4.37	1.63799	420	29	enet	0.061	3.9e-06	2.3329	0.0197	0.633	0.322	0.027	0.013	0.004	0.082192	146		GTExv8.EUR.Heart_Left_Ventricle	ISLR2
GTExv8.EUR.Heart_Left_Ventricle	I:/easy/MRmyyreferfile/FUSION/WEIGHTS//GTExv8.EUR.Heart_Left_Ventricle/ENSG00000156222.11.wgt.RDat	SLC28A1	15	84884653	84884654	0.1539	rs6496733	-3.88	rs907260	-0.00226	3.31	-3.37062	399	39	enet	-0.0017	0.5	-2.3481	0.0189	0.938	0.046	0.011	0.001	0.004	0.117647	102		GTExv8.EUR.Heart_Left_Ventricle	SLC28A1
GTExv8.EUR.Heart_Left_Ventricle	I:/easy/MRmyyreferfile/FUSION/WEIGHTS//GTExv8.EUR.Heart_Left_Ventricle/ENSG00000179889.18.wgt.RDat	PDXDC1	16	14974590	14974591	0.11	rs11861982	2.71	rs4500751	0.0385	5	0.6848	107	17	enet	0.052	1.9e-05	2.04648	0.0407	0.219	0.776	0	0	0.004	0.03409	352		GTExv8.EUR.Heart_Left_Ventricle	PDXDC1
GTExv8.EUR.Heart_Left_Ventricle	I:/easy/MRmyyreferfile/FUSION/WEIGHTS//GTExv8.EUR.Heart_Left_Ventricle/ENSG00000103226.17.wgt.RDat	NOMO3	16	16232494	16232495	0.4501	rs7192541	-4.13	rs2856553	0.0927	-6.91	-1.6864	350	25	enet	0.22	1.5e-19	2.11979	0.034	0	0.982	0	0.013	0.004	0.0515	233		GTExv8.EUR.Heart_Left_Ventricle	NOMO3
GTExv8.EUR.Heart_Left_Ventricle	I:/easy/MRmyyreferfile/FUSION/WEIGHTS//GTExv8.EUR.Heart_Left_Ventricle/ENSG00000109084.13.wgt.RDat	TMEM97	17	28319094	28319095	0.187	rs631905	-3.51	rs11080054	0.102	-6.98	-1.4653	265	19	enet	0.13	1.4e-11	1.9653	0.0494	0	0.992	0	0.004	0.004	0.272727	44		GTExv8.EUR.Heart_Left_Ventricle	TMEM97
GTExv8.EUR.Heart_Left_Ventricle	I:/easy/MRmyyreferfile/FUSION/WEIGHTS//GTExv8.EUR.Heart_Left_Ventricle/ENSG00000141736.13.wgt.RDat	ERBB2	17	39688107	39688108	0.0456	rs903502	4.25	rs876493	0.0564	4.5	2.1905	321	1	top1	0.056	8.4e-06	2.1905	0.0285	0.745	0.197	0.043	0.011	0.004	0.48	25		GTExv8.EUR.Heart_Left_Ventricle	ERBB2
GTExv8.EUR.Heart_Left_Ventricle	I:/easy/MRmyyreferfile/FUSION/WEIGHTS//GTExv8.EUR.Heart_Left_Ventricle/ENSG00000182534.13.wgt.RDat	MXRA7	17	76711015	76711016	0.6238	rs9910028	-3.16	rs4788942	0.54	13.27	-1.5906	522	522	susie	0.64	4.5e-74	-2.3921	0.0168	0	0.994	0	0.002	0.004	0.04878	246		GTExv8.EUR.Heart_Left_Ventricle	MXRA7
GTExv8.EUR.Heart_Left_Ventricle	I:/easy/MRmyyreferfile/FUSION/WEIGHTS//GTExv8.EUR.Heart_Left_Ventricle/ENSG00000125775.14.wgt.RDat	SDCBP2	20	1329238	1329239	0.3004	rs11449	-2.6	rs6134733	0.0614	6.57	-1.70078	685	41	enet	0.17	7.4e-15	-2.22908	0.0258	0	0.994	0	0.001	0.004	0.01622	740		GTExv8.EUR.Heart_Left_Ventricle	SDCBP2
GTExv8.EUR.Heart_Left_Ventricle	I:/easy/MRmyyreferfile/FUSION/WEIGHTS//GTExv8.EUR.Heart_Left_Ventricle/ENSG00000198171.12.wgt.RDat	DDRGK1	20	3204684	3204685	0.2059	rs2145222	3.58	rs6084306	0.0304	4.93	1.72773	429	35	enet	0.055	1.1e-05	2.28783	0.0221	0.312	0.681	0.001	0.002	0.004	0.04651	258		GTExv8.EUR.Heart_Left_Ventricle	DDRGK1
GTExv8.EUR.Heart_Left_Ventricle	I:/easy/MRmyyreferfile/FUSION/WEIGHTS//GTExv8.EUR.Heart_Left_Ventricle/ENSG00000185838.13.wgt.RDat	GNB1L	22	19854938	19854939	0.1204	rs9604969	-3.97	rs3747066	0.00652	4.36	-2.37793	564	6	enet	0.019	0.007	-2.59832	0.00937	0.745	0.224	0.02	0.006	0.004	0.125	96		GTExv8.EUR.Heart_Left_Ventricle	GNB1L
GTExv8.EUR.Heart_Left_Ventricle	I:/easy/MRmyyreferfile/FUSION/WEIGHTS//GTExv8.EUR.Heart_Left_Ventricle/ENSG00000232912.5.wgt.RDat	RP5-1115A15.1	1	8424644	8424645	0.048	rs17032303	3.03	rs12132135	-0.00138	-3.69	-2.84731	303	13	enet	0.0025	0.18	2.71625	0.0066	0.786	0.209	0.002	0	0.003	0.034985	343		GTExv8.EUR.Heart_Left_Ventricle	RP5-1115A15.1
GTExv8.EUR.Heart_Left_Ventricle	I:/easy/MRmyyreferfile/FUSION/WEIGHTS//GTExv8.EUR.Heart_Left_Ventricle/ENSG00000050628.20.wgt.RDat	PTGER3	1	71047807	71047808	0.0864	rs2796199	-2.68	rs7550166	0.0318	4.45	2.33533	360	1	top1	0.032	0.0007	2.33533	0.0195	0.812	0.184	0.001	0	0.003	0.033994	353		GTExv8.EUR.Heart_Left_Ventricle	PTGER3
GTExv8.EUR.Heart_Left_Ventricle	I:/easy/MRmyyreferfile/FUSION/WEIGHTS//GTExv8.EUR.Heart_Left_Ventricle/ENSG00000225265.1.wgt.RDat	RP11-378J18.3	1	222589933	222589934	0.1089	rs17163358	-10.17	rs17011636	0.0623	-5.62	-3.37543	329	3	lasso	0.073	4.4e-07	4.13149	3.6e-05	0	0	0.011	0.985	0.003	0.272727	44		GTExv8.EUR.Heart_Left_Ventricle	RP11-378J18.3
GTExv8.EUR.Heart_Left_Ventricle	I:/easy/MRmyyreferfile/FUSION/WEIGHTS//GTExv8.EUR.Heart_Left_Ventricle/ENSG00000203666.12.wgt.RDat	EFCAB2	1	245002120	245002121	0.5825	rs4351623	-3.52	rs2291426	0.355	11.32	1.49359	473	43	enet	0.51	1.2e-52	2.01652	0.0437	0	0.995	0	0.002	0.003	0.022642	530		GTExv8.EUR.Heart_Left_Ventricle	EFCAB2
GTExv8.EUR.Heart_Left_Ventricle	I:/easy/MRmyyreferfile/FUSION/WEIGHTS//GTExv8.EUR.Heart_Left_Ventricle/ENSG00000114988.11.wgt.RDat	LMAN2L	2	96740063	96740064	0.0866	rs12613171	-2.35	rs6746896	0.0587	4.97	1.47535	189	11	enet	0.073	4.1e-07	2.01737	0.0437	0.132	0.865	0	0	0.003	0.02661	451		GTExv8.EUR.Heart_Left_Ventricle	LMAN2L
GTExv8.EUR.Heart_Left_Ventricle	I:/easy/MRmyyreferfile/FUSION/WEIGHTS//GTExv8.EUR.Heart_Left_Ventricle/ENSG00000006607.13.wgt.RDat	FARP2	2	241356242	241356243	0.1513	rs16843242	2.5	rs6437249	0.014	-4.78	-1.51924	372	12	enet	0.044	7.5e-05	2.03013	0.0423	0.198	0.798	0	0.001	0.003	0.10811	111		GTExv8.EUR.Heart_Left_Ventricle	FARP2
GTExv8.EUR.Heart_Left_Ventricle	I:/easy/MRmyyreferfile/FUSION/WEIGHTS//GTExv8.EUR.Heart_Left_Ventricle/ENSG00000232112.3.wgt.RDat	TMA7	3	48443847	48443848	0.262	rs3172494	-5.68	rs13069724	0.29175	10.02	-2.18747	254	254	susie	0.3	3e-27	-2.61378	0.00895	0	0.079	0	0.919	0.003	0.44444	27		GTExv8.EUR.Heart_Left_Ventricle	TMA7
GTExv8.EUR.Heart_Left_Ventricle	I:/easy/MRmyyreferfile/FUSION/WEIGHTS//GTExv8.EUR.Heart_Left_Ventricle/ENSG00000121577.13.wgt.RDat	POPDC2	3	119665323	119665324	0.0696	rs2199503	3.26	rs2692616	0.019043	-4.19	1.56171	517	14	enet	0.02	0.0059	-2.03489	0.0419	0.468	0.526	0.001	0.001	0.003	0.11881	101		GTExv8.EUR.Heart_Left_Ventricle	POPDC2
GTExv8.EUR.Heart_Left_Ventricle	I:/easy/MRmyyreferfile/FUSION/WEIGHTS//GTExv8.EUR.Heart_Left_Ventricle/ENSG00000153989.7.wgt.RDat	NUS1	6	117675501	117675502	0.1298	rs13210963	-2.58	rs6899715	0.00856	4.1	-2.46629	423	23	enet	0.0094	0.044	-2.42818	0.0152	0.798	0.199	0.001	0	0.003	0.0057	2105		GTExv8.EUR.Heart_Left_Ventricle	NUS1
GTExv8.EUR.Heart_Left_Ventricle	I:/easy/MRmyyreferfile/FUSION/WEIGHTS//GTExv8.EUR.Heart_Left_Ventricle/ENSG00000271122.1.wgt.RDat	RP11-379H18.1	7	35695213	35695214	0.2375	rs2109090	-4.86	rs2305333	0.216703	-8.6	-1.89822	541	541	susie	0.22	9.6e-20	2.18659	0.0288	0	0.44	0	0.557	0.003	0.25532	47		GTExv8.EUR.Heart_Left_Ventricle	RP11-379H18.1
GTExv8.EUR.Heart_Left_Ventricle	I:/easy/MRmyyreferfile/FUSION/WEIGHTS//GTExv8.EUR.Heart_Left_Ventricle/ENSG00000146731.10.wgt.RDat	CCT6A	7	56051629	56051630	0.0765	rs4947533	3.32	rs7793921	0.025599	4.17	2.77684	277	1	top1	0.026	0.0022	2.77684	0.00549	0.919	0.075	0.002	0	0.003	0.02034	590		GTExv8.EUR.Heart_Left_Ventricle	CCT6A
GTExv8.EUR.Heart_Left_Ventricle	I:/easy/MRmyyreferfile/FUSION/WEIGHTS//GTExv8.EUR.Heart_Left_Ventricle/ENSG00000189320.8.wgt.RDat	FAM180A	7	135748845	135748846	0.3819	rs889933	2.78	rs4732142	0.179713	8.63	1.08131	469	28	enet	0.28	1.9e-25	2.01963	0.0434	0	0.996	0	0.001	0.003	0.11765	102		GTExv8.EUR.Heart_Left_Ventricle	FAM180A
GTExv8.EUR.Heart_Left_Ventricle	I:/easy/MRmyyreferfile/FUSION/WEIGHTS//GTExv8.EUR.Heart_Left_Ventricle/ENSG00000108064.10.wgt.RDat	TFAM	10	58385021	58385022	0.2219	rs10509081	-2.79	rs10826182	0.118619	-6.39	1.54105	434	5	lasso	0.14	2.3e-12	-2.14981	0.0316	0	0.994	0	0.002	0.003	0.115385	104		GTExv8.EUR.Heart_Left_Ventricle	TFAM
GTExv8.EUR.Heart_Left_Ventricle	I:/easy/MRmyyreferfile/FUSION/WEIGHTS//GTExv8.EUR.Heart_Left_Ventricle/ENSG00000255236.2.wgt.RDat	CTD-2655K5.1	11	68122052	68122053	0.1372	rs1540209	-3.67	rs4073551	0.003101	3.99	-1.76712	278	29	enet	0.039	0.00021	-2.4236	0.0154	0.657	0.335	0.004	0.002	0.003	0.206897	58		GTExv8.EUR.Heart_Left_Ventricle	CTD-2655K5.1
GTExv8.EUR.Heart_Left_Ventricle	I:/easy/MRmyyreferfile/FUSION/WEIGHTS//GTExv8.EUR.Heart_Left_Ventricle/ENSG00000135390.17.wgt.RDat	ATP5G2	12	53677407	53677408	0.1016	rs12322894	5.26	rs10876481	0.051018	5.45	2.014	416	416	susie	0.075	3e-07	2.05203	0.0402	0.004	0.266	0.011	0.716	0.003	0.13953	86		GTExv8.EUR.Heart_Left_Ventricle	ATP5G2
GTExv8.EUR.Heart_Left_Ventricle	I:/easy/MRmyyreferfile/FUSION/WEIGHTS//GTExv8.EUR.Heart_Left_Ventricle/ENSG00000089154.10.wgt.RDat	GCN1L1	12	120194709	120194710	0.1271	rs2686556	3.72	rs3999561	0.034463	-4.77	1.61881	374	63	enet	0.04	0.00015	-2.87723	0.00401	0.256	0.733	0.002	0.006	0.003	0.03859	311		GTExv8.EUR.Heart_Left_Ventricle	GCN1L1
GTExv8.EUR.Heart_Left_Ventricle	I:/easy/MRmyyreferfile/FUSION/WEIGHTS//GTExv8.EUR.Heart_Left_Ventricle/ENSG00000188735.12.wgt.RDat	TMEM120B	12	121712751	121712752	0.0939	rs7961894	-3.61	rs10840615	0.020476	4.39	2.30605	360	360	susie	0.025	0.0025	2.43326	0.015	0.742	0.249	0.004	0.001	0.003	0.14815	81		GTExv8.EUR.Heart_Left_Ventricle	TMEM120B
GTExv8.EUR.Heart_Left_Ventricle	I:/easy/MRmyyreferfile/FUSION/WEIGHTS//GTExv8.EUR.Heart_Left_Ventricle/ENSG00000125952.18.wgt.RDat	MAX	14	65102694	65102695	0.0723	rs4899160	3.09	rs17102423	0.000308	3.88	1.4782	444	444	susie	0.0089	0.048	2.2912	0.022	0.804	0.192	0.001	0	0.003	0.12903	93		GTExv8.EUR.Heart_Left_Ventricle	MAX
GTExv8.EUR.Heart_Left_Ventricle	I:/easy/MRmyyreferfile/FUSION/WEIGHTS//GTExv8.EUR.Heart_Left_Ventricle/ENSG00000100591.7.wgt.RDat	AHSA1	14	77457952	77457953	0.0621	rs12431911	2.92	rs2272588	0.039755	4.1	2.7978	584	1	top1	0.04	0.00017	2.7978	0.00515	0.924	0.071	0.002	0	0.003	0.00576	2082		GTExv8.EUR.Heart_Left_Ventricle	AHSA1
GTExv8.EUR.Heart_Left_Ventricle	I:/easy/MRmyyreferfile/FUSION/WEIGHTS//GTExv8.EUR.Heart_Left_Ventricle/ENSG00000103111.14.wgt.RDat	MON1B	16	77190834	77190835	0.1032	rs923154	2.95	rs13338146	0.04	-4.49	2.3161	714	5	lasso	0.044	7.9e-05	-2.59157	0.00955	0.551	0.444	0.001	0.001	0.003	0.00809	1483		GTExv8.EUR.Heart_Left_Ventricle	MON1B
GTExv8.EUR.Heart_Left_Ventricle	I:/easy/MRmyyreferfile/FUSION/WEIGHTS//GTExv8.EUR.Heart_Left_Ventricle/ENSG00000170175.10.wgt.RDat	CHRNB1	17	7445060	7445061	0.1954	rs1215	3.34	rs8071847	0.0994	6.27	1.3361	481	481	susie	0.1	2.6e-09	2.1118	0.0347	0	0.995	0	0.002	0.003	0.053097	226		GTExv8.EUR.Heart_Left_Ventricle	CHRNB1
GTExv8.EUR.Heart_Left_Ventricle	I:/easy/MRmyyreferfile/FUSION/WEIGHTS//GTExv8.EUR.Heart_Left_Ventricle/ENSG00000264885.1.wgt.RDat	RP11-815I9.4	17	18669460	18669461	0.1026	rs3913332	2.92	rs4449005	0.00805	-3.74	2.8027	209	25	enet	0.028	0.0014	-2.6303	0.00853	0.884	0.112	0.001	0	0.003	0.1875	64		GTExv8.EUR.Heart_Left_Ventricle	RP11-815I9.4
GTExv8.EUR.Heart_Left_Ventricle	I:/easy/MRmyyreferfile/FUSION/WEIGHTS//GTExv8.EUR.Heart_Left_Ventricle/ENSG00000260793.2.wgt.RDat	RP5-882C2.2	17	44221914	44221915	0.1993	rs2523162	-2.84	rs7209801	0.0554	-4.82	-1.7511	343	10	lasso	0.065	1.9e-06	1.9891	0.0467	0.298	0.698	0	0.001	0.003	0.12	100		GTExv8.EUR.Heart_Left_Ventricle	RP5-882C2.2
GTExv8.EUR.Heart_Left_Ventricle	I:/easy/MRmyyreferfile/FUSION/WEIGHTS//GTExv8.EUR.Heart_Left_Ventricle/ENSG00000128791.11.wgt.RDat	TWSG1	18	9334766	9334767	0.274	rs629699	2.94	rs7229150	0.135755	-7.07	-1.3812	501	26	enet	0.18	3.1e-16	2.33633	0.01947	0	0.996	0	0.001	0.003	0.0161	747		GTExv8.EUR.Heart_Left_Ventricle	TWSG1
GTExv8.EUR.Heart_Left_Ventricle	I:/easy/MRmyyreferfile/FUSION/WEIGHTS//GTExv8.EUR.Heart_Left_Ventricle/ENSG00000279377.1.wgt.RDat	ENSG00000279377	19	21968528	21968529	0.1466	rs808372	3.1	rs7254018	0.0495	-5.3	1.34132	295	33	enet	0.095	7.8e-09	-2.77077	0.00559	0.035	0.958	0	0.003	0.003	0.086957	138		GTExv8.EUR.Heart_Left_Ventricle
GTExv8.EUR.Heart_Left_Ventricle	I:/easy/MRmyyreferfile/FUSION/WEIGHTS//GTExv8.EUR.Heart_Left_Ventricle/ENSG00000105699.16.wgt.RDat	LSR	19	35248329	35248330	0.3233	rs10411704	-3.23	rs10153449	0.158	7.28	-1.53349	491	6	lasso	0.17	2.6e-15	-2.34822	0.0189	0	0.995	0	0.002	0.003	0.020408	588		GTExv8.EUR.Heart_Left_Ventricle	LSR
GTExv8.EUR.Heart_Left_Ventricle	I:/easy/MRmyyreferfile/FUSION/WEIGHTS//GTExv8.EUR.Heart_Left_Ventricle/ENSG00000064601.16.wgt.RDat	CTSA	20	45890143	45890144	0.0825	rs7270354	4.62	rs6130954	0.0134	-4.41	2.12538	514	1	top1	0.013	0.02	-2.12538	0.0336	0.79	0.159	0.039	0.008	0.003	0.23529	51		GTExv8.EUR.Heart_Left_Ventricle	CTSA
GTExv8.EUR.Heart_Left_Ventricle	I:/easy/MRmyyreferfile/FUSION/WEIGHTS//GTExv8.EUR.Heart_Left_Ventricle/ENSG00000196588.14.wgt.RDat	MKL1	22	40636701	40636702	0.061	rs878756	4.59	rs139915	-0.002958	-3.6	-2.57174	275	2	lasso	0.017	0.011	2.4798	0.0131	0.878	0.075	0.041	0.003	0.003	0.21818	55		GTExv8.EUR.Heart_Left_Ventricle	MKL1
GTExv8.EUR.Heart_Left_Ventricle	I:/easy/MRmyyreferfile/FUSION/WEIGHTS//GTExv8.EUR.Heart_Left_Ventricle/ENSG00000076258.9.wgt.RDat	FMO4	1	171314207	171314208	0.3189	rs7547112	3.55	rs7539057	0.261	9.3	1.45157	594	27	enet	0.28	5.7e-25	1.96741	0.0491	0	0.993	0	0.005	0.002	0.164384	73		GTExv8.EUR.Heart_Left_Ventricle	FMO4
GTExv8.EUR.Heart_Left_Ventricle	I:/easy/MRmyyreferfile/FUSION/WEIGHTS//GTExv8.EUR.Heart_Left_Ventricle/ENSG00000119280.16.wgt.RDat	C1orf198	1	230869588	230869589	0.1407	rs5051	4.04	rs1202535	0.0674	-5.63	1.29045	621	13	enet	0.096	6.8e-09	-2.01932	0.0435	0.015	0.965	0	0.017	0.002	0.169014	71		GTExv8.EUR.Heart_Left_Ventricle	C1orf198
GTExv8.EUR.Heart_Left_Ventricle	I:/easy/MRmyyreferfile/FUSION/WEIGHTS//GTExv8.EUR.Heart_Left_Ventricle/ENSG00000171853.15.wgt.RDat	TRAPPC12	2	3379674	3379675	0.3641	rs7563960	2.6	rs7601188	0.231	-8.78	1.08954	602	24	enet	0.31	8.4e-28	-2.03815	0.0415	0	0.997	0	0.001	0.002	0.06349	189		GTExv8.EUR.Heart_Left_Ventricle	TRAPPC12
GTExv8.EUR.Heart_Left_Ventricle	I:/easy/MRmyyreferfile/FUSION/WEIGHTS//GTExv8.EUR.Heart_Left_Ventricle/ENSG00000115808.11.wgt.RDat	STRN	2	36966471	36966472	0.136	rs11682782	-3.8	rs7573966	0.109	6.8	-1.43306	532	532	susie	0.14	2.5e-12	-1.97563	0.0482	0	0.992	0	0.006	0.002	0.10811	111		GTExv8.EUR.Heart_Left_Ventricle	STRN
GTExv8.EUR.Heart_Left_Ventricle	I:/easy/MRmyyreferfile/FUSION/WEIGHTS//GTExv8.EUR.Heart_Left_Ventricle/ENSG00000151665.12.wgt.RDat	PIGF	2	46617118	46617119	0.1003	rs11125091	4.66	rs3739098	0.00102	3.68	0.0864	662	662	susie	0.0033	0.15	-2.2402	0.0251	0.82	0.113	0.057	0.008	0.002	0.13793	87		GTExv8.EUR.Heart_Left_Ventricle	PIGF
GTExv8.EUR.Heart_Left_Ventricle	I:/easy/MRmyyreferfile/FUSION/WEIGHTS//GTExv8.EUR.Heart_Left_Ventricle/ENSG00000135926.14.wgt.RDat	TMBIM1	2	218292585	218292586	0.2247	rs3791979	5.21	rs3817266	0.28	-9.73	2.07164	434	434	susie	0.28	2.2e-25	-2.06961	0.0385	0	0.228	0	0.77	0.002	0.08824	136		GTExv8.EUR.Heart_Left_Ventricle	TMBIM1
GTExv8.EUR.Heart_Left_Ventricle	I:/easy/MRmyyreferfile/FUSION/WEIGHTS//GTExv8.EUR.Heart_Left_Ventricle/ENSG00000213689.11.wgt.RDat	TREX1	3	48465810	48465811	0.2223	rs3172494	-5.68	rs11797	0.192015	-8.13	-2.45678	254	1	top1	0.19	5.4e-17	2.45678	0.014	0	0.079	0	0.92	0.002	0.54545	22		GTExv8.EUR.Heart_Left_Ventricle	TREX1
GTExv8.EUR.Heart_Left_Ventricle	I:/easy/MRmyyreferfile/FUSION/WEIGHTS//GTExv8.EUR.Heart_Left_Ventricle/ENSG00000136068.14.wgt.RDat	FLNB	3	58008399	58008400	0.0628	rs6445932	3.25	rs1658367	-0.001955	-3.31	1.96179	400	400	susie	0.022	0.0044	-2.08124	0.0374	0.917	0.078	0.003	0	0.002	0.11765	102		GTExv8.EUR.Heart_Left_Ventricle	FLNB
GTExv8.EUR.Heart_Left_Ventricle	I:/easy/MRmyyreferfile/FUSION/WEIGHTS//GTExv8.EUR.Heart_Left_Ventricle/ENSG00000114491.13.wgt.RDat	UMPS	3	124730365	124730366	0.1225	rs3772800	6.14	rs6771896	0.031548	5.18	-3.0138	638	24	enet	0.054	1.3e-05	-3.5019	0.000462	0	0.006	0.024	0.968	0.002	0.03125	384		GTExv8.EUR.Heart_Left_Ventricle	UMPS
GTExv8.EUR.Heart_Left_Ventricle	I:/easy/MRmyyreferfile/FUSION/WEIGHTS//GTExv8.EUR.Heart_Left_Ventricle/ENSG00000197712.11.wgt.RDat	FAM114A1	4	38867676	38867677	0.0799	rs16994921	-3.84	rs17582830	0.0303	4.42	-2.1609	506	1	top1	0.03	0.00092	-2.1609	0.0307	0.821	0.168	0.008	0.002	0.002	0.05128	234		GTExv8.EUR.Heart_Left_Ventricle	FAM114A1
GTExv8.EUR.Heart_Left_Ventricle	I:/easy/MRmyyreferfile/FUSION/WEIGHTS//GTExv8.EUR.Heart_Left_Ventricle/ENSG00000138823.13.wgt.RDat	MTTP	4	99563760	99563761	0.1398	rs10516440	3.41	rs10030937	0.0545	-4.46	-2.2198	507	1	top1	0.054	1.2e-05	2.2198	0.0264	0.805	0.19	0.002	0	0.002	0.02087	575		GTExv8.EUR.Heart_Left_Ventricle	MTTP
GTExv8.EUR.Heart_Left_Ventricle	I:/easy/MRmyyreferfile/FUSION/WEIGHTS//GTExv8.EUR.Heart_Left_Ventricle/ENSG00000197860.9.wgt.RDat	SGTB	5	65723034	65723035	0.0729	rs6449780	2.88	rs2248915	0.028944	4.85	-1.01714	371	16	enet	0.058	5.9e-06	-2.51394	0.0119	0.217	0.779	0	0.001	0.002	0.013986	858		GTExv8.EUR.Heart_Left_Ventricle	SGTB
GTExv8.EUR.Heart_Left_Ventricle	I:/easy/MRmyyreferfile/FUSION/WEIGHTS//GTExv8.EUR.Heart_Left_Ventricle/ENSG00000146477.5.wgt.RDat	SLC22A3	6	160348267	160348268	0.1206	rs6935921	-8.83	rs9365164	0.0749	5.44	4.39261	542	1	top1	0.075	3e-07	4.39261	1.12e-05	0	0	0.061	0.937	0.002	0.33333	36		GTExv8.EUR.Heart_Left_Ventricle	SLC22A3
GTExv8.EUR.Heart_Left_Ventricle	I:/easy/MRmyyreferfile/FUSION/WEIGHTS//GTExv8.EUR.Heart_Left_Ventricle/ENSG00000164880.15.wgt.RDat	INTS1	7	1504366	1504367	0.3889	rs11765459	-4.46	rs4725103	0.231607	9.38	-1.15815	371	26	enet	0.32	4.8e-29	-2.19507	0.0282	0	0.918	0	0.08	0.002	0.16438	73		GTExv8.EUR.Heart_Left_Ventricle	INTS1
GTExv8.EUR.Heart_Left_Ventricle	I:/easy/MRmyyreferfile/FUSION/WEIGHTS//GTExv8.EUR.Heart_Left_Ventricle/ENSG00000178665.14.wgt.RDat	ZNF713	7	55887474	55887475	0.2045	rs4947533	3.32	rs933466	0.04946	-5.94	1.14515	319	35	enet	0.093	1.1e-08	-2.14934	0.0316	0.001	0.995	0	0.002	0.002	0.10345	116		GTExv8.EUR.Heart_Left_Ventricle	ZNF713
GTExv8.EUR.Heart_Left_Ventricle	I:/easy/MRmyyreferfile/FUSION/WEIGHTS//GTExv8.EUR.Heart_Left_Ventricle/ENSG00000085563.14.wgt.RDat	ABCB1	7	87713322	87713323	0.0674	rs2235048	-3.64	rs4148828	-0.002995	-3.16	-1.02329	405	405	susie	0.02	0.0063	2.57857	0.00992	0.909	0.081	0.007	0.001	0.002	0.2069	58		GTExv8.EUR.Heart_Left_Ventricle	ABCB1
GTExv8.EUR.Heart_Left_Ventricle	I:/easy/MRmyyreferfile/FUSION/WEIGHTS//GTExv8.EUR.Heart_Left_Ventricle/ENSG00000105854.12.wgt.RDat	PON2	7	95435328	95435329	0.1376	rs10249566	3.17	rs2299267	0.034924	4.8	-1.85434	464	14	enet	0.074	3.6e-07	-2.3582	0.0184	0.261	0.734	0.001	0.002	0.002	0.04181	287		GTExv8.EUR.Heart_Left_Ventricle	PON2
GTExv8.EUR.Heart_Left_Ventricle	I:/easy/MRmyyreferfile/FUSION/WEIGHTS//GTExv8.EUR.Heart_Left_Ventricle/ENSG00000233297.4.wgt.RDat	RASA4DP	7	102690468	102690469	0.376	rs427534	-3.27	rs2242586	0.072791	5.61	1.00121	204	25	enet	0.18	1.5e-15	2.56887	0.0102	0.022	0.975	0	0.001	0.002	0.0229	524		GTExv8.EUR.Heart_Left_Ventricle	RASA4DP
GTExv8.EUR.Heart_Left_Ventricle	I:/easy/MRmyyreferfile/FUSION/WEIGHTS//GTExv8.EUR.Heart_Left_Ventricle/ENSG00000171102.14.wgt.RDat	OBP2B	9	133209249	133209250	0.0976	rs495828	8.5	rs8176749	0.03081	-5.23	2.71718	556	556	susie	0.053	1.5e-05	-2.609	0.00908	0	0	0.034	0.964	0.002	0.181818	66		GTExv8.EUR.Heart_Left_Ventricle	OBP2B
GTExv8.EUR.Heart_Left_Ventricle	I:/easy/MRmyyreferfile/FUSION/WEIGHTS//GTExv8.EUR.Heart_Left_Ventricle/ENSG00000095787.21.wgt.RDat	WAC	10	28532743	28532744	0.0763	rs10733990	2.86	rs11599653	0.025367	4.36	-1.68791	581	581	susie	0.032	0.00072	-2.11583	0.0344	0.616	0.38	0.001	0.001	0.002	0.125	96		GTExv8.EUR.Heart_Left_Ventricle	WAC
GTExv8.EUR.Heart_Left_Ventricle	I:/easy/MRmyyreferfile/FUSION/WEIGHTS//GTExv8.EUR.Heart_Left_Ventricle/ENSG00000148688.13.wgt.RDat	RPP30	10	90871715	90871716	0.1753	rs6583715	-3.21	rs7900048	0.027255	-5.08	-0.719297	452	48	enet	0.095	8e-09	2.28278	0.0224	0.052	0.943	0	0.003	0.002	0.097561	123		GTExv8.EUR.Heart_Left_Ventricle	RPP30
GTExv8.EUR.Heart_Left_Ventricle	I:/easy/MRmyyreferfile/FUSION/WEIGHTS//GTExv8.EUR.Heart_Left_Ventricle/ENSG00000198060.9.wgt.RDat	MARCH5	10	92291162	92291163	0.0531	rs7923866	-4.01	rs4933720	0.052589	4.47	-2.03326	302	1	top1	0.053	1.7e-05	-2.03326	0.042	0.797	0.187	0.011	0.003	0.002	0.176471	68		GTExv8.EUR.Heart_Left_Ventricle	MARCH5
GTExv8.EUR.Heart_Left_Ventricle	I:/easy/MRmyyreferfile/FUSION/WEIGHTS//GTExv8.EUR.Heart_Left_Ventricle/ENSG00000176273.14.wgt.RDat	SLC35G1	10	93893972	93893973	0.0844	rs11187830	4.29	rs11187721	0.024596	3.89	2.17359	474	1	top1	0.025	0.0026	2.17359	0.0297	0.901	0.039	0.056	0.002	0.002	0.164384	73		GTExv8.EUR.Heart_Left_Ventricle	SLC35G1
GTExv8.EUR.Heart_Left_Ventricle	I:/easy/MRmyyreferfile/FUSION/WEIGHTS//GTExv8.EUR.Heart_Left_Ventricle/ENSG00000240399.1.wgt.RDat	RP1-228P16.1	12	48055590	48055591	0.2777	rs7959970	3.43	rs725454	0.16231	-8.57	1.19542	519	519	susie	0.23	4.5e-20	-1.99104	0.0465	0	0.993	0	0.005	0.002	0.21053	57		GTExv8.EUR.Heart_Left_Ventricle	RP1-228P16.1
GTExv8.EUR.Heart_Left_Ventricle	I:/easy/MRmyyreferfile/FUSION/WEIGHTS//GTExv8.EUR.Heart_Left_Ventricle/ENSG00000270175.1.wgt.RDat	RP11-793H13.11	12	53500919	53500920	0.0557	rs10876460	-3.3	rs11170567	0.005651	-4.25	2.16869	417	4	lasso	0.022	0.0039	-1.98853	0.0468	0.746	0.248	0.003	0.001	0.002	0.10084	119		GTExv8.EUR.Heart_Left_Ventricle	RP11-793H13.11
GTExv8.EUR.Heart_Left_Ventricle	I:/easy/MRmyyreferfile/FUSION/WEIGHTS//GTExv8.EUR.Heart_Left_Ventricle/ENSG00000139323.13.wgt.RDat	POC1B	12	89526023	89526024	0.1946	rs2681472	7.1	rs6538188	0.126575	6.63	-2.21443	356	356	susie	0.17	4e-15	-4.36423	1.28e-05	0	0	0	0.998	0.002	0.0603	199		GTExv8.EUR.Heart_Left_Ventricle	POC1B
GTExv8.EUR.Heart_Left_Ventricle	I:/easy/MRmyyreferfile/FUSION/WEIGHTS//GTExv8.EUR.Heart_Left_Ventricle/ENSG00000236349.1.wgt.RDat	SUCLG2P2	12	94548240	94548241	0.114	rs17023614	4.13	rs12579612	0.027412	-4.33	2.3038	640	1	top1	0.027	0.0016	-2.3038	0.0212	0.853	0.131	0.012	0.002	0.002	0.11009	109		GTExv8.EUR.Heart_Left_Ventricle	SUCLG2P2
GTExv8.EUR.Heart_Left_Ventricle	I:/easy/MRmyyreferfile/FUSION/WEIGHTS//GTExv8.EUR.Heart_Left_Ventricle/ENSG00000169594.13.wgt.RDat	BNC1	15	83284713	83284714	0.0688	rs10520577	3.62	rs1256444	-0.00251	-4.06	-1.90868	348	348	susie	0.011	0.033	2.3236	0.0201	0.691	0.304	0.002	0.001	0.002	0.02963	405		GTExv8.EUR.Heart_Left_Ventricle	BNC1
GTExv8.EUR.Heart_Left_Ventricle	I:/easy/MRmyyreferfile/FUSION/WEIGHTS//GTExv8.EUR.Heart_Left_Ventricle/ENSG00000275120.2.wgt.RDat	ENSG00000275120	15	84633822	84633823	0.1502	rs6496733	-3.88	rs6496284	0.113	6.28	-1.28738	339	17	enet	0.12	3.1e-11	-2.2873	0.0222	0	0.989	0	0.008	0.002	0.137931	87		GTExv8.EUR.Heart_Left_Ventricle
GTExv8.EUR.Heart_Left_Ventricle	I:/easy/MRmyyreferfile/FUSION/WEIGHTS//GTExv8.EUR.Heart_Left_Ventricle/ENSG00000140521.12.wgt.RDat	POLG	15	89334860	89334861	0.1894	rs4932206	-4.38	rs2283430	0.132	7.05	1.10412	456	456	susie	0.17	1.2e-14	1.9722	0.0486	0	0.961	0	0.036	0.002	0.255319	47		GTExv8.EUR.Heart_Left_Ventricle	POLG
GTExv8.EUR.Heart_Left_Ventricle	I:/easy/MRmyyreferfile/FUSION/WEIGHTS//GTExv8.EUR.Heart_Left_Ventricle/ENSG00000141294.9.wgt.RDat	LRRC46	17	47831626	47831627	0.1448	rs7350950	-3.92	rs2325752	0.0499	4.35	-2.2926	384	1	top1	0.05	2.7e-05	-2.2926	0.0219	0.853	0.136	0.008	0.001	0.002	0.20339	59		GTExv8.EUR.Heart_Left_Ventricle	LRRC46
GTExv8.EUR.Heart_Left_Ventricle	I:/easy/MRmyyreferfile/FUSION/WEIGHTS//GTExv8.EUR.Heart_Left_Ventricle/ENSG00000108924.13.wgt.RDat	HLF	17	55265011	55265012	0.1155	rs12450116	3.64	rs11656277	0.0195	-4.32	-1.7038	539	6	lasso	0.024	0.0027	2.3962	0.0166	0.706	0.289	0.002	0.001	0.002	0.032172	373		GTExv8.EUR.Heart_Left_Ventricle	HLF
GTExv8.EUR.Heart_Left_Ventricle	I:/easy/MRmyyreferfile/FUSION/WEIGHTS//GTExv8.EUR.Heart_Left_Ventricle/ENSG00000198796.6.wgt.RDat	ALPK2	18	58628956	58628957	0.2361	rs17065316	-2.88	rs9965985	-0.002014	-4.61	1.2204	556	49	enet	0.079	1.3e-07	-2.08724	0.03687	0.423	0.574	0.001	0.001	0.002	0.0432	278		GTExv8.EUR.Heart_Left_Ventricle	ALPK2
GTExv8.EUR.Heart_Left_Ventricle	I:/easy/MRmyyreferfile/FUSION/WEIGHTS//GTExv8.EUR.Heart_Left_Ventricle/ENSG00000105656.12.wgt.RDat	ELL	19	18522126	18522127	0.1016	rs2305743	-3.64	rs17211813	0.00354	-4.33	-2.16446	375	6	lasso	0.011	0.032	2.16089	0.0307	0.745	0.245	0.007	0.002	0.002	0.190476	63		GTExv8.EUR.Heart_Left_Ventricle	ELL
GTExv8.EUR.Heart_Left_Ventricle	I:/easy/MRmyyreferfile/FUSION/WEIGHTS//GTExv8.EUR.Heart_Left_Ventricle/ENSG00000218537.1.wgt.RDat	AP000350.4	22	23898929	23898930	0.5467	rs5760293	-5.42	rs2739338	0.503443	-12.85	2.02385	430	28	enet	0.52	2.1e-53	-2.37506	0.0175	0	0.244	0	0.754	0.002	0.08633	139		GTExv8.EUR.Heart_Left_Ventricle	AP000350.4
GTExv8.EUR.Heart_Left_Ventricle	I:/easy/MRmyyreferfile/FUSION/WEIGHTS//GTExv8.EUR.Heart_Left_Ventricle/ENSG00000273295.1.wgt.RDat	AP000350.5	22	23907067	23907068	0.6762	rs5760293	-5.42	rs2739338	0.588153	-13.87	2.02385	428	25	enet	0.61	1.6e-69	-2.3162	0.0205	0	0.244	0	0.754	0.002	0.12903	93		GTExv8.EUR.Heart_Left_Ventricle	AP000350.5
GTExv8.EUR.Heart_Left_Ventricle	I:/easy/MRmyyreferfile/FUSION/WEIGHTS//GTExv8.EUR.Heart_Left_Ventricle/ENSG00000169641.13.wgt.RDat	LUZP1	1	23177807	23177808	0.0705	rs2811982	-3.29	rs1208932	0.0139	-3.65	3.04588	366	1	top1	0.014	0.019	-3.04588	0.00232	0.972	0.024	0.003	0	0.001	0.015915	754		GTExv8.EUR.Heart_Left_Ventricle	LUZP1
GTExv8.EUR.Heart_Left_Ventricle	I:/easy/MRmyyreferfile/FUSION/WEIGHTS//GTExv8.EUR.Heart_Left_Ventricle/ENSG00000204084.12.wgt.RDat	INPP5B	1	37947056	37947057	0.3456	rs17465420	-5.06	rs4653329	0.253	9.34	-1.30583	461	8	lasso	0.27	6.6e-24	-2.42087	0.0155	0	0.338	0	0.661	0.001	0.137931	87		GTExv8.EUR.Heart_Left_Ventricle	INPP5B
GTExv8.EUR.Heart_Left_Ventricle	I:/easy/MRmyyreferfile/FUSION/WEIGHTS//GTExv8.EUR.Heart_Left_Ventricle/ENSG00000142949.16.wgt.RDat	PTPRF	1	43525186	43525187	0.0414	rs12738136	3.48	rs37469	0.0485	-4.3	1.98066	444	1	top1	0.048	3.5e-05	-1.98066	0.0476	0.875	0.116	0.007	0.001	0.001	0.255319	47		GTExv8.EUR.Heart_Left_Ventricle	PTPRF
GTExv8.EUR.Heart_Left_Ventricle	I:/easy/MRmyyreferfile/FUSION/WEIGHTS//GTExv8.EUR.Heart_Left_Ventricle/ENSG00000143036.16.wgt.RDat	SLC44A3	1	94820341	94820342	0.3452	rs12743267	-5.72	rs859112	0.375	11.18	2.0854	524	13	enet	0.39	1.3e-36	2.18529	0.0289	0	0.067	0	0.932	0.001	0.121212	99		GTExv8.EUR.Heart_Left_Ventricle	SLC44A3
GTExv8.EUR.Heart_Left_Ventricle	I:/easy/MRmyyreferfile/FUSION/WEIGHTS//GTExv8.EUR.Heart_Left_Ventricle/ENSG00000198758.10.wgt.RDat	EPS8L3	1	109764026	109764027	0.1591	rs7528419	-11.58	rs3818562	0.0899	5.56	-2.09957	439	1	top1	0.09	1.9e-08	-2.09957	0.0358	0	0	0.035	0.964	0.001	0.266667	45		GTExv8.EUR.Heart_Left_Ventricle	EPS8L3
GTExv8.EUR.Heart_Left_Ventricle	I:/easy/MRmyyreferfile/FUSION/WEIGHTS//GTExv8.EUR.Heart_Left_Ventricle/ENSG00000203804.4.wgt.RDat	ADAMTSL4-AS1	1	150574549	150574550	0.0292	rs11204693	3.82	rs2280078	0.0385	3.96	-2.50691	289	1	top1	0.039	0.00021	-2.50691	0.0122	0.94	0.042	0.016	0.001	0.001	0.130435	92		GTExv8.EUR.Heart_Left_Ventricle	ADAMTSL4-AS1
GTExv8.EUR.Heart_Left_Ventricle	I:/easy/MRmyyreferfile/FUSION/WEIGHTS//GTExv8.EUR.Heart_Left_Ventricle/ENSG00000163239.12.wgt.RDat	TDRD10	1	154502218	154502219	0.1813	rs4845625	6.19	rs6674171	0.111	-6.36	3.37806	403	403	susie	0.12	1.3e-10	-3.49133	0.000481	0	0.001	0	0.998	0.001	0.058252	206		GTExv8.EUR.Heart_Left_Ventricle	TDRD10
GTExv8.EUR.Heart_Left_Ventricle	I:/easy/MRmyyreferfile/FUSION/WEIGHTS//GTExv8.EUR.Heart_Left_Ventricle/ENSG00000143158.10.wgt.RDat	MPC2	1	167937039	167937040	0.0907	rs12031290	-4.19	rs7516279	0.00945	-3.86	-2.29572	531	1	top1	0.0095	0.043	2.29572	0.0217	0.95	0.041	0.008	0	0.001	0.041237	291		GTExv8.EUR.Heart_Left_Ventricle	MPC2
GTExv8.EUR.Heart_Left_Ventricle	I:/easy/MRmyyreferfile/FUSION/WEIGHTS//GTExv8.EUR.Heart_Left_Ventricle/ENSG00000143324.13.wgt.RDat	XPR1	1	180632003	180632004	0.1211	rs17373273	3.06	rs4652507	0.049	-4.39	2.04879	431	1	top1	0.049	3.2e-05	-2.04879	0.0405	0.846	0.152	0.001	0	0.001	0.041958	286		GTExv8.EUR.Heart_Left_Ventricle	XPR1
GTExv8.EUR.Heart_Left_Ventricle	I:/easy/MRmyyreferfile/FUSION/WEIGHTS//GTExv8.EUR.Heart_Left_Ventricle/ENSG00000162819.11.wgt.RDat	BROX	1	222712737	222712738	0.1316	rs17163358	-10.17	rs3008635	0.0834	5.74	-2.00591	323	323	susie	0.089	2.4e-08	-2.1386	0.0325	0	0	0.004	0.995	0.001	0.352941	34		GTExv8.EUR.Heart_Left_Ventricle	BROX
GTExv8.EUR.Heart_Left_Ventricle	I:/easy/MRmyyreferfile/FUSION/WEIGHTS//GTExv8.EUR.Heart_Left_Ventricle/ENSG00000172974.11.wgt.RDat	AC007318.5	2	65205107	65205108	0.1158	rs3771099	-4.08	rs11126024	-0.00282	-3.1	1.59306	461	38	enet	0.0094	0.044	-2.73221	0.00629	0.935	0.05	0.013	0.001	0.001	0.04225	284		GTExv8.EUR.Heart_Left_Ventricle	AC007318.5
GTExv8.EUR.Heart_Left_Ventricle	I:/easy/MRmyyreferfile/FUSION/WEIGHTS//GTExv8.EUR.Heart_Left_Ventricle/ENSG00000175772.10.wgt.RDat	LINC01106	2	110383110	110383111	0.0762	rs13410685	-2.23	rs13419537	-0.000694	-3.62	-1.84344	141	141	susie	0.0074	0.064	1.97242	0.0486	0.893	0.106	0	0	0.001	0.0076	1578		GTExv8.EUR.Heart_Left_Ventricle	LINC01106
GTExv8.EUR.Heart_Left_Ventricle	I:/easy/MRmyyreferfile/FUSION/WEIGHTS//GTExv8.EUR.Heart_Left_Ventricle/ENSG00000162944.10.wgt.RDat	RFTN2	2	197676044	197676045	0.0577	rs17390362	2.43	rs970552	0.0441	4.27	-2.19458	314	1	top1	0.044	7.6e-05	-2.19458	0.0282	0.892	0.105	0.001	0	0.001	0.02871	418		GTExv8.EUR.Heart_Left_Ventricle	RFTN2
GTExv8.EUR.Heart_Left_Ventricle	I:/easy/MRmyyreferfile/FUSION/WEIGHTS//GTExv8.EUR.Heart_Left_Ventricle/ENSG00000135899.17.wgt.RDat	SP110	2	230225728	230225729	0.185	rs6735285	-3.16	rs9784019	0.0162	4.22	1.58532	464	29	enet	0.05	2.6e-05	2.23695	0.0253	0.527	0.47	0.001	0.001	0.001	0.02752	436		GTExv8.EUR.Heart_Left_Ventricle	SP110
GTExv8.EUR.Heart_Left_Ventricle	I:/easy/MRmyyreferfile/FUSION/WEIGHTS//GTExv8.EUR.Heart_Left_Ventricle/ENSG00000237765.6.wgt.RDat	FAM200B	4	15681679	15681680	0.1209	rs12152560	3.44	rs4273468	0.0441	4.2	-2.0875	551	1	top1	0.044	7.7e-05	-2.0875	0.0368	0.906	0.091	0.002	0	0.001	0.05	240		GTExv8.EUR.Heart_Left_Ventricle	FAM200B
GTExv8.EUR.Heart_Left_Ventricle	I:/easy/MRmyyreferfile/FUSION/WEIGHTS//GTExv8.EUR.Heart_Left_Ventricle/ENSG00000113456.18.wgt.RDat	RAD1	5	34918988	34918989	0.1331	rs2166374	-2.85	rs12519332	0.001274	-4.14	-1.8644	509	57	enet	0.021	0.005	2.42275	0.0154	0.799	0.199	0.001	0	0.001	0.02603	461		GTExv8.EUR.Heart_Left_Ventricle	RAD1
GTExv8.EUR.Heart_Left_Ventricle	I:/easy/MRmyyreferfile/FUSION/WEIGHTS//GTExv8.EUR.Heart_Left_Ventricle/ENSG00000068796.16.wgt.RDat	KIF2A	5	62306161	62306162	0.1222	rs185170	3.15	rs10038739	0.02493	4.21	2.37313	387	1	top1	0.025	0.0024	2.37313	0.0176	0.908	0.089	0.001	0	0.001	0.018018	666		GTExv8.EUR.Heart_Left_Ventricle	KIF2A
GTExv8.EUR.Heart_Left_Ventricle	I:/easy/MRmyyreferfile/FUSION/WEIGHTS//GTExv8.EUR.Heart_Left_Ventricle/ENSG00000152939.14.wgt.RDat	MARVELD2	5	69415111	69415112	0.0893	rs6874327	2.61	rs3756402	0.009035	-3.7	1.19021	212	212	susie	0.038	0.00024	-2.25111	0.0244	0.845	0.153	0.001	0	0.001	0.102564	117		GTExv8.EUR.Heart_Left_Ventricle	MARVELD2
GTExv8.EUR.Heart_Left_Ventricle	I:/easy/MRmyyreferfile/FUSION/WEIGHTS//GTExv8.EUR.Heart_Left_Ventricle/ENSG00000174136.11.wgt.RDat	RGMB	5	98768649	98768650	0.0719	rs10463717	2.78	rs6877710	0.000626	3.41	-1.33218	343	343	susie	0.031	0.00084	-2.33805	0.0194	0.901	0.097	0.001	0	0.001	0.009926	1209		GTExv8.EUR.Heart_Left_Ventricle	RGMB
GTExv8.EUR.Heart_Left_Ventricle	I:/easy/MRmyyreferfile/FUSION/WEIGHTS//GTExv8.EUR.Heart_Left_Ventricle/ENSG00000145725.19.wgt.RDat	PPIP5K2	5	103120151	103120152	0.1681	rs372564	-2.58	rs26232	0.022456	-4.21	-2.0291	318	1	top1	0.022	0.0038	2.0291	0.0424	0.911	0.087	0.001	0	0.001	0.064865	185		GTExv8.EUR.Heart_Left_Ventricle	PPIP5K2
GTExv8.EUR.Heart_Left_Ventricle	I:/easy/MRmyyreferfile/FUSION/WEIGHTS//GTExv8.EUR.Heart_Left_Ventricle/ENSG00000001084.10.wgt.RDat	GCLC	6	53545128	53545129	0.1044	rs4128134	3.06	rs574389	0.00427	-4.2	1.63321	544	544	susie	0.014	0.018	-2.0698	0.0385	0.71	0.287	0.001	0.001	0.001	0.08571	140		GTExv8.EUR.Heart_Left_Ventricle	GCLC
GTExv8.EUR.Heart_Left_Ventricle	I:/easy/MRmyyreferfile/FUSION/WEIGHTS//GTExv8.EUR.Heart_Left_Ventricle/ENSG00000226440.7.wgt.RDat	RP11-506B6.6	6	112236092	112236093	0.0897	rs17823433	3.16	rs2153882	-0.00211	3.64	1.37361	456	456	susie	0.02	0.0058	2.72684	0.00639	0.899	0.099	0.001	0	0.001	0.00849	1413		GTExv8.EUR.Heart_Left_Ventricle	RP11-506B6.6
GTExv8.EUR.Heart_Left_Ventricle	I:/easy/MRmyyreferfile/FUSION/WEIGHTS//GTExv8.EUR.Heart_Left_Ventricle/ENSG00000241468.7.wgt.RDat	ATP5J2	7	99466330	99466331	0.087	rs2099446	3.15	rs11972846	-0.002876	-3.59	-2.27115	316	24	enet	0.06	4.3e-06	3.24238	0.00119	0.894	0.102	0.003	0	0.001	0.04724	254		GTExv8.EUR.Heart_Left_Ventricle	ATP5J2
GTExv8.EUR.Heart_Left_Ventricle	I:/easy/MRmyyreferfile/FUSION/WEIGHTS//GTExv8.EUR.Heart_Left_Ventricle/ENSG00000105808.17.wgt.RDat	RASA4	7	102616756	102616757	0.1947	rs427534	-3.27	rs727175	0.019511	-4.49	0.070997	211	29	enet	0.097	5.6e-09	2.63524	0.00841	0.283	0.715	0	0.001	0.001	0.0515	233		GTExv8.EUR.Heart_Left_Ventricle	RASA4
GTExv8.EUR.Heart_Left_Ventricle	I:/easy/MRmyyreferfile/FUSION/WEIGHTS//GTExv8.EUR.Heart_Left_Ventricle/ENSG00000243317.7.wgt.RDat	C7orf73	7	135662495	135662496	0.2692	rs889933	2.78	rs4294134	0.189132	-8.3	-0.381101	459	33	enet	0.26	2.8e-23	2.27797	0.0227	0	0.997	0	0.001	0.001	0.03252	369		GTExv8.EUR.Heart_Left_Ventricle	C7orf73
GTExv8.EUR.Heart_Left_Ventricle	I:/easy/MRmyyreferfile/FUSION/WEIGHTS//GTExv8.EUR.Heart_Left_Ventricle/ENSG00000147459.17.wgt.RDat	DOCK5	8	25184722	25184723	0.109	rs9650410	-3.76	rs10096386	-0.00301	3.62	0.12649	483	483	susie	0.01	0.039	-2.03933	0.0414	0.888	0.106	0.005	0.001	0.001	0.08108	148		GTExv8.EUR.Heart_Left_Ventricle	DOCK5
GTExv8.EUR.Heart_Left_Ventricle	I:/easy/MRmyyreferfile/FUSION/WEIGHTS//GTExv8.EUR.Heart_Left_Ventricle/ENSG00000083168.9.wgt.RDat	KAT6A	8	42051989	42051990	0.0799	rs13281070	2.86	rs1541622	0.0128	-3.85	1.75982	373	373	susie	0.015	0.015	-2.10497	0.0353	0.733	0.264	0.001	0	0.001	0.08054	149		GTExv8.EUR.Heart_Left_Ventricle	KAT6A
GTExv8.EUR.Heart_Left_Ventricle	I:/easy/MRmyyreferfile/FUSION/WEIGHTS//GTExv8.EUR.Heart_Left_Ventricle/ENSG00000249859.9.wgt.RDat	PVT1	8	127794532	127794533	0.1352	rs16902173	3.63	rs7460502	-0.00239	3.62	-1.60778	618	618	susie	0.023	0.0032	-2.28141	0.0225	0.867	0.128	0.004	0.001	0.001	0.11429	105		GTExv8.EUR.Heart_Left_Ventricle	PVT1
GTExv8.EUR.Heart_Left_Ventricle	I:/easy/MRmyyreferfile/FUSION/WEIGHTS//GTExv8.EUR.Heart_Left_Ventricle/ENSG00000175164.13.wgt.RDat	ABO	9	133275213	133275214	0.5318	rs495828	8.5	rs630014	0.321305	-10.31	-6.71661	565	35	enet	0.47	2.2e-46	8.10622	5.22e-16	0	0	0	0.999	0.001	0.000293	40917		GTExv8.EUR.Heart_Left_Ventricle	ABO
GTExv8.EUR.Heart_Left_Ventricle	I:/easy/MRmyyreferfile/FUSION/WEIGHTS//GTExv8.EUR.Heart_Left_Ventricle/ENSG00000196372.12.wgt.RDat	ASB13	10	5666594	5666595	0.1175	rs2386647	2.87	rs9424191	0.043895	-4.45	-1.99971	667	1	top1	0.044	8e-05	1.99971	0.0455	0.809	0.187	0.001	0	0.001	0.109091	110		GTExv8.EUR.Heart_Left_Ventricle	ASB13
GTExv8.EUR.Heart_Left_Ventricle	I:/easy/MRmyyreferfile/FUSION/WEIGHTS//GTExv8.EUR.Heart_Left_Ventricle/ENSG00000177112.7.wgt.RDat	MRVI1-AS1	11	10541271	10541272	0.1799	rs1081557	-3.51	rs1462940	0.003742	3.19	-2.20038	524	56	enet	0.006	0.086	-2.8718	0.00408	0.92	0.072	0.006	0.001	0.001	0.055556	216		GTExv8.EUR.Heart_Left_Ventricle	MRVI1-AS1
GTExv8.EUR.Heart_Left_Ventricle	I:/easy/MRmyyreferfile/FUSION/WEIGHTS//GTExv8.EUR.Heart_Left_Ventricle/ENSG00000124935.3.wgt.RDat	SCGB1D2	11	62242209	62242210	0.0986	rs174534	-3.34	rs2232946	0.018414	-3.96	1.00901	438	438	susie	0.035	0.00043	-1.9793	0.0478	0.74	0.256	0.002	0.001	0.001	0.244898	49		GTExv8.EUR.Heart_Left_Ventricle	SCGB1D2
GTExv8.EUR.Heart_Left_Ventricle	I:/easy/MRmyyreferfile/FUSION/WEIGHTS//GTExv8.EUR.Heart_Left_Ventricle/ENSG00000182103.4.wgt.RDat	FAM181B	11	82733863	82733864	0.0809	rs17144692	3.32	rs2511866	0.010127	-3.8	-2.04441	442	442	susie	0.017	0.0096	2.3795	0.0173	0.792	0.204	0.002	0.001	0.001	0.028916	415		GTExv8.EUR.Heart_Left_Ventricle	FAM181B
GTExv8.EUR.Heart_Left_Ventricle	I:/easy/MRmyyreferfile/FUSION/WEIGHTS//GTExv8.EUR.Heart_Left_Ventricle/ENSG00000134291.11.wgt.RDat	TMEM106C	12	47963568	47963569	0.1008	rs7959970	3.43	rs765260	-0.002492	3.65	2.5349	508	508	susie	0.024	0.0028	2.33218	0.0197	0.866	0.128	0.004	0.001	0.001	0.096	125		GTExv8.EUR.Heart_Left_Ventricle	TMEM106C
GTExv8.EUR.Heart_Left_Ventricle	I:/easy/MRmyyreferfile/FUSION/WEIGHTS//GTExv8.EUR.Heart_Left_Ventricle/ENSG00000089022.13.wgt.RDat	MAPKAPK5	12	111843102	111843103	0.1477	rs10774625	9.94	rs1980364	0.081121	-5.68	-4.02284	202	1	top1	0.081	9.6e-08	4.02284	5.75e-05	0	0	0.019	0.981	0.001	0.85714	14		GTExv8.EUR.Heart_Left_Ventricle	MAPKAPK5
GTExv8.EUR.Heart_Left_Ventricle	I:/easy/MRmyyreferfile/FUSION/WEIGHTS//GTExv8.EUR.Heart_Left_Ventricle/ENSG00000198270.12.wgt.RDat	TMEM116	12	112013184	112013185	0.1231	rs653178	9.84	rs4766764	0.0906	5.67	-4.0902	193	1	top1	0.091	1.7e-08	-4.0902	4.31e-05	0	0	0.02	0.979	0.001	0.66667	18		GTExv8.EUR.Heart_Left_Ventricle	TMEM116
GTExv8.EUR.Heart_Left_Ventricle	I:/easy/MRmyyreferfile/FUSION/WEIGHTS//GTExv8.EUR.Heart_Left_Ventricle/ENSG00000157895.11.wgt.RDat	C12orf43	12	121016501	121016502	0.3363	rs7979473	5.74	rs7961178	0.167848	7.6	-2.89779	458	8	enet	0.2	1.1e-17	-4.29134	1.78e-05	0	0.02	0	0.979	0.001	0.05021	239		GTExv8.EUR.Heart_Left_Ventricle	C12orf43
GTExv8.EUR.Heart_Left_Ventricle	I:/easy/MRmyyreferfile/FUSION/WEIGHTS//GTExv8.EUR.Heart_Left_Ventricle/ENSG00000198133.8.wgt.RDat	TMEM229B	14	67533738	67533739	0.2099	rs12323371	-2.7	rs3825725	0.010957	-4.02	2.3307	378	45	enet	0.025	0.0023	-2.0645	0.039	0.836	0.162	0.001	0	0.001	0.02941	408		GTExv8.EUR.Heart_Left_Ventricle	TMEM229B
GTExv8.EUR.Heart_Left_Ventricle	I:/easy/MRmyyreferfile/FUSION/WEIGHTS//GTExv8.EUR.Heart_Left_Ventricle/ENSG00000103876.11.wgt.RDat	FAH	15	80152489	80152490	0.2305	rs7180025	-3.37	rs1370276	0.101	6.65	-1.00976	513	21	enet	0.18	1.1e-15	-1.9863	0.047	0	0.996	0	0.003	0.001	0.115385	104		GTExv8.EUR.Heart_Left_Ventricle	FAH
GTExv8.EUR.Heart_Left_Ventricle	I:/easy/MRmyyreferfile/FUSION/WEIGHTS//GTExv8.EUR.Heart_Left_Ventricle/ENSG00000176700.19.wgt.RDat	SCAND2P	15	84632278	84632279	0.3772	rs6496733	-3.88	rs1057946	0.172	7.57	-0.57324	338	23	enet	0.24	1.1e-21	-1.9925	0.0463	0	0.991	0	0.008	0.001	0.206897	58		GTExv8.EUR.Heart_Left_Ventricle	SCAND2P
GTExv8.EUR.Heart_Left_Ventricle	I:/easy/MRmyyreferfile/FUSION/WEIGHTS//GTExv8.EUR.Heart_Left_Ventricle/ENSG00000237296.9.wgt.RDat	SMG1P1	16	22437715	22437716	0.1546	rs1423713	3.83	rs12446433	0.00632	3.89	0.4539	255	23	enet	0.045	7.1e-05	2.36341	0.0181	0.837	0.159	0.002	0	0.001	0.02878	417		GTExv8.EUR.Heart_Left_Ventricle	SMG1P1
GTExv8.EUR.Heart_Left_Ventricle	I:/easy/MRmyyreferfile/FUSION/WEIGHTS//GTExv8.EUR.Heart_Left_Ventricle/ENSG00000176953.12.wgt.RDat	NFATC2IP	16	28950806	28950807	0.0455	rs3935714	3.59	rs3922668	0.00467	-3.77	-1.752	184	184	susie	0.011	0.032	2.09931	0.0358	0.875	0.122	0.002	0	0.001	0.31579	38		GTExv8.EUR.Heart_Left_Ventricle	NFATC2IP
GTExv8.EUR.Heart_Left_Ventricle	I:/easy/MRmyyreferfile/FUSION/WEIGHTS//GTExv8.EUR.Heart_Left_Ventricle/ENSG00000254634.4.wgt.RDat	RP11-231C14.3	16	29447025	29447026	0.1045	rs3935714	3.59	rs257868	0.000945	3.77	2.76	164	21	enet	0.015	0.016	2.28126	0.0225	0.926	0.071	0.002	0	0.001	0.10084	119		GTExv8.EUR.Heart_Left_Ventricle	RP11-231C14.3
GTExv8.EUR.Heart_Left_Ventricle	I:/easy/MRmyyreferfile/FUSION/WEIGHTS//GTExv8.EUR.Heart_Left_Ventricle/ENSG00000039523.19.wgt.RDat	FAM65A	16	67518417	67518418	0.0751	rs16957374	3.28	rs255048	-0.00278	3.56	1.3191	215	215	susie	0.0095	0.043	2.1372	0.0326	0.911	0.086	0.002	0	0.001	0.00125	9638		GTExv8.EUR.Heart_Left_Ventricle	FAM65A
GTExv8.EUR.Heart_Left_Ventricle	I:/easy/MRmyyreferfile/FUSION/WEIGHTS//GTExv8.EUR.Heart_Left_Ventricle/ENSG00000132604.10.wgt.RDat	TERF2	16	69408570	69408571	0.0554	rs7186296	3.82	rs12922774	0.0245	-3.82	-2.2537	303	1	top1	0.024	0.0026	2.25375	0.0242	0.956	0.03	0.013	0	0.001	0.24	50		GTExv8.EUR.Heart_Left_Ventricle	TERF2
GTExv8.EUR.Heart_Left_Ventricle	I:/easy/MRmyyreferfile/FUSION/WEIGHTS//GTExv8.EUR.Heart_Left_Ventricle/ENSG00000249459.8.wgt.RDat	ZNF286B	17	18682258	18682259	0.1009	rs3913332	2.92	rs12936694	0.0278	3.64	-2.7476	205	1	top1	0.028	0.0014	-2.7476	0.006	0.979	0.019	0.001	0	0.001	0.029268	410		GTExv8.EUR.Heart_Left_Ventricle	ZNF286B
GTExv8.EUR.Heart_Left_Ventricle	I:/easy/MRmyyreferfile/FUSION/WEIGHTS//GTExv8.EUR.Heart_Left_Ventricle/ENSG00000198231.12.wgt.RDat	DDX42	17	63773775	63773776	0.0606	rs1983464	-3.91	rs2955250	0.0048	-3.89	-2.7381	316	1	top1	0.0048	0.11	2.7381	0.00618	0.955	0.036	0.007	0	0.001	0.101695	118		GTExv8.EUR.Heart_Left_Ventricle	DDX42
GTExv8.EUR.Heart_Left_Ventricle	I:/easy/MRmyyreferfile/FUSION/WEIGHTS//GTExv8.EUR.Heart_Left_Ventricle/ENSG00000267361.1.wgt.RDat	LOC100421166	17	69095498	69095499	0.0703	rs4147997	3.42	rs11077922	-0.00289	-2.96	1.3693	473	473	susie	0.012	0.028	-2.1524	0.0314	0.93	0.067	0.003	0	0.001	0.088889	135		GTExv8.EUR.Heart_Left_Ventricle	LOC100421166
GTExv8.EUR.Heart_Left_Ventricle	I:/easy/MRmyyreferfile/FUSION/WEIGHTS//GTExv8.EUR.Heart_Left_Ventricle/ENSG00000125458.6.wgt.RDat	NT5C	17	75130866	75130867	0.1351	rs4789172	3.28	rs35271045	0.0316	4.33	2.0775	397	1	top1	0.032	0.00073	2.0775	0.0378	0.869	0.128	0.002	0	0.001	0.126316	95		GTExv8.EUR.Heart_Left_Ventricle	NT5C
GTExv8.EUR.Heart_Left_Ventricle	I:/easy/MRmyyreferfile/FUSION/WEIGHTS//GTExv8.EUR.Heart_Left_Ventricle/ENSG00000104886.11.wgt.RDat	PLEKHJ1	19	2237703	2237704	0.1504	rs7256735	3.43	rs4405674	0.00413	-3.88	1.33731	408	23	enet	0.025	0.0025	-3.05957	0.00222	0.863	0.132	0.003	0	0.001	0.02277	527		GTExv8.EUR.Heart_Left_Ventricle	PLEKHJ1
GTExv8.EUR.Heart_Left_Ventricle	I:/easy/MRmyyreferfile/FUSION/WEIGHTS//GTExv8.EUR.Heart_Left_Ventricle/ENSG00000129347.19.wgt.RDat	KRI1	19	10566036	10566037	0.4747	rs3786725	-5.61	rs3745245	0.218	-9.32	2.81157	359	359	susie	0.38	1.2e-35	-2.1585	0.0309	0	0.027	0	0.972	0.001	0.333333	36		GTExv8.EUR.Heart_Left_Ventricle	KRI1
GTExv8.EUR.Heart_Left_Ventricle	I:/easy/MRmyyreferfile/FUSION/WEIGHTS//GTExv8.EUR.Heart_Left_Ventricle/ENSG00000105696.8.wgt.RDat	TMEM59L	19	18612850	18612851	0.086	rs888663	3.64	rs3180770	0.00294	3.87	0.84494	376	376	susie	0.0065	0.077	2.87655	0.00402	0.797	0.196	0.006	0.001	0.001	0.053812	223		GTExv8.EUR.Heart_Left_Ventricle	TMEM59L
GTExv8.EUR.Heart_Left_Ventricle	I:/easy/MRmyyreferfile/FUSION/WEIGHTS//GTExv8.EUR.Heart_Left_Ventricle/ENSG00000177191.2.wgt.RDat	B3GNT8	19	41428729	41428730	0.2003	rs12459996	5.63	rs11879090	0.116	-6.34	-2.34999	370	1	top1	0.12	1.5e-10	2.34999	0.0188	0	0.04	0.001	0.959	0.001	0.15	80		GTExv8.EUR.Heart_Left_Ventricle	B3GNT8
GTExv8.EUR.Heart_Left_Ventricle	I:/easy/MRmyyreferfile/FUSION/WEIGHTS//GTExv8.EUR.Heart_Left_Ventricle/ENSG00000258366.7.wgt.RDat	RTEL1	20	63657809	63657810	0.1115	rs8121509	-3.97	rs438363	-0.00304	-3.56	1.54259	428	15	enet	0.0032	0.15	-2.10065	0.0357	0.934	0.056	0.008	0.001	0.001	0.13043	92		GTExv8.EUR.Heart_Left_Ventricle	RTEL1
GTExv8.EUR.Heart_Left_Ventricle	I:/easy/MRmyyreferfile/FUSION/WEIGHTS//GTExv8.EUR.Heart_Left_Ventricle/ENSG00000162545.5.wgt.RDat	CAMK2N1	1	20486219	20486220	0.2045	rs2097532	3.36	rs2296225	-0.000597	-3.72	-1.35421	511	40	enet	0.051	2.3e-05	2.53383	0.0113	0.828	0.169	0.002	0	0	0.021661	554		GTExv8.EUR.Heart_Left_Ventricle	CAMK2N1
GTExv8.EUR.Heart_Left_Ventricle	I:/easy/MRmyyreferfile/FUSION/WEIGHTS//GTExv8.EUR.Heart_Left_Ventricle/ENSG00000134201.10.wgt.RDat	GSTM5	1	109712254	109712255	0.5115	rs7528419	-11.58	rs3754446	0.31	-10.14	-2.19079	433	433	susie	0.33	1.6e-30	2.16467	0.0304	0	0	0	1	0	0.272727	44		GTExv8.EUR.Heart_Left_Ventricle	GSTM5
GTExv8.EUR.Heart_Left_Ventricle	I:/easy/MRmyyreferfile/FUSION/WEIGHTS//GTExv8.EUR.Heart_Left_Ventricle/ENSG00000134202.10.wgt.RDat	GSTM3	1	109741037	109741038	0.7577	rs7528419	-11.58	rs1332018	0.553	-13.48	2.80344	439	439	susie	0.57	6.3e-61	-2.81366	0.0049	0	0	0	1	0	0.126316	95		GTExv8.EUR.Heart_Left_Ventricle	GSTM3
GTExv8.EUR.Heart_Left_Ventricle	I:/easy/MRmyyreferfile/FUSION/WEIGHTS//GTExv8.EUR.Heart_Left_Ventricle/ENSG00000187554.11.wgt.RDat	TLR5	1	223143281	223143282	0.2089	rs17163358	-10.17	rs17538400	0.0953	-5.92	-2.30589	405	405	susie	0.12	5.2e-11	2.56995	0.0102	0	0	0.003	0.997	0	0.190476	63		GTExv8.EUR.Heart_Left_Ventricle	TLR5
GTExv8.EUR.Heart_Left_Ventricle	I:/easy/MRmyyreferfile/FUSION/WEIGHTS//GTExv8.EUR.Heart_Left_Ventricle/ENSG00000156990.14.wgt.RDat	RPUSD3	3	9844601	9844602	0.1842	rs2936482	2.52	rs11465864	0.008302	-4.25	-0.47248	438	42	enet	0.036	0.00032	2.29772	0.0216	0.852	0.147	0.001	0	0	0.00572	2099		GTExv8.EUR.Heart_Left_Ventricle	RPUSD3
GTExv8.EUR.Heart_Left_Ventricle	I:/easy/MRmyyreferfile/FUSION/WEIGHTS//GTExv8.EUR.Heart_Left_Ventricle/ENSG00000213672.7.wgt.RDat	NCKIPSD	3	48686363	48686364	0.2306	rs34759087	-6.14	rs1352420	0.208756	-8.43	1.60654	261	4	lasso	0.21	1.5e-18	-1.98624	0.047	0	0.006	0	0.994	0	0.29268	41		GTExv8.EUR.Heart_Left_Ventricle	NCKIPSD
GTExv8.EUR.Heart_Left_Ventricle	I:/easy/MRmyyreferfile/FUSION/WEIGHTS//GTExv8.EUR.Heart_Left_Ventricle/ENSG00000175066.15.wgt.RDat	GK5	3	142225606	142225607	0.1186	rs7623942	2.94	rs11715610	-0.003077	3.11	-0.36471	325	31	enet	0.032	0.00063	-2.06435	0.039	0.951	0.048	0.001	0	0	0.08276	145		GTExv8.EUR.Heart_Left_Ventricle	GK5
GTExv8.EUR.Heart_Left_Ventricle	I:/easy/MRmyyreferfile/FUSION/WEIGHTS//GTExv8.EUR.Heart_Left_Ventricle/ENSG00000109618.11.wgt.RDat	SEPSECS	4	25160441	25160442	0.108	rs800421	2.98	rs9991525	0.00367	3.56	0.5581	548	548	susie	0.025	0.0025	1.994	0.0462	0.88	0.119	0.001	0	0	0.02464	487		GTExv8.EUR.Heart_Left_Ventricle	SEPSECS
GTExv8.EUR.Heart_Left_Ventricle	I:/easy/MRmyyreferfile/FUSION/WEIGHTS//GTExv8.EUR.Heart_Left_Ventricle/ENSG00000164066.12.wgt.RDat	INTU	4	127623270	127623271	0.0474	rs12509092	3.11	rs1015111	-0.00235	-3.05	2.2512	252	1	top1	-0.0023	0.63	-2.2512	0.0244	0.987	0.011	0.002	0	0	0.14815	81		GTExv8.EUR.Heart_Left_Ventricle	INTU
GTExv8.EUR.Heart_Left_Ventricle	I:/easy/MRmyyreferfile/FUSION/WEIGHTS//GTExv8.EUR.Heart_Left_Ventricle/ENSG00000135218.17.wgt.RDat	CD36	7	80369574	80369575	0.0983	rs6961082	-3.25	rs7789369	0.008157	3.73	2.01511	436	1	top1	0.0082	0.056	2.01511	0.0439	0.968	0.03	0.002	0	0	0.13043	92		GTExv8.EUR.Heart_Left_Ventricle	CD36
GTExv8.EUR.Heart_Left_Ventricle	I:/easy/MRmyyreferfile/FUSION/WEIGHTS//GTExv8.EUR.Heart_Left_Ventricle/ENSG00000091656.15.wgt.RDat	ZFHX4	8	76681218	76681219	0.1488	rs7017237	-2.99	rs4585730	-9.05e-05	3.12	-1.58533	354	354	susie	0.02	0.0057	-2.69599	0.00702	0.944	0.054	0.001	0	0	0.01742	689		GTExv8.EUR.Heart_Left_Ventricle	ZFHX4
GTExv8.EUR.Heart_Left_Ventricle	I:/easy/MRmyyreferfile/FUSION/WEIGHTS//GTExv8.EUR.Heart_Left_Ventricle/ENSG00000099810.18.wgt.RDat	MTAP	9	21802542	21802543	0.1433	rs2891168	25.32	rs10965143	0.129076	-6.64	-5.33527	445	1	top1	0.13	1.3e-11	5.33527	9.54e-08	0	0	0	1	0	0.133333	90		GTExv8.EUR.Heart_Left_Ventricle	MTAP
GTExv8.EUR.Heart_Left_Ventricle	I:/easy/MRmyyreferfile/FUSION/WEIGHTS//GTExv8.EUR.Heart_Left_Ventricle/ENSG00000148290.9.wgt.RDat	SURF1	9	133356675	133356676	0.6221	rs495828	8.5	rs3124768	0.28911	-10.5	1.96325	574	574	susie	0.51	1e-52	-2.29694	0.0216	0	0	0	1	0	0.266667	45		GTExv8.EUR.Heart_Left_Ventricle	SURF1
GTExv8.EUR.Heart_Left_Ventricle	I:/easy/MRmyyreferfile/FUSION/WEIGHTS//GTExv8.EUR.Heart_Left_Ventricle/ENSG00000152778.8.wgt.RDat	IFIT5	10	89414585	89414586	0.4292	rs1412444	9.17	rs303208	0.306886	-10.6	3.39076	559	559	susie	0.33	2.4e-30	-3.38258	0.000718	0	0	0	1	0	0.072289	166		GTExv8.EUR.Heart_Left_Ventricle	IFIT5
GTExv8.EUR.Heart_Left_Ventricle	I:/easy/MRmyyreferfile/FUSION/WEIGHTS//GTExv8.EUR.Heart_Left_Ventricle/ENSG00000156398.12.wgt.RDat	SFXN2	10	102714537	102714538	0.1185	rs17115100	-6.1	rs2902548	0.108243	-6.28	-2.89646	365	1	top1	0.11	6.5e-10	2.89646	0.00377	0	0.001	0.001	0.998	0	0.324324	37		GTExv8.EUR.Heart_Left_Ventricle	SFXN2
GTExv8.EUR.Heart_Left_Ventricle	I:/easy/MRmyyreferfile/FUSION/WEIGHTS//GTExv8.EUR.Heart_Left_Ventricle/ENSG00000257594.3.wgt.RDat	GALNT4	12	89524805	89524806	0.1438	rs2681472	7.1	rs6538188	0.131902	6.76	-2.21443	356	1	top1	0.13	7.5e-12	-2.21443	0.0268	0	0	0	1	0	0.36364	33		GTExv8.EUR.Heart_Left_Ventricle	GALNT4
GTExv8.EUR.Heart_Left_Ventricle	I:/easy/MRmyyreferfile/FUSION/WEIGHTS//GTExv8.EUR.Heart_Left_Ventricle/ENSG00000157837.15.wgt.RDat	SPPL3	12	120904370	120904371	0.1951	rs7979473	5.74	rs3213572	0.090547	-6.08	2.16983	459	31	enet	0.1	1.4e-09	-2.0516	0.0402	0	0.02	0.001	0.979	0	0.23529	51		GTExv8.EUR.Heart_Left_Ventricle	SPPL3
GTExv8.EUR.Heart_Left_Ventricle	I:/easy/MRmyyreferfile/FUSION/WEIGHTS//GTExv8.EUR.Heart_Left_Ventricle/ENSG00000134905.16.wgt.RDat	CARS2	13	110713276	110713277	0.2634	rs9515203	-7.39	rs9521924	0.13106	-6.75	2.7218	678	32	enet	0.17	8e-15	-2.40393	0.01622	0	0	0	1	0	0.1348	89		GTExv8.EUR.Heart_Left_Ventricle	CARS2
GTExv8.EUR.Heart_Left_Ventricle	I:/easy/MRmyyreferfile/FUSION/WEIGHTS//GTExv8.EUR.Heart_Left_Ventricle/ENSG00000223509.8.wgt.RDat	RP11-632K20.7	15	32536712	32536713	0.1701	rs7178265	3.06	rs28409665	0.00732	3.94	1.70293	378	49	enet	0.044	8.5e-05	2.6986	0.00696	0.908	0.09	0.001	0	0	0.00343	3499		GTExv8.EUR.Heart_Left_Ventricle	RP11-632K20.7
GTExv8.EUR.Heart_Left_Ventricle	I:/easy/MRmyyreferfile/FUSION/WEIGHTS//GTExv8.EUR.Heart_Left_Ventricle/ENSG00000185864.16.wgt.RDat	NPIPB4	16	21866307	21866308	0.2712	rs11649134	3.2	rs1055740	0.0143	3.68	2.1892	148	1	top1	0.014	0.017	2.1892	0.0286	0.981	0.018	0.001	0	0	0.08	150		GTExv8.EUR.Heart_Left_Ventricle	NPIPB4
GTExv8.EUR.Heart_Left_Ventricle	I:/easy/MRmyyreferfile/FUSION/WEIGHTS//GTExv8.EUR.Heart_Left_Ventricle/ENSG00000108963.17.wgt.RDat	DPH1	17	2030109	2030110	0.2826	rs2760740	6.44	rs8065878	0.0926	6	3.3318	463	463	susie	0.099	3.8e-09	3.1158	0.00183	0	0	0.002	0.998	0	0.206897	58		GTExv8.EUR.Heart_Left_Ventricle	DPH1
GTExv8.EUR.Heart_Left_Ventricle	I:/easy/MRmyyreferfile/FUSION/WEIGHTS//GTExv8.EUR.Heart_Left_Ventricle/ENSG00000272911.1.wgt.RDat	RP11-74E22.6	17	2688472	2688473	0.2693	rs903162	6.32	rs1109451	0.139	-6.83	2.1775	438	1	top1	0.14	1.8e-12	-2.1775	0.0294	0	0.001	0	0.999	0	0.16	75		GTExv8.EUR.Heart_Left_Ventricle	RP11-74E22.6
GTExv8.EUR.Heart_Left_Ventricle	I:/easy/MRmyyreferfile/FUSION/WEIGHTS//GTExv8.EUR.Heart_Left_Ventricle/ENSG00000091542.8.wgt.RDat	ALKBH5	17	18183077	18183078	0.1508	rs7501812	5.81	rs12936694	0.127	6.78	-2.7476	288	1	top1	0.13	1.8e-11	-2.7476	0.006	0	0.003	0	0.997	0	0.363636	33		GTExv8.EUR.Heart_Left_Ventricle	ALKBH5
GTExv8.EUR.Heart_Left_Ventricle	I:/easy/MRmyyreferfile/FUSION/WEIGHTS//GTExv8.EUR.Heart_Left_Ventricle/ENSG00000154265.15.wgt.RDat	ABCA5	17	69327243	69327244	0.0883	rs4147997	3.42	rs997639	0.00488	3.16	0.9964	364	364	susie	0.014	0.017	2.0237	0.043	0.937	0.06	0.003	0	0	0.116505	103		GTExv8.EUR.Heart_Left_Ventricle	ABCA5
GTExv8.EUR.Heart_Left_Ventricle	I:/easy/MRmyyreferfile/FUSION/WEIGHTS//GTExv8.EUR.Heart_Left_Ventricle/ENSG00000134755.14.wgt.RDat	DSC2	18	31102414	31102415	0.1824	rs9952863	-2.28	rs16961915	-0.002213	3.72	-1.4047	489	5	lasso	0.014	0.019	-1.98675	0.04695	0.923	0.076	0.001	0	0	0.0212	567		GTExv8.EUR.Heart_Left_Ventricle	DSC2
GTExv8.EUR.Heart_Left_Ventricle	I:/easy/MRmyyreferfile/FUSION/WEIGHTS//GTExv8.EUR.Heart_Left_Ventricle/ENSG00000254858.9.wgt.RDat	MPV17L2	19	18193181	18193182	0.1743	rs13382133	-6.78	rs7246274	0.132	-6.82	1.8359	420	4	lasso	0.14	1.2e-12	-2.57093	0.0101	0	0	0	1	0	0.292683	41		GTExv8.EUR.Heart_Left_Ventricle	MPV17L2
GTExv8.EUR.Heart_Left_Ventricle	I:/easy/MRmyyreferfile/FUSION/WEIGHTS//GTExv8.EUR.Heart_Left_Ventricle/ENSG00000266903.1.wgt.RDat	CTB-171A8.1	19	44718758	44718759	0.2947	rs7412	-9.58	rs7248283	0.0773	6.28	2.28621	431	51	enet	0.3	8.1e-27	2.04483	0.0409	0	0	0.001	0.999	0	0.196721	61		GTExv8.EUR.Heart_Left_Ventricle	CTB-171A8.1
GTExv8.EUR.Heart_Left_Ventricle	I:/easy/MRmyyreferfile/FUSION/WEIGHTS//GTExv8.EUR.Heart_Left_Ventricle/ENSG00000105327.17.wgt.RDat	BBC3	19	47232765	47232766	0.106	rs17716478	-3.2	rs12611429	3.74e-05	-2.76	0.67582	316	316	susie	0.0075	0.063	-2.13481	0.0328	0.96	0.038	0.002	0	0	0.093023	129		GTExv8.EUR.Heart_Left_Ventricle	BBC3
GTExv8.EUR.Heart_Left_Ventricle	I:/easy/MRmyyreferfile/FUSION/WEIGHTS//GTExv8.EUR.Heart_Left_Ventricle/ENSG00000224452.1.wgt.RDat	RSL24D1P6	20	32170789	32170790	0.0429	rs6141734	3.64	rs2281362	0.00758	3.66	2.23356	313	1	top1	0.0076	0.063	2.23356	0.0255	0.968	0.023	0.008	0	0	0.17647	68		GTExv8.EUR.Heart_Left_Ventricle	RSL24D1P6
GTExv8.EUR.Heart_Left_Ventricle	I:/easy/MRmyyreferfile/FUSION/WEIGHTS//GTExv8.EUR.Heart_Left_Ventricle/ENSG00000183963.18.wgt.RDat	SMTN	22	31080449	31080450	0.1166	rs11089481	2.85	rs7289941	0.002027	3.44	0.8659	372	37	enet	0.019	0.0071	1.99883	0.0456	0.909	0.09	0.001	0	0	0.05455	220		GTExv8.EUR.Heart_Left_Ventricle	SMTN

## Sheet: Tabl2 S2
Table S2. PCR raw data.
H9C2 cells
Reapt 1	Fgr	Gapdh		Reapt 2	Fgr	Gapdh		Reapt 3	Fgr	Gapdh
Con (Ct)
	21.54	17.43			21.38	17.48			21.33	17.5
	21.48	17.46			21.34	17.48			21.29	17.56
	21.49	17.45			21.33	17.39			21.37	17.51
OGD (Ct)
	20.54	17.98			19.16	16.91			20.75	17.92
	21.51	17.98			19.23	16.99			20.81	17.97
	20.42	17.96			19.41	16.98			20.83	17.89
AC16 cells
Reapt 1	Fgr	Gapdh		Reapt 2	Fgr	Gapdh		Reapt 3	Fgr	Gapdh
Con (Ct)
	20.29	16.83			19.38	16.18			19.33	16.3
	20.18	16.96			19.34	16.08			19.29	16.36
	20.13	16.91			19.33	16.09			19.37	16.41
OGD (Ct)
	19.24	16.78			18.76	16.41			18.75	16.72
	19.31	16.68			18.73	16.49			18.71	16.77
	19.22	16.66			18.71	16.48			18.63	16.89
Rat tissue
Reapt 1	Fgr	Gapdh		Reapt 2	Fgr	Gapdh		Reapt 3	Fgr	Gapdh
Sham (Ct)
	21.09	16.99			21.58	17.27			21.32	16.93
	21.17	16.86			21.52	17.18			21.29	16.86
	21.03	16.9			21.53	17.09			21.17	16.96
MI (Ct)
	19.34	16.83			18.55	16.51			19.05	16.92
	19.41	16.72			18.51	16.49			19.12	16.86
	19.37	16.79			18.49	16.48			19.03	16.93
H9C2-siRNA-Fgr
Reapt 1	Fgr	Gapdh		Reapt 2	Fgr	Gapdh		Reapt 3	Fgr	Gapdh
NC+EV (Ct)
	21.37	16.96			21.37	17.19			21.13	16.93
	21.29	16.87			21.32	17.22			21.18	16.96
	21.33	16.95			21.47	17.28			21.09	17.02
NC+siRNA-Fgr (Ct)
	23.35	17.02			23.69	16.98			23.58	16.68
	23.39	17.11			23.81	16.92			23.66	16.75
	23.41	17.08			23.67	16.99			23.71	16.73
OGD+ EV (Ct)
	19.28	16.99			18.65	16.62			19.22	16.88
	19.38	16.88			18.72	16.45			19.31	16.79
	19.37	16.93			18.64	16.58			19.28	16.91
OGD+siRNA-Fgr (Ct)
	21.99	16.79			21.88	16.89			21.93	16.93
	21.83	16.87			21.96	16.88			21.88	16.87
	21.96	16.93			21.91	16.92			21.76	16.9

## Sheet: Table S3
Table S3. CCK8 raw data.
	Reapt 1	blank:0.052				Reapt 2	blank:0.052				Reapt 3	blank:0.052
NC (OD)		0.6146	0.6151	0.6144	0.6147		0.7353	0.7435	0.714	0.730933		0.7076	0.7087	0.7154	0.710567
NC+EV (OD)		0.6049	0.6034	0.6058	0.6047		0.7272	0.7313	0.7089	0.722467		0.6931	0.7004	0.6932	0.695567
NC+siRNA-Fgr (OD)		0.5942	0.5911	0.5916	0.5923		0.7214	0.7189	0.7047	0.715		0.6952	0.6849	0.6838	0.687967
OGD (OD)		0.3057	0.305	0.3062	0.305633		0.3515	0.355	0.3558	0.3541		0.3488	0.3451	0.3467	0.346867
OGD+ EV (OD)		0.3032	0.3038	0.3024	0.303133		0.3416	0.3503	0.3514	0.347767		0.3442	0.3389	0.3424	0.341833
OGD+siRNA-Fgr (OD)		0.2118	0.2114	0.2106	0.211267		0.2352	0.2323	0.2341	0.233867		0.2181	0.2185	0.2203	0.218967

## Sheet: Table S4
Table S4. Raw data of rat echocardiogram
	Sham	MI+NS	MI+TL02-59 10mg/kg
EF (%)	82	58	49
	84	55	42
	83	54	47
	86	57	48
	89	54	49
FS (%)	48	30	19
	46	22	18
	50	24	20
	50	25	21
	49	25	20
LVIDd (mm)	6	7	8
	5	7	7
	4	6	7
	5	6	7
	5	6	8
LVIDs (mm)	3	5	6
	3	4	5
	2	5	6
	3	5	6
	3	4	6

## Sheet: Table S5
Table S5. Raw Count values of genes obtained from Bulk-RNA sequencing of rat myocardial tissue.
#ID	Symbol	Sham-1_Count	Sham-2_Count	Sham-3_Count	MI-1_Count	MI-2_Count	MI-3_Count
ENSRNOG00000013271	Ireb2	549	715	784	1418	997	1166
ENSRNOG00000002229	Adcy5	4210	5675	6386	1459	1873	1551
ENSRNOG00000002227	Kit	540	626	771	3029	1903	2206
ENSRNOG00000002224	Yipf7	747	1066	1108	526	583	437
ENSRNOG00000002225	Scarb2	1977	2349	2293	3270	2425	3381
ENSRNOG00000042912	Mycbpap	700	905	1029	108	194	190
ENSRNOG00000042915	Mxra7	285	295	320	377	314	270
ENSRNOG00000042916	Rwdd1	1306	905	1234	1901	1520	1624
ENSRNOG00000030012	Clec4a2	254	51	109	977	907	1091
ENSRNOG00000030017	Ercc6	382	322	383	539	394	483
ENSRNOG00000030019	Atp1a1	20977	20611	21236	24596	19252	20255
ENSRNOG00000057803	LOC100909439	2353	4234	4813	293	635	352
ENSRNOG00000057806	Trpm7	1029	1035	1224	1728	1191	1693
ENSRNOG00000031760	Fmn1	29	61	42	38	41	37
ENSRNOG00000031766	Mt-cyb	611902	564984	563784	241632	234728	212187
ENSRNOG00000031769	Chchd7	213	206	233	165	134	188
ENSRNOG00000029813	AABR07035218.1	29	22	33	67	37	43
ENSRNOG00000029811	Kcne2	59	58	69	35	25	34
ENSRNOG00000038574	Rassf9	264	355	358	119	139	152
ENSRNOG00000038572	Ncapg	104	61	77	225	166	288
ENSRNOG00000015541	Gnb3	3410	4455	5373	468	865	603
ENSRNOG00000015540	Ppp6r3	3543	3588	1901	4662	3480	4253
ENSRNOG00000015546	MGC116121	210	208	217	317	276	340
ENSRNOG00000015544	LOC100909441	4390	2156	2780	19095	11650	13753
ENSRNOG00000011653	Washc2c	2427	2199	2648	4645	3206	4073
ENSRNOG00000011652	Sppl2a	735	716	1083	1327	976	1283
ENSRNOG00000011655	Dcaf10	352	289	338	687	541	646
ENSRNOG00000011654	Plk4	279	112	152	607	523	635
ENSRNOG00000011659	Alpk3	3222	5422	4751	1669	1966	1487
ENSRNOG00000011658	Tex30	290	213	353	753	569	681
ENSRNOG00000039197	LOC108348074	2739	2295	4501	3055	3743	2798
ENSRNOG00000018076	Fmo5	213	188	269	763	438	672
ENSRNOG00000049604	Mvk	521	466	533	564	558	400
ENSRNOG00000049607	Lrrc10	7484	5747	6487	267	1096	807
ENSRNOG00000016381	Ust	114	100	113	160	139	144
ENSRNOG00000016383	Commd3	2519	1955	2333	2606	1878	2123
ENSRNOG00000016384	Pik3cb	315	384	439	1267	762	1049
ENSRNOG00000016387	Rpl34	14546	7777	10106	18823	11785	15094
ENSRNOG00000016388	Sphkap	1760	1179	1434	163	223	576
ENSRNOG00000037352	RGD1562747	545	449	499	525	404	439
ENSRNOG00000000439	Ager	204	309	355	159	142	166
ENSRNOG00000047171	Rnf8	614	683	841	625	498	527
ENSRNOG00000047179	Aplp2	12852	14877	16140	19243	13220	15786
ENSRNOG00000022896	Rrp7a	1356	1144	1076	3472	2399	2430
ENSRNOG00000022894	Bivm	220	187	233	264	189	177
ENSRNOG00000022893	Rimbp2	639	746	1073	59	131	117
ENSRNOG00000046803	Arhgef16	167	70	54	99	55	116
ENSRNOG00000021272	Mcm8	87	58	76	162	141	165
ENSRNOG00000021273	Crls1	947	659	799	1118	910	975
ENSRNOG00000021270	Trmt6	392	299	351	1812	1177	1195
ENSRNOG00000021276	Bmp2	97	129	136	554	236	475
ENSRNOG00000053136	AABR07026557.1	54	80	114	144	94	79
ENSRNOG00000056325	Mocs2	3036	2936	3455	1661	1231	1749
ENSRNOG00000017163	Pfkp	1103	1114	1107	3567	3162	2543
ENSRNOG00000017166	Mycbp	676	528	648	887	713	961
ENSRNOG00000017165	Akr1e2	338	420	574	160	179	168
ENSRNOG00000017164	Afap1l2	606	739	810	262	271	262
ENSRNOG00000050445	Gde1	1981	1710	2068	1874	1446	1732
NewGene_7753	NewGene_7753	29	48	54	46	26	32
NewGene_7752	NewGene_7752	132	65	88	64	59	70
ENSRNOG00000057141	RGD1561730	34	75	58	393	163	218
ENSRNOG00000058677	Lsm8	789	568	742	1437	947	1180
ENSRNOG00000053790	AABR07036007.1	862	569	741	557	361	506
ENSRNOG00000020635	Exosc5	854	688	828	1476	912	1059
ENSRNOG00000020636	Spint2	1162	760	1055	1536	966	1349
ENSRNOG00000023480	Nabp2	2241	1669	2120	3141	2437	2355
NewGene_3278	NewGene_3278	132	130	150	197	104	153
ENSRNOG00000051792	LOC689959	630	446	533	474	447	464
ENSRNOG00000021719	Slfn5	4585	6173	6987	2428	2281	2980
ENSRNOG00000042492	Cop1	2675	2495	2877	3588	2339	2867
ENSRNOG00000042496	Cyp4f5	252	197	263	1382	840	938
ENSRNOG00000042499	LOC100364435	16646	9310	9516	28664	20659	27249
ENSRNOG00000053869	Ppp1r3d	1782	2202	2595	1488	1327	1422
ENSRNOG00000010241	Hspb11	287	185	208	222	199	202
ENSRNOG00000010240	Tent5a	311	147	319	253	285	176
ENSRNOG00000010244	Sarm1	84	80	91	62	32	28
ENSRNOG00000051420	Cables2	275	225	260	687	377	422
ENSRNOG00000012683	Abhd17c	739	625	693	1140	956	1026
ENSRNOG00000027360	Srsf7	1913	1177	1812	5438	3416	4331
ENSRNOG00000029360	Serinc1	4738	5829	6317	6178	4367	4930
ENSRNOG00000027368	LOC100910875	442	550	691	791	463	580
ENSRNOG00000033134	Mef2c	1372	1644	1684	1251	1232	1582
ENSRNOG00000033133	Nae1	659	543	618	841	634	753
NewGene_2584	NewGene_2584	269	266	236	212	243	153
ENSRNOG00000060912	Qars	4951	4734	5186	5789	4089	4388
NewGene_2630	NewGene_2630	22	22	64	97	150	120
ENSRNOG00000033688	Cep170b	1000	1296	1291	1290	1237	921
ENSRNOG00000026702	Jaml	448	150	282	4507	1434	2713
ENSRNOG00000061359	AABR07028009.1	69	59	107	54	55	44
ENSRNOG00000026705	Dgki	16	0	16	132	129	111
ENSRNOG00000033685	Elane	3	0	1	221	79	110
ENSRNOG00000022466	LOC100361898	944	779	781	1325	945	1010
NewGene_7039	NewGene_7039	54	87	89	61	43	41
ENSRNOG00000022288	Pafah2	248	203	244	203	146	136
ENSRNOG00000022289	Aip	2169	1861	2183	2673	1968	1931
ENSRNOG00000029810	Tspan4	2027	1093	1276	2706	1851	2101
ENSRNOG00000060005	Surf4	4572	3274	4043	8865	5955	6539
ENSRNOG00000060008	Cog7	839	608	901	1521	1095	1191
ENSRNOG00000024705	Rarres2	2636	1863	2414	766	764	832
ENSRNOG00000024703	Dock5	106	73	133	688	415	544
NewGene_6635	NewGene_6635	32	32	32	137	107	92
ENSRNOG00000006652	Ddx1	2288	1752	2242	4571	3337	3659
ENSRNOG00000030568	Rgs12	623	728	950	682	535	495
ENSRNOG00000031213	Slc39a11	335	125	183	583	461	591
ENSRNOG00000031216	AABR07055776.1	256	253	345	369	301	361
ENSRNOG00000004563	Sec24a	610	445	500	1549	1176	1274
ENSRNOG00000004566	Arhgef15	1926	3078	3686	2115	1647	1810
ENSRNOG00000018279	Sfxn1	846	399	553	2368	1532	2003
ENSRNOG00000018272	Zfp511	441	340	419	847	568	536
ENSRNOG00000018273	Ncl	8091	5992	7564	31561	18497	21835
ENSRNOG00000018271	Scamp4	1354	966	1338	3335	2311	2440
ENSRNOG00000018276	Mgat4a	836	803	993	1554	1065	1304
NewGene_422	NewGene_422	80	140	114	108	356	107
ENSRNOG00000037113	Slfn2	3189	3215	3733	10716	5824	9513
ENSRNOG00000048394	Zfp560	114	137	188	154	112	187
ENSRNOG00000052226	LOC108348144	3754	3045	3674	1719	1713	1218
ENSRNOG00000017194	Prdx1	8793	6788	9238	16329	11032	14386
ENSRNOG00000012343	Pdp2	459	612	587	355	290	302
ENSRNOG00000019639	Pgpep1	556	593	633	825	615	743
ENSRNOG00000019638	Lmna	11150	9311	11530	28533	20306	17981
ENSRNOG00000019635	Cops8	2421	2550	3016	3509	2578	2713
ENSRNOG00000019634	Eif4e2	1410	1159	1379	3484	2471	2820
ENSRNOG00000012347	Gata2	1262	1516	1729	689	593	555
ENSRNOG00000019630	Hacl1	449	476	510	544	397	440
ENSRNOG00000013844	Fam172a	150	166	174	303	216	283
ENSRNOG00000013845	Mrpl21	1230	939	1139	1284	1020	1039
ENSRNOG00000013847	Nova2	286	362	403	399	320	269
ENSRNOG00000013840	Ankrd2	79	5	16	460	207	124
ENSRNOG00000013841	Dcaf1	875	1027	1049	2249	1379	1605
ENSRNOG00000007141	Preb	1307	1172	1298	2430	1545	1823
ENSRNOG00000006238	Traf2	1192	1021	1402	2206	1591	1645
ENSRNOG00000006231	Ptpro	632	380	412	4588	2351	3804
ENSRNOG00000006237	Gpr37l1	150	126	167	47	90	78
ENSRNOG00000006236	Dsn1	239	68	152	410	352	499
ENSRNOG00000018075	Spcs1	3172	2578	3247	4046	2890	3519
ENSRNOG00000000699	Selplg	948	568	880	7547	3316	5065
ENSRNOG00000018077	Gpat4	1955	1877	1923	3534	2611	2877
ENSRNOG00000029238	Hgh1	707	512	669	2398	1584	1688
ENSRNOG00000000695	Ssh1	248	265	284	352	258	265
ENSRNOG00000000697	Coro1c	3493	3089	3484	8736	6515	7319
ENSRNOG00000013596	Dimt1	255	223	350	926	554	796
ENSRNOG00000013594	Acp2	820	695	753	1911	1349	1372
ENSRNOG00000013591	Tmem9b	896	640	756	1180	926	1045
ENSRNOG00000013598	Melk	192	77	96	449	341	391
ENSRNOG00000012469	Ints14	1065	908	999	1559	1155	1442
ENSRNOG00000012460	Cntf	91	63	61	127	113	102
ENSRNOG00000015857	Ctsa	10347	8621	9974	20147	13072	17453
ENSRNOG00000015851	Nat8b	65	84	76	57	36	47
ENSRNOG00000015850	Rbp7	928	1221	1361	614	351	493
ENSRNOG00000015852	Arhgap35	2615	2875	3032	2970	2673	2500
ENSRNOG00000015858	Hyal1	171	299	233	89	90	40
ENSRNOG00000003348	Rasd1	203	214	233	787	395	394
ENSRNOG00000003346	Fancb	58	47	47	167	94	175
ENSRNOG00000003343	Canx	12946	10449	12030	32288	22292	27151
ENSRNOG00000001270	Hvcn1	156	99	163	600	398	485
ENSRNOG00000001271	Card6	1221	1355	1310	1932	1237	1671
ENSRNOG00000001272	Mcm3ap	1093	1125	1290	1953	1467	1594
ENSRNOG00000001273	Psmg3	750	486	725	1188	795	838
ENSRNOG00000001274	Vps29	2322	1742	2213	3069	2087	2686
ENSRNOG00000001276	Pcnt	2286	2231	3205	1051	860	944
ENSRNOG00000001277	Mafk	1863	2487	2914	4124	2889	2522
ENSRNOG00000001278	Gpn3	737	604	756	1046	786	834
ENSRNOG00000037967	Thap7	586	607	660	1077	737	824
ENSRNOG00000013331	Sdha	29941	40747	45892	10897	11915	9572
ENSRNOG00000013336	Wdr70	493	482	498	1013	795	824
NewGene_9308	NewGene_9308	13	39	46	20	16	37
ENSRNOG00000013339	Gmeb2	169	236	228	577	273	356
ENSRNOG00000014027	RGD1304728	173	144	183	319	231	258
ENSRNOG00000014029	Klhl13	783	624	863	667	583	654
ENSRNOG00000010733	Vps11	1632	1877	1891	2454	1740	2026
ENSRNOG00000010732	Sap18	2114	1592	1738	3173	2313	2323
ENSRNOG00000010731	Gpm6a	326	345	445	82	111	113
ENSRNOG00000010737	Mbnl2	3140	3080	3307	4943	3818	4300
ENSRNOG00000010735	Nfyc	2309	2429	3031	3002	2035	2403
ENSRNOG00000038436	RGD1307100	1402	1595	2086	2167	1716	2149
ENSRNOG00000037356	Dph6	93	77	69	134	97	86
NewGene_2032	NewGene_2032	1340	1009	1266	109	319	217
ENSRNOG00000045961	Lyrm7	704	623	806	225	217	283
ENSRNOG00000016777	AABR07018321.1	1558	1257	1522	2713	1826	1863
ENSRNOG00000045965	N4bp3	286	372	356	1441	929	930
ENSRNOG00000016779	Fam120a	3137	2970	3423	6514	4949	5256
ENSRNOG00000016778	Cops7a	4659	3753	4454	6190	4409	4433
ENSRNOG00000043498	Sik2	1438	1146	1179	2026	1500	1742
ENSRNOG00000017828	Egr3	40	10	35	394	258	255
ENSRNOG00000017829	Ssu72	2530	2175	2719	3563	2453	2685
ENSRNOG00000012850	Kat6b	413	490	605	459	351	354
ENSRNOG00000012852	Bin1	978	618	808	2618	1643	2016
ENSRNOG00000012853	Tk2	513	434	550	1027	652	825
ENSRNOG00000017822	Oga	1794	2121	2194	3585	2165	3073
ENSRNOG00000017820	Nqo2	1583	1978	2357	310	408	382
ENSRNOG00000017824	Ncoa5	1400	1156	1449	2358	1751	1876
ENSRNOG00000015088	Prune2	125	141	139	61	64	76
ENSRNOG00000015089	Mcoln2	46	16	23	76	28	38
ENSRNOG00000015080	Wdfy1	309	307	358	644	471	455
ENSRNOG00000015085	Dmpk	12311	18381	20181	5193	6700	4736
ENSRNOG00000022910	Emcn	3658	3673	3577	2922	2334	2700
ENSRNOG00000022911	Hjurp	104	67	93	241	198	256
ENSRNOG00000013433	Gnrh1	57	84	85	9	4	10
ENSRNOG00000013436	Pde7b	156	208	228	39	41	45
ENSRNOG00000016190	Coq9	16314	19800	24137	3840	4741	4130
ENSRNOG00000016193	RGD1562114	425	304	288	1161	721	770
ENSRNOG00000016196	Dlgap1	40	57	70	46	24	27
ENSRNOG00000046617	LOC103690149	51	26	34	65	0	46
ENSRNOG00000049700	Cda	186	36	41	34	60	59
ENSRNOG00000042729	Efhc1	124	136	147	187	126	108
ENSRNOG00000042728	Fbrs	623	632	749	1516	887	1104
ENSRNOG00000042720	Mrpl28	2506	2305	2896	2000	1736	1583
ENSRNOG00000014844	Kif21a	227	354	322	152	162	166
ENSRNOG00000014847	Rassf10	107	99	98	11	22	16
ENSRNOG00000014846	Anp32a	3514	3433	3803	6780	4268	5582
ENSRNOG00000005012	Utp14a	602	485	611	2034	1246	1574
ENSRNOG00000005015	Rabep1	893	1158	1236	1400	1113	1290
ENSRNOG00000005017	AABR07028839.1	107	70	54	142	113	138
ENSRNOG00000020869	mrpl9	2550	2130	2506	2527	1818	1805
ENSRNOG00000005758	Btbd11	194	237	247	108	90	90
ENSRNOG00000021758	Tnpo3	1356	1266	1442	2738	1932	2117
ENSRNOG00000021750	Id1	6162	9371	10599	5797	3807	3459
ENSRNOG00000050636	Arhgef10l	1623	1579	1723	2993	2268	2080
ENSRNOG00000004760	Lars2	744	1013	1214	730	488	709
ENSRNOG00000004763	Sirpa	3261	2282	2602	10362	6602	10028
ENSRNOG00000050630	AABR07070043.1	19637	25298	26522	39054	26628	21875
ENSRNOG00000004766	Glis2	2661	2179	2615	2578	2432	2406
ENSRNOG00000027756	Usf3	163	248	268	474	314	375
ENSRNOG00000013712	Tex261	2478	2359	2405	3858	2514	2764
ENSRNOG00000009222	Epha2	750	706	930	1268	898	861
ENSRNOG00000028254	Tmem141	529	522	742	465	280	365
ENSRNOG00000009227	Aplnr	1777	4174	4803	3440	2845	2745
ENSRNOG00000009225	Copz2	1064	676	777	693	655	601
ENSRNOG00000009224	E4f1	640	653	786	1204	819	794
ENSRNOG00000059919	Mtg2	1213	1183	1367	1271	905	1023
ENSRNOG00000028250	Lax1	45	32	55	110	64	82
ENSRNOG00000059911	AABR07026294.1	726	686	777	859	632	768
ENSRNOG00000058359	Fkbp8	6486	5709	7358	10352	6491	7177
ENSRNOG00000049937	Pdxk	119	100	117	367	235	328
ENSRNOG00000008642	Snx11	790	894	1008	1450	892	1079
ENSRNOG00000049931	LOC288913	2926	2322	2681	2592	1990	2174
ENSRNOG00000002903	Specc1	390	257	402	1148	720	885
ENSRNOG00000008641	Gnpnat1	536	444	468	977	653	811
ENSRNOG00000020401	Adcy4	1260	1091	1308	2632	1847	2036
NewGene_1559	NewGene_1559	46	14	13	182	62	180
NewGene_6010	NewGene_6010	201	323	191	0	14	6
NewGene_6013	NewGene_6013	207	196	320	5	22	27
ENSRNOG00000002908	Slc35a4	1629	2045	1935	4873	3403	3681
ENSRNOG00000023278	Sec61a2	950	1000	1098	1478	1123	1158
ENSRNOG00000023274	Lrrc28	312	270	294	399	353	384
ENSRNOG00000023271	Parl	1120	1210	1295	1979	1395	1441
ENSRNOG00000059008	Socs7	95	112	150	190	160	149
ENSRNOG00000022586	Cdk9	1901	1581	1973	5134	3073	3527
ENSRNOG00000022582	Ccnq	573	482	657	471	363	426
ENSRNOG00000023187	RGD1565685	310	241	312	406	326	289
NewGene_2778	NewGene_2778	1864	1549	2082	1043	778	909
ENSRNOG00000060707	Atg2a	1251	1365	1694	2284	1379	1625
ENSRNOG00000060701	AC130232.2	141	121	161	237	233	223
ENSRNOG00000060703	Troap	94	100	106	179	232	221
ENSRNOG00000033498	Cib1	1427	877	1034	3120	1917	2255
ENSRNOG00000026937	Arsk	356	317	341	269	207	292
ENSRNOG00000033496	Igdcc4	572	463	634	347	275	223
NewGene_5095	NewGene_5095	91	101	139	163	89	92
ENSRNOG00000022636	Alpk1	366	345	353	563	374	506
ENSRNOG00000001074	Mphosph9	226	179	265	292	249	289
ENSRNOG00000001072	Cers4	474	654	622	408	429	355
ENSRNOG00000001073	RGD1563482	442	463	596	435	291	362
ENSRNOG00000001070	Cdk2ap1	6382	5128	6081	8141	6599	6270
ENSRNOG00000001079	Daglb	643	524	817	3332	1972	2231
NewGene_4324	NewGene_4324	31	13	19	74	111	42
NewGene_4326	NewGene_4326	517	630	1130	667	599	592
NewGene_4328	NewGene_4328	51	114	125	0	5	2
NewGene_9540	NewGene_9540	94	78	108	106	83	79
NewGene_9541	NewGene_9541	260	88	107	1623	733	1341
NewGene_9547	NewGene_9547	246	122	199	490	277	415
NewGene_9894	NewGene_9894	1014	949	1183	1264	953	1010
ENSRNOG00000031536	Syndig1	170	141	128	209	122	185
ENSRNOG00000039091	Pnpla8	2908	2887	3663	2419	1690	2437
NewGene_326	NewGene_326	541	660	845	763	548	631
NewGene_327	NewGene_327	44	40	65	115	63	93
NewGene_325	NewGene_325	895	948	1260	1272	801	920
ENSRNOG00000032840	Sumo4	841	810	1015	1949	1297	1438
ENSRNOG00000032844	RT1-Da	5565	3309	4624	6689	4996	9156
NewGene_328	NewGene_328	19	41	41	43	43	49
ENSRNOG00000049099	AABR07017250.1	67	242	315	77	45	68
ENSRNOG00000006868	Ube2z	3155	2695	3038	6324	4540	4995
ENSRNOG00000049090	LOC102550892	44	42	40	192	122	119
ENSRNOG00000006865	Laptm4a	13989	14075	16543	13911	10264	11808
ENSRNOG00000006867	Etv1	151	498	593	212	206	295
ENSRNOG00000006860	Itk	98	81	213	140	34	130
ENSRNOG00000049096	Mcpt8l2	79	29	50	55	31	57
ENSRNOG00000049097	Rpl7a	10667	6948	8288	16151	10560	9889
ENSRNOG00000055583	Ttyh3	2412	2280	2738	2571	2342	2601
ENSRNOG00000055581	Tarm1	9	0	0	353	158	141
NewGene_584	NewGene_584	140	79	107	61	42	63
ENSRNOG00000040110	Foxn2	870	779	1048	2379	1625	2236
ENSRNOG00000003563	Blmh	2028	1525	1934	3657	2618	3141
ENSRNOG00000005996	Lhx6	104	101	130	57	72	67
ENSRNOG00000018755	Acss2	3760	2306	3766	1103	1194	1085
ENSRNOG00000018752	Clcf1	37	46	92	769	416	452
ENSRNOG00000033824	Gpd2	415	461	482	864	655	742
ENSRNOG00000001847	Ccdc91	1223	1264	1537	1490	1117	1199
ENSRNOG00000001845	Top3b	1035	1009	1143	1911	1447	1431
ENSRNOG00000001844	Klhl42	187	188	207	256	168	195
ENSRNOG00000001843	Bcl6	993	1215	977	3211	1623	2085
ENSRNOG00000001842	Mrps35	1984	2026	2142	1051	970	1213
ENSRNOG00000052583	Zfp106	3863	5954	6134	3127	2678	2756
ENSRNOG00000001849	Mapk1	1696	1866	2085	2589	1959	2118
ENSRNOG00000008529	Foxs1	459	795	1133	1479	1148	669
ENSRNOG00000008523	Faf1	1683	1398	1680	2039	1479	1765
ENSRNOG00000008526	Pdzd3	11	20	49	111	27	47
ENSRNOG00000008524	Glcci1	265	232	329	365	263	345
ENSRNOG00000046452	Fcgr2b	1166	437	680	12068	4733	7608
ENSRNOG00000046455	Zik1	31	13	20	62	36	52
ENSRNOG00000019403	Afap1l1	2268	3275	3594	2187	1661	1730
ENSRNOG00000019400	Dag1	8171	9467	10451	8206	7434	6331
ENSRNOG00000019407	Dmap1	768	608	741	1134	840	866
ENSRNOG00000019404	Hhatl	3732	4431	5169	485	695	686
ENSRNOG00000015229	Zc3h4	1471	1489	1737	2992	2023	2461
ENSRNOG00000000718	Cggbp1	1991	1634	2029	2672	2088	2813
ENSRNOG00000046181	Anks4b	88	46	78	50	43	79
ENSRNOG00000046184	RGD1561143	10	5	12	337	186	175
ENSRNOG00000015225	Gramd2b	2762	4028	4540	1876	1386	1795
ENSRNOG00000042603	Ttc39b	240	267	262	429	237	351
ENSRNOG00000006002	Stk35	296	330	413	434	292	336
ENSRNOG00000006000	Cdk12	585	608	685	1614	1073	1401
ENSRNOG00000006001	Luc7l2	1926	1711	2176	2957	2038	2640
ENSRNOG00000027514	Ube2m	7710	6770	8270	7666	5823	5471
ENSRNOG00000027513	Rtel1	838	807	1104	2103	1474	1537
ENSRNOG00000050347	Ptges3l	886	847	1016	573	598	480
ENSRNOG00000050343	Jmy	81	118	113	102	85	91
ENSRNOG00000050348	LOC684270	1395	1635	2092	487	481	569
ENSRNOG00000057497	AABR07042936.2	153	148	151	202	139	137
ENSRNOG00000017259	Tacc3	521	312	375	1504	859	1469
ENSRNOG00000017251	Wdr55	3216	2863	3234	6250	4295	5096
ENSRNOG00000017250	Gmpr	4667	5341	6325	905	1251	1037
ENSRNOG00000017253	Ccdc107	511	452	573	550	396	336
ENSRNOG00000017254	Nsun2	1999	1438	1880	6678	4447	5049
ENSRNOG00000017783	Sfrp1	452	282	284	206	162	194
ENSRNOG00000017781	Dnajc7	2969	2666	3370	4407	3335	3958
ENSRNOG00000017780	Akr7a2	1471	1297	1509	1165	962	846
ENSRNOG00000017787	Ripk1	790	757	835	2112	1417	1725
ENSRNOG00000017786	Acta1	11491	9299	13554	89456	108097	44687
ENSRNOG00000017784	Lrif1	388	309	432	478	360	610
ENSRNOG00000005993	Oxsm	640	742	842	466	385	388
NewGene_7249	NewGene_7249	72	66	97	132	118	68
NewGene_7247	NewGene_7247	2520	2747	3443	1347	994	1240
NewGene_7246	NewGene_7246	700	762	898	290	338	281
ENSRNOG00000011363	Napepld	322	379	409	220	151	121
ENSRNOG00000011361	Slc37a4	1358	1067	1259	1432	988	983
ENSRNOG00000011360	Dkk2	59	99	93	43	44	55
ENSRNOG00000011366	Pigs	1527	1502	1484	2604	1832	2032
ENSRNOG00000014786	Ccne1	152	38	90	435	282	434
ENSRNOG00000014783	Pgghg	598	486	613	1691	1059	1257
ENSRNOG00000010940	Acad11	718	626	1097	816	620	489
ENSRNOG00000010941	Tifa	392	263	286	1001	633	960
ENSRNOG00000010942	Gk5	27	12	29	73	46	72
ENSRNOG00000010944	Hyou1	5587	3699	5025	18240	10780	12123
ENSRNOG00000010945	Ywhab	6102	5093	5512	12565	9104	10981
ENSRNOG00000010947	Mmp14	1861	2221	2290	7273	5380	5811
ENSRNOG00000011094	Efcab6	295	595	72	47	149	91
ENSRNOG00000011096	Hmgb3	351	515	492	330	353	469
ENSRNOG00000011093	Ssna1	1229	918	1174	1760	1259	1418
ENSRNOG00000014251	Capn5	559	317	371	695	514	645
ENSRNOG00000014252	Irf2bp1	1044	1000	1255	1549	1071	1096
ENSRNOG00000014254	Cpt1a	2444	2487	2755	3904	2270	2764
ENSRNOG00000060544	Kdm5b	573	726	656	1748	990	1492
ENSRNOG00000014258	Rab32	1203	468	702	3525	2612	3656
ENSRNOG00000014259	Mycl	171	35	60	118	121	186
NewGene_2207	NewGene_2207	75	75	51	72	95	94
NewGene_2201	NewGene_2201	63	51	48	18	14	18
ENSRNOG00000018413	Per3	594	612	531	273	348	386
ENSRNOG00000022030	Aunip	23	19	22	75	69	81
ENSRNOG00000022039	Zbtb40	120	184	196	259	194	231
NewGene_1952	NewGene_1952	324	329	268	292	220	249
ENSRNOG00000015121	N4bp1	997	1242	1396	1938	1293	1382
ENSRNOG00000015122	Tpd52l2	1263	1186	1388	2033	1578	1584
ENSRNOG00000015125	LOC100911548	225	141	214	887	461	606
ENSRNOG00000015124	Gpam	1025	1182	1291	468	532	474
ENSRNOG00000047447	AC115420.2	81	65	80	101	103	83
ENSRNOG00000047446	Foxc2	163	92	114	466	342	421
ENSRNOG00000015128	Sae1	2465	1842	2284	4156	3131	3393
ENSRNOG00000043350	Cap2	2846	2759	2918	1411	1458	1559
ENSRNOG00000043357	Zfp407	411	437	535	872	607	733
ENSRNOG00000003283	Rcsd1	2416	2442	3180	3289	2010	2423
ENSRNOG00000003281	Mcm9	252	222	255	480	365	391
ENSRNOG00000025676	Fam198a	84	146	91	5	14	14
ENSRNOG00000057147	Praf2	328	223	207	884	632	632
ENSRNOG00000053084	Fuz	327	254	325	316	240	292
ENSRNOG00000053086	Selenop	7447	9348	9377	990	1295	1943
ENSRNOG00000020309	Gfra3	370	204	365	136	116	113
ENSRNOG00000020304	Pdcd11	1243	1089	1260	4002	2783	3045
ENSRNOG00000020300	Lsp1	3115	1502	2303	27745	13254	16748
ENSRNOG00000020302	Klhl17	168	172	251	286	234	211
ENSRNOG00000030932	Zfp82	80	88	139	76	36	70
ENSRNOG00000030930	Samsn1	272	108	165	2463	1189	1770
ENSRNOG00000051823	Zkscan4	74	61	67	68	36	58
ENSRNOG00000005608	Tead4	779	995	967	2018	1540	1490
ENSRNOG00000009588	Snph	47	57	70	36	35	37
ENSRNOG00000053557	LOC102553386	741	653	699	1530	931	1321
ENSRNOG00000009585	Tcf20	795	897	980	1711	1098	1340
ENSRNOG00000005606	Med1	779	984	957	1592	1178	1373
NewGene_8929	NewGene_8929	68	46	49	141	97	88
NewGene_2989	NewGene_2989	56	81	84	10	11	12
NewGene_2987	NewGene_2987	523	674	824	58	132	98
NewGene_2981	NewGene_2981	132	83	135	845	495	687
ENSRNOG00000027654	Appbp2	1313	1015	1206	2565	1678	2315
ENSRNOG00000027655	Clec4b2	49	20	37	339	65	245
ENSRNOG00000009057	Sec62	1436	1534	1612	2639	1664	1882
NewGene_3277	NewGene_3277	47	91	122	182	128	147
NewGene_4971	NewGene_4971	53	40	71	33	49	37
ENSRNOG00000049878	Sytl2	133	65	98	78	58	63
NewGene_4977	NewGene_4977	91	0	0	239	124	170
ENSRNOG00000049873	Ap1s3	119	106	83	97	67	130
ENSRNOG00000049876	Prkar1a	9269	10744	12073	9837	7710	7983
ENSRNOG00000059705	Elmo1	557	649	657	1454	983	1544
ENSRNOG00000059702	Tex9	301	169	294	508	314	413
ENSRNOG00000004263	Ints7	526	357	389	1003	673	764
ENSRNOG00000004265	RGD1559731	67	95	94	88	50	59
ENSRNOG00000004268	Zfp386	716	515	762	869	604	838
ENSRNOG00000023021	Msl2	676	815	907	1415	895	1188
ENSRNOG00000023020	Fdx2	1222	923	1292	1954	1346	1499
ENSRNOG00000023023	Trpt1	293	283	477	427	308	331
NewGene_6199	NewGene_6199	155	116	136	16	9	3
ENSRNOG00000032398	RGD1562136	436	324	351	2245	1256	1741
ENSRNOG00000032395	Tfcp2	789	655	779	1205	748	987
ENSRNOG00000032394	Tymp	1423	1214	1466	1886	1371	1543
ENSRNOG00000032396	RGD1559575	400	377	466	867	519	809
ENSRNOG00000032391	Esyt2	770	849	925	1374	1250	1323
ENSRNOG00000003603	Arhgap44	1189	1150	1292	401	461	380
ENSRNOG00000003600	Pnpt1	1528	1418	1723	1961	1509	1788
NewGene_3619	NewGene_3619	211	246	286	588	341	479
ENSRNOG00000007519	Tmem43	1844	1461	1935	4539	3004	3211
NewGene_6229	NewGene_6229	205	114	166	2374	892	1823
ENSRNOG00000007515	Kif3a	300	300	299	619	445	496
ENSRNOG00000008725	Slc37a3	1365	1044	1429	2116	1764	2365
ENSRNOG00000007512	Srp14	4446	3019	3969	3079	2300	2788
ENSRNOG00000007510	Bbs12	124	133	146	145	107	141
ENSRNOG00000022772	Prickle1	1252	1412	1535	919	838	749
ENSRNOG00000022771	Arhgap23	877	1136	1205	2158	1708	1529
ENSRNOG00000022778	Pphln1	225	948	1142	1829	1496	1880
ENSRNOG00000028319	Cryz	501	214	384	267	202	268
ENSRNOG00000048838	Gjc1	886	956	943	1181	882	844
ENSRNOG00000048834	Plin3	2076	1981	2130	2866	1997	1906
ENSRNOG00000048831	Sowahc	148	150	195	1035	553	916
ENSRNOG00000006649	Thrb	1155	1716	1726	406	358	412
ENSRNOG00000006644	Kdm4c	558	491	500	724	464	643
ENSRNOG00000006645	Ryr3	245	260	330	393	384	258
ENSRNOG00000006646	Vopp1	5775	4998	7229	3658	3848	3229
ENSRNOG00000006641	Dbh	268	136	153	280	317	233
ENSRNOG00000006642	Yipf6	893	755	1025	1130	892	1220
ENSRNOG00000013141	LOC100911625	234	189	247	1424	1105	1101
ENSRNOG00000013140	Pdzd2	1402	1686	1508	468	424	549
ENSRNOG00000013149	Vps33b	568	371	479	992	717	753
ENSRNOG00000013148	Rad54l	142	48	68	277	244	262
ENSRNOG00000025094	Gpr183	251	193	214	428	307	427
ENSRNOG00000008892	Parp2	714	547	705	1251	929	1081
ENSRNOG00000008891	Ift20	853	661	799	1464	924	1224
ENSRNOG00000008890	Slc18a2	122	119	110	244	180	221
ENSRNOG00000008897	Gga1	2706	3121	3427	4355	2993	3240
ENSRNOG00000008898	Trmt44	268	221	209	535	405	418
NewGene_5753	NewGene_5753	537	449	502	1105	861	996
ENSRNOG00000028534	Zfp518b	77	111	121	265	195	224
ENSRNOG00000002556	NEWGENE_1562416	878	689	957	1941	1168	1338
ENSRNOG00000002553	Smim14	1542	1512	1604	1828	1427	1619
ENSRNOG00000024322	Shroom2	258	249	287	207	159	125
NewGene_8269	NewGene_8269	38	6	18	161	131	135
ENSRNOG00000000299	Foxo3	573	627	716	832	604	538
NewGene_8263	NewGene_8263	4	0	37	879	464	681
ENSRNOG00000029549	Eci3	6548	6761	8119	3387	3071	2825
ENSRNOG00000030091	Dusp14	192	208	224	254	300	217
ENSRNOG00000029543	Cish	978	1013	1065	506	410	551
ENSRNOG00000029893	Rwdd3	133	82	131	107	50	99
ENSRNOG00000057880	Myh11	1306	1840	2518	459	561	630
ENSRNOG00000057881	Sppl2b	1071	995	1370	2301	1702	1602
ENSRNOG00000054286	Rrm2	196	61	191	873	617	701
NewGene_8487	NewGene_8487	199	172	108	329	322	372
ENSRNOG00000046424	Mfn2	4713	5582	6152	3565	2830	2877
ENSRNOG00000002660	Magee1	74	88	105	79	66	72
ENSRNOG00000039110	Lsmem1	397	542	582	48	87	114
ENSRNOG00000009481	Ddhd1	453	391	496	685	542	592
ENSRNOG00000053230	Fopnl	1164	1067	1264	974	798	1094
ENSRNOG00000037604	Ascc3	765	786	815	1724	1342	1484
ENSRNOG00000037607	LOC100911575	8822	5200	6535	11493	7982	8899
ENSRNOG00000000175	Mier2	474	452	528	1061	615	703
ENSRNOG00000000177	Plpp2	101	38	47	362	222	235
ENSRNOG00000000170	Slc30a4	1029	888	1046	2358	1870	2087
ENSRNOG00000053239	Clmp	989	657	927	2248	1411	1669
ENSRNOG00000000172	Sqor	847	826	982	2178	1207	1382
ENSRNOG00000016308	Il10ra	258	144	170	1924	914	1368
ENSRNOG00000016309	Rgp1	235	261	323	409	308	306
ENSRNOG00000048487	Slc12a9	356	216	252	1051	619	825
ENSRNOG00000016303	Zfp236	307	337	347	829	434	605
ENSRNOG00000016306	Adgrv1	348	370	439	42	44	30
ENSRNOG00000049681	AABR07031491.2	4220	4282	4461	4092	2995	3187
ENSRNOG00000047578	Ccdc28b	416	434	522	233	139	204
ENSRNOG00000049683	Sh3gl1	2128	1651	2259	4825	3264	3551
ENSRNOG00000049686	Mrpl40	2137	2525	2979	1209	1075	1077
ENSRNOG00000019308	Arrb2	747	588	718	3069	1521	2323
ENSRNOG00000019305	Sh3tc2	135	215	302	116	130	108
ENSRNOG00000019306	Syt12	30	5	15	267	175	152
ENSRNOG00000019302	Stx4	2825	2489	2999	3614	2566	2793
ENSRNOG00000047683	LOC108348098	208	256	540	1155	470	777
ENSRNOG00000052934	Nol11	596	541	642	1518	1006	1271
ENSRNOG00000053339	AABR07062512.1	186	241	296	288	169	238
ENSRNOG00000040303	Cebpzos	294	206	218	116	104	103
ENSRNOG00000040300	Raet1e	44	18	34	254	151	166
ENSRNOG00000011936	Abhd14a	403	374	505	242	211	221
ENSRNOG00000007250	Six4	61	59	92	21	25	21
ENSRNOG00000012378	Dbnl	3167	2592	3080	6325	4303	4909
ENSRNOG00000007253	Cbll1	398	429	524	866	624	822
ENSRNOG00000012375	Inpp1	756	819	898	684	542	473
ENSRNOG00000046227	Tprg1l	3717	3571	3873	6252	4354	4624
ENSRNOG00000046222	Ceacam4	13	7	8	330	151	261
ENSRNOG00000029185	Rasa1	1118	1231	1333	2444	2094	2206
ENSRNOG00000020142	Gdf1	80	150	184	79	63	64
ENSRNOG00000020140	Pigq	2722	2939	3062	2572	2009	2304
ENSRNOG00000020144	RGD1310127	686	480	676	1200	907	780
ENSRNOG00000020148	Il4i1	74	44	100	214	138	146
ENSRNOG00000013422	Med23	1016	983	1066	2085	1497	1939
ENSRNOG00000013423	Nup50	775	742	829	2627	1840	2204
ENSRNOG00000014434	Chd1	609	689	678	1989	1329	1797
ENSRNOG00000014436	Mfap1a	1680	1819	2091	3560	2886	2602
ENSRNOG00000013429	Tbl3	783	575	809	2960	1983	1910
ENSRNOG00000057416	Zfp763	53	53	97	56	39	75
ENSRNOG00000027491	Vldlr	1715	2259	2236	2461	1827	2327
ENSRNOG00000027498	Engase	581	351	474	749	572	708
ENSRNOG00000060914	Nudcd2	973	571	875	1388	1044	1428
ENSRNOG00000042419	Acyp2	1123	980	1286	221	218	213
ENSRNOG00000042411	Rps6ka1	855	424	713	3812	2143	2890
ENSRNOG00000042414	Nat14	186	144	225	145	113	134
ENSRNOG00000051711	Kpna1	1502	1597	1814	2218	1709	1771
ENSRNOG00000051719	AABR07065498.1	272	245	297	212	171	175
ENSRNOG00000015741	Slc2a13	187	264	357	151	156	135
ENSRNOG00000059545	AC114446.1	74	52	68	147	119	120
ENSRNOG00000015749	Nme3	358	350	444	271	162	261
ENSRNOG00000017428	Map1b	1017	1174	1388	3728	2915	3187
ENSRNOG00000017429	Lat	153	93	311	112	93	188
ENSRNOG00000017426	Rragc	2521	2330	2517	4700	3414	4098
ENSRNOG00000017427	LOC100909840	157	86	132	192	162	161
ENSRNOG00000017422	Ambra1	903	984	1183	1619	1114	1192
ENSRNOG00000017420	Nudt6	176	140	186	94	89	73
ENSRNOG00000017421	Alpk2	2027	3030	3565	2240	1892	1509
ENSRNOG00000056701	Gtf2a2	2613	1404	1839	1487	1291	1748
ENSRNOG00000011111	Cipc	1645	1871	1945	1796	1388	1448
ENSRNOG00000011112	Fam161b	186	178	192	37	49	40
ENSRNOG00000011114	Tbpl1	907	795	996	1328	917	1245
ENSRNOG00000011116	Snx25	314	345	380	498	406	548
ENSRNOG00000011119	Spin1	489	608	707	1033	577	750
ENSRNOG00000057153	Pla1a	1012	1028	1276	1574	824	798
ENSRNOG00000016460	Clu	70894	52865	54666	31963	32591	25257
ENSRNOG00000016462	LOC102547287	137	144	239	246	147	182
ENSRNOG00000016465	Trmu	339	309	500	312	265	295
ENSRNOG00000016467	Kctd1	760	758	778	489	512	422
ENSRNOG00000016469	Fxyd2	542	446	521	1643	708	1046
ENSRNOG00000016468	Tpmt	600	452	540	832	667	736
ENSRNOG00000022202	Trappc8	1292	1306	1562	2732	1918	2437
ENSRNOG00000025252	Yars2	503	487	582	602	533	568
ENSRNOG00000021954	Spg11	814	700	752	1309	875	1114
ENSRNOG00000057078	Ddit4	4316	2766	3426	3756	2535	2980
ENSRNOG00000060087	Adra1b	1798	2083	2205	392	492	570
ENSRNOG00000008834	Dach1	193	243	335	153	118	78
ENSRNOG00000024128	Aco2	58101	82473	93041	16017	19841	14694
ENSRNOG00000024120	Rxfp1	106	62	220	10	51	98
NewGene_5365	NewGene_5365	14	9	9	333	212	225
NewGene_5362	NewGene_5362	41	66	81	0	2	0
ENSRNOG00000015415	Rhoq	3328	3288	3509	4964	5178	5269
ENSRNOG00000030871	Calm2	3744	3227	3631	6642	4033	4960
ENSRNOG00000004870	Dyrk3	136	255	307	92	97	90
ENSRNOG00000004873	Prkch	748	967	1064	893	678	746
ENSRNOG00000004874	Flrt3	202	105	206	236	129	223
ENSRNOG00000015413	Qpctl	469	319	415	983	678	736
ENSRNOG00000007905	Itga7	11263	10276	10744	6225	6539	5359
ENSRNOG00000009932	Mctp2	87	92	159	698	309	619
ENSRNOG00000009930	Pigo	284	275	311	358	277	292
ENSRNOG00000009936	Dido1	1190	1089	1383	2211	1387	1904
ENSRNOG00000009935	Xpo1	2269	1722	2107	5291	4233	5684
ENSRNOG00000009934	Emc3	2729	2514	2734	4036	2691	3164
ENSRNOG00000061845	Cttnbp2	134	150	135	174	99	166
ENSRNOG00000061844	AABR07005618.1	128	151	167	274	197	198
NewGene_5945	NewGene_5945	1287	1443	1667	3101	2031	2584
ENSRNOG00000011567	Rpusd4	755	644	740	823	632	642
NewGene_4018	NewGene_4018	61	65	82	115	95	92
ENSRNOG00000011561	Nln	767	656	876	1795	1327	1519
ENSRNOG00000049067	Igip	49	26	45	25	20	38
ENSRNOG00000043002	Lcmt2	207	194	206	423	298	306
ENSRNOG00000017220	Tcirg1	1064	912	937	4892	3283	3096
ENSRNOG00000005478	Fkbp9	3986	3241	3688	2938	2436	2453
ENSRNOG00000005472	Sp4	112	120	168	183	103	174
ENSRNOG00000005470	Atxn3	247	261	355	629	453	556
ENSRNOG00000002844	Usp27x	72	64	89	161	129	130
ENSRNOG00000002840	Atp5f1b	188194	239736	272668	72125	74474	60624
ENSRNOG00000002841	Cdc42bpa	962	1268	1317	1338	1178	1183
ENSRNOG00000048315	Eif2ak2	1261	1116	1332	1701	1344	1680
ENSRNOG00000017227	Ppme1	1348	1363	1513	3285	2379	2526
ENSRNOG00000048310	AABR07053518.1	102	95	117	136	98	115
ENSRNOG00000002848	Maoa	2253	4178	3990	2174	1770	1950
ENSRNOG00000062013	Adprhl1	4078	5737	6452	879	1385	820
ENSRNOG00000000569	Vsir	1804	1105	1283	12019	5855	8216
ENSRNOG00000000568	Slc29a3	499	340	468	1476	944	1275
ENSRNOG00000000567	Unc5b	1885	2435	2352	6039	4812	4329
ENSRNOG00000000566	Pcbd1	255	242	260	174	171	102
ENSRNOG00000000565	Sgpl1	1506	1213	1278	7357	4504	5742
ENSRNOG00000000563	Adamts14	259	146	268	213	174	160
ENSRNOG00000000562	Prf1	183	178	409	212	84	214
ENSRNOG00000000561	Pald1	1293	1299	1444	1748	1269	1151
ENSRNOG00000000560	Lrrc20	1474	2010	1971	657	702	668
ENSRNOG00000019143	Galnt2	3566	3700	4381	5448	4115	4779
ENSRNOG00000019142	Fas	237	205	259	525	252	318
ENSRNOG00000019141	Ch25h	194	92	94	1939	1051	1668
ENSRNOG00000019140	Banp	848	786	928	998	815	1048
ENSRNOG00000019147	Stom	2258	2091	2188	3755	2676	3230
ENSRNOG00000019145	Kdm2a	2330	2448	2841	4672	3240	4258
ENSRNOG00000024972	Cox10	2492	2885	3411	1156	1180	1200
ENSRNOG00000012172	Spi1	1330	691	804	9459	4641	6781
ENSRNOG00000012175	Nfatc2	268	283	340	121	113	98
ENSRNOG00000012178	Lmbrd1	958	934	1014	1401	954	1160
ENSRNOG00000032561	Slc52a2	277	183	213	756	559	525
ENSRNOG00000032569	Lingo3	5	5	4	160	89	112
ENSRNOG00000007728	Gsdmd	862	535	673	1305	894	960
ENSRNOG00000008917	Ehbp1	1470	1482	1809	633	690	629
ENSRNOG00000007726	Mcam	3996	5102	5254	15133	10406	9664
ENSRNOG00000008915	Prima1	120	86	100	50	37	26
ENSRNOG00000007720	Rnf26	755	543	684	1352	897	1090
ENSRNOG00000007722	Fam57a	179	169	198	760	521	558
ENSRNOG00000003038	Sft2d2	1567	1200	1377	1312	1157	1381
ENSRNOG00000003031	Atp2b4	1267	1127	1381	1709	1345	1878
ENSRNOG00000003033	Plcd3	1255	983	1112	938	876	777
ENSRNOG00000028105	Hars	1780	1541	1859	4967	3151	3575
ENSRNOG00000028103	Psmd3	5227	4586	5319	10531	6867	7301
ENSRNOG00000025757	Myh6	143517	292451	266198	19510	38572	27435
ENSRNOG00000028100	Pex11g	88	62	65	60	59	67
ENSRNOG00000028108	Cytl1	2813	1251	1395	167	205	194
NewGene_9389	NewGene_9389	117	135	141	64	40	62
ENSRNOG00000001766	Tfrc	1047	701	792	2373	2127	2366
ENSRNOG00000001767	RGD1562339	103	134	126	270	176	254
ENSRNOG00000001764	Vps8	611	635	723	1039	775	747
ENSRNOG00000001762	Pcyt1a	4335	4368	5187	4403	3281	3639
ENSRNOG00000001769	Tnk2	733	645	855	1263	819	962
ENSRNOG00000013451	Drosha	1339	1170	1421	1583	1263	1318
ENSRNOG00000005861	Hsd11b1	2162	1910	2480	2009	1814	1279
ENSRNOG00000005865	Itprid2	1038	1020	1278	2458	1459	2011
ENSRNOG00000005868	Ttc21b	212	160	211	293	240	274
ENSRNOG00000002075	Cnot6l	452	500	536	1263	911	1217
ENSRNOG00000002074	Rest	339	415	454	923	643	901
NewGene_8386	NewGene_8386	280	426	336	167	174	107
ENSRNOG00000002070	Mrpl1	594	490	535	381	272	424
NewGene_8388	NewGene_8388	44	45	88	23	17	11
NewGene_9929	NewGene_9929	192	143	204	44	44	38
NewGene_9924	NewGene_9924	96	60	48	90	81	53
NewGene_9925	NewGene_9925	140	169	140	8	20	30
NewGene_9927	NewGene_9927	48	40	44	11	4	9
ENSRNOG00000018953	Cblc	185	210	258	21	54	35
ENSRNOG00000018952	Sema3g	905	1258	1389	1738	572	844
ENSRNOG00000031485	Dpp3	1218	977	1158	3306	2243	2296
ENSRNOG00000030689	Ms4a6bl	705	497	544	927	723	1223
ENSRNOG00000030688	Lrrc2	3179	4727	4817	1213	1100	949
NewGene_8031	NewGene_8031	80	92	123	251	124	194
NewGene_8030	NewGene_8030	0	0	0	63	37	37
ENSRNOG00000030683	Vps26a	1287	951	1184	1842	1315	1672
NewGene_8034	NewGene_8034	14	2	18	125	55	69
ENSRNOG00000001182	Ndufv3	9927	7844	9512	2927	3147	2565
ENSRNOG00000001181	Wdr4	488	363	462	1659	1291	1180
ENSRNOG00000001187	Oasl	202	257	289	1552	720	1070
ENSRNOG00000001184	Pknox1	672	666	753	1485	1055	1190
ENSRNOG00000001185	RGD1311899	2183	1775	2366	2333	1852	1784
ENSRNOG00000001189	Sik1	1728	1636	2095	2097	1864	1660
NewGene_296	NewGene_296	427	343	436	225	215	175
ENSRNOG00000003858	Atp6ap2	1338	1054	1293	5268	3300	4707
ENSRNOG00000003855	Dnaja3	4062	4396	5065	3648	3067	2970
ENSRNOG00000003853	Scoc	1581	1380	1689	954	888	1269
ENSRNOG00000043141	Ap3s2	1225	971	1145	1336	910	963
ENSRNOG00000043143	Eml1	894	1091	1209	498	622	471
ENSRNOG00000011467	Uck1	956	857	940	1546	1001	1203
ENSRNOG00000039300	Ahcyl2	323	223	313	605	472	556
ENSRNOG00000016032	Cnnm3	991	884	1232	837	747	880
ENSRNOG00000016033	Endog	2015	2186	2673	777	730	604
NewGene_744	NewGene_744	1081	1303	1552	1339	1232	1099
ENSRNOG00000052600	Mboat7l1	692	509	558	2897	1399	1989
ENSRNOG00000055293	Ptprb	2982	3604	3705	1807	1589	1364
ENSRNOG00000055292	LOC679087	248	204	256	333	227	296
ENSRNOG00000055295	Pecr	1109	1216	1361	339	313	357
ENSRNOG00000016119	Fzd7	169	202	217	307	243	181
ENSRNOG00000042233	Rpl41	28739	17722	21380	40155	24748	28423
ENSRNOG00000016117	Myof	1682	800	1125	5168	4016	4686
ENSRNOG00000052745	Met	82	20	54	347	201	274
ENSRNOG00000025443	Map1lc3a	23883	25087	27904	6043	6666	5851
ENSRNOG00000046920	Snip1	340	329	442	831	541	679
ENSRNOG00000046922	Phactr4	170	231	193	432	295	322
ENSRNOG00000046696	LOC100910801	0	7	15	185	43	166
ENSRNOG00000046698	Gps1	3222	2811	3237	5212	3964	4164
ENSRNOG00000047349	AABR07006269.1	159	106	212	345	180	346
ENSRNOG00000021420	Tirap	57	66	56	133	86	95
ENSRNOG00000021424	Cd300lf	102	94	77	494	266	415
ENSRNOG00000056248	Marf1	1461	1353	1733	2077	1340	1927
ENSRNOG00000056243	ST7	541	484	578	763	564	628
ENSRNOG00000056246	Gls	2059	2027	2486	3820	2910	4166
NewGene_1267	NewGene_1267	149	161	209	433	309	397
ENSRNOG00000027864	Ppial4d	21103	14289	18101	47945	29924	36235
ENSRNOG00000027867	Rexo4	2656	2225	2901	3697	2870	2899
ENSRNOG00000027860	Ggnbp2	1632	1325	1699	2686	1879	2429
NewGene_1269	NewGene_1269	46	73	106	26	24	36
ENSRNOG00000020488	Luc7l	593	458	614	1433	960	1106
ENSRNOG00000020482	Nfatc4	456	471	519	628	454	527
ENSRNOG00000020480	Fads1	1103	770	894	1945	1205	1180
ENSRNOG00000020481	Pafah1b3	151	103	136	451	218	419
ENSRNOG00000020486	Bcl2l12	415	265	431	718	462	539
ENSRNOG00000020487	Coa3	2277	1759	2033	1935	1479	1637
ENSRNOG00000020485	Vav3	344	232	368	1159	770	880
ENSRNOG00000057620	Slc6a8	5790	7729	9669	2150	2553	1856
ENSRNOG00000057622	Rbm41	250	251	272	517	315	414
ENSRNOG00000057623	Copb1	3291	2395	2936	6955	4717	5923
ENSRNOG00000042592	Rgs10	1187	738	864	1061	777	1011
ENSRNOG00000057628	Slc5a6	982	1058	1112	1615	1174	1179
ENSRNOG00000014282	Cebpe	69	19	44	676	296	428
ENSRNOG00000051507	Azin2	150	125	121	251	221	196
ENSRNOG00000036676	Csnk1d	4086	3858	4416	7725	5688	6320
ENSRNOG00000014285	Ssh2	834	1066	1088	1742	1009	1418
ENSRNOG00000016948	Nhlrc2	614	793	831	1015	638	892
ENSRNOG00000016949	Slc25a33	509	514	576	443	312	300
ENSRNOG00000016945	Pla2g2a	14926	3744	3019	839	253	854
ENSRNOG00000016942	Wdr48	1250	1433	1736	2037	1389	1691
ENSRNOG00000016940	Ppp2r2d	1204	1199	1289	1941	1329	1460
ENSRNOG00000027282	Cep68	891	1020	1036	1050	925	967
ENSRNOG00000027286	Lrrc75a	252	233	206	225	160	172
ENSRNOG00000036678	Aspscr1	976	1023	1194	1678	1186	1246
ENSRNOG00000010472	Ccdc32	807	784	991	1024	648	764
ENSRNOG00000010473	Cand2	2461	2766	2606	1634	1432	1183
ENSRNOG00000010474	Hmces	4439	3750	4584	7949	5661	6033
ENSRNOG00000010475	Casp3	565	399	520	2828	1859	3049
ENSRNOG00000010477	Pomt1	571	472	635	1074	825	873
ENSRNOG00000010478	LOC299282	415	206	186	396	322	210
ENSRNOG00000010479	Mycbp2	1476	1728	1879	2744	1709	2513
ENSRNOG00000061782	Tspyl2	491	533	556	926	761	727
ENSRNOG00000027136	Spast	657	658	723	1130	779	1039
NewGene_5542	NewGene_5542	94	155	153	63	39	69
ENSRNOG00000010994	Has1	308	213	205	2124	855	1621
NewGene_5548	NewGene_5548	621	256	615	16	87	29
ENSRNOG00000026425	Ppp6r2	1735	1841	1963	1613	1400	1295
ENSRNOG00000033765	Eif1	23680	20555	24147	22541	15892	20317
ENSRNOG00000022507	Twf1	1663	1228	1492	4881	3411	4385
ENSRNOG00000022500	Rwdd4	1615	327	1756	2049	1789	1902
ENSRNOG00000022502	Nsrp1	613	640	758	1396	835	1114
ENSRNOG00000011700	Ptprm	2391	3106	3325	4454	3150	3495
ENSRNOG00000011702	Foxp3	65	86	93	25	27	44
ENSRNOG00000011704	Fbxo34	643	690	819	1150	820	1016
ENSRNOG00000011709	Pum1	1655	1783	2141	2733	2138	2619
NewGene_7379	NewGene_7379	54	35	75	87	59	83
NewGene_7373	NewGene_7373	910	1033	1177	2156	1502	1630
ENSRNOG00000034234	Mt-co1	3551217	3220856	4108511	1035244	1142301	1187473
ENSRNOG00000034237	LOC103694169	3543	1417	1291	1997	1159	1444
ENSRNOG00000025198	Gas2l3	156	87	98	310	334	478
ENSRNOG00000060120	Selenoo	1018	900	1111	1069	777	889
ENSRNOG00000060123	Kifc2	114	142	230	53	53	51
NewGene_4633	NewGene_4633	398	385	409	826	604	684
NewGene_4632	NewGene_4632	440	155	218	823	461	691
NewGene_4631	NewGene_4631	588	372	454	1157	576	764
ENSRNOG00000060129	Zfp655	726	762	662	1095	670	1368
ENSRNOG00000021856	Lat2	144	87	78	472	356	627
ENSRNOG00000021855	Kcp	53	65	60	31	29	14
ENSRNOG00000002365	Itm2a	1046	1167	1312	220	270	302
ENSRNOG00000024795	AC123494.1	52	41	60	45	35	48
NewGene_6772	NewGene_6772	730	660	876	1258	944	1328
ENSRNOG00000058841	Bag5l1	749	782	853	1290	827	978
NewGene_8573	NewGene_8573	268	424	325	24	65	60
ENSRNOG00000020811	Il6r	1023	615	835	4902	2555	3818
ENSRNOG00000020813	Ltbp3	2866	2510	2898	2258	1920	1934
ENSRNOG00000020812	Gys1	3672	4259	4276	3544	2600	3061
NewGene_8638	NewGene_8638	17	29	45	71	61	44
ENSRNOG00000030449	Gsta4	1032	1090	1408	154	258	230
ENSRNOG00000030447	AC105662.1	73	26	37	54	56	73
ENSRNOG00000030445	Ormdl3	859	1042	1370	1095	817	633
ENSRNOG00000030443	Rab9a	860	752	852	1028	809	1044
NewGene_8636	NewGene_8636	23	20	26	1243	455	954
NewGene_8634	NewGene_8634	42	22	32	169	76	91
ENSRNOG00000031315	LOC108348287	1344	681	990	1863	1108	1302
ENSRNOG00000031312	Tnfrsf1a	4320	3488	3930	13118	8189	9008
ENSRNOG00000049768	Adcy9	136	219	211	201	169	162
ENSRNOG00000019132	Fv1	386	291	428	1419	955	932
ENSRNOG00000049766	Sctr	165	360	321	25	69	33
ENSRNOG00000009742	Rad52	240	217	280	173	139	202
ENSRNOG00000009745	Ppp3cc	1385	1521	1700	972	857	910
ENSRNOG00000009746	Akap17b	139	140	132	100	86	122
ENSRNOG00000009749	Wdr45	1848	2024	2204	1214	930	941
ENSRNOG00000024964	Nufip2	232	284	340	731	480	565
NewGene_4195	NewGene_4195	5500	8288	8702	815	1377	1273
ENSRNOG00000037251	Zfp9	63	31	48	99	72	89
ENSRNOG00000025946	Igf2bp2	141	89	81	328	282	350
ENSRNOG00000025940	Mettl9	2762	2134	2573	3712	2894	3265
ENSRNOG00000052506	Ak3	2486	2710	2711	1398	1407	1244
ENSRNOG00000032152	Rab11fip3	917	1045	1186	1051	887	892
ENSRNOG00000032150	Adcy2	184	156	208	177	145	143
ENSRNOG00000024420	Eme1	56	20	50	115	91	150
ENSRNOG00000018421	Aen	405	330	334	2102	1356	1461
ENSRNOG00000018425	Dym	1362	1060	1326	1263	1114	1072
NewGene_508	NewGene_508	43	80	84	6	6	10
NewGene_500	NewGene_500	259	38	39	803	67	619
NewGene_506	NewGene_506	114	76	123	241	86	119
ENSRNOG00000024425	LOC100910636	33	52	52	342	225	264
ENSRNOG00000002657	Pla2g4a	865	529	769	2248	1598	2055
ENSRNOG00000002653	Kcnk2	268	287	330	15	21	35
ENSRNOG00000002652	Rap1gap2	1902	2780	2691	1973	1542	1777
ENSRNOG00000017291	Sord	2030	2363	2304	991	818	948
ENSRNOG00000002659	Ciita	452	174	295	377	388	661
ENSRNOG00000010019	Fam166a	214	123	208	451	362	346
ENSRNOG00000008039	Cul5	559	603	625	806	632	804
ENSRNOG00000007029	Dnaja1	4001	3685	4643	10023	7375	9697
ENSRNOG00000007027	Hgf	166	171	156	445	267	348
ENSRNOG00000008030	Shc2	251	168	185	225	217	172
ENSRNOG00000007025	Evc2	227	133	182	298	229	211
ENSRNOG00000008035	Cinp	1002	704	887	1804	1321	1652
ENSRNOG00000008034	Tmeff1	37	13	45	77	87	69
ENSRNOG00000008037	Tmed1	1409	1302	1401	1590	1324	1339
ENSRNOG00000008036	Dennd4c	789	1002	1023	713	662	700
ENSRNOG00000000248	Srsf2	5632	3853	5478	15455	10359	11943
ENSRNOG00000000249	Mettl23	386	321	474	337	254	265
ENSRNOG00000000246	Amz2	2347	2419	2823	1707	1452	1539
ENSRNOG00000000247	Mfsd11	924	714	889	1810	1372	1770
ENSRNOG00000000244	Coil	282	228	302	376	229	323
ENSRNOG00000000245	Slc16a6	134	128	205	451	274	362
ENSRNOG00000033206	Entpd5	1053	1111	1357	781	679	752
ENSRNOG00000019489	Armt1	1313	1377	1536	736	643	779
ENSRNOG00000006378	Mga	562	698	732	1164	765	1012
ENSRNOG00000019482	Gnao1	532	597	728	308	330	359
ENSRNOG00000006375	Vdac1	17548	21507	25330	10364	9318	8530
ENSRNOG00000019484	Slc6a9	156	141	149	293	184	260
ENSRNOG00000019485	Bckdk	6160	6827	6872	4057	3430	3575
ENSRNOG00000012106	Dnaja4	2661	3561	3020	1521	1575	1506
ENSRNOG00000000798	Gnl1	1984	1650	1977	4072	2951	2560
ENSRNOG00000000799	Abcf1	4982	4616	5021	7640	5730	5910
ENSRNOG00000000795	RT1-N3	931	865	1114	1752	1130	1721
ENSRNOG00000000796	Ranbp2	2238	2174	2568	5667	3542	5275
ENSRNOG00000012701	Map7	208	209	237	89	81	94
ENSRNOG00000029465	Slc26a10	1766	3151	3902	327	482	457
ENSRNOG00000012705	Pcgf2	337	280	297	510	366	366
ENSRNOG00000029461	AABR07072400.1	82	82	115	234	143	179
ENSRNOG00000012709	Bag2	1151	1119	1450	2205	1865	1558
ENSRNOG00000007688	Sms	401	218	430	724	594	786
ENSRNOG00000012108	Thsd1	1038	951	1249	883	684	873
ENSRNOG00000007682	Gria3	898	800	865	256	323	364
ENSRNOG00000007681	Brd3	1136	1467	1561	1561	1259	1352
ENSRNOG00000007687	Sema7a	1513	2548	2303	4369	3284	3165
ENSRNOG00000007684	Zc3h3	539	532	605	983	726	834
ENSRNOG00000016595	Hhex	591	559	578	1239	950	1333
ENSRNOG00000001689	Arl6	444	272	376	360	311	370
ENSRNOG00000001684	Ripply3	45	30	76	79	59	65
ENSRNOG00000001687	Crybg3	1053	1239	1557	1266	888	917
ENSRNOG00000001686	Hlcs	218	207	197	202	192	227
ENSRNOG00000001681	Vps26c	1388	1212	1537	2484	1709	2035
ENSRNOG00000001680	Riox2	229	196	199	652	479	445
ENSRNOG00000001682	Ttc3	1481	1456	1866	1847	1303	1672
ENSRNOG00000015953	Oaz2	2487	2593	2998	1299	1170	1333
ENSRNOG00000015956	Usp29	71	81	74	145	111	93
ENSRNOG00000015957	F13a1	1788	1808	2038	16433	8112	11532
ENSRNOG00000006086	Lynx1	1512	2385	2669	275	543	312
ENSRNOG00000006087	Rnf20	1035	984	1238	2299	1547	1821
ENSRNOG00000003269	Atp6v0e1	3020	2633	3267	5182	3603	4084
ENSRNOG00000003268	Maml1	776	845	1038	1647	1042	1324
ENSRNOG00000003264	Nat9	773	580	708	1391	880	1008
ENSRNOG00000003267	Pycr2	793	535	833	1369	1062	1044
ENSRNOG00000003261	Usp9x	3900	3768	4246	5797	4827	5943
ENSRNOG00000003260	Nr1i3	392	328	350	227	236	233
ENSRNOG00000003262	Cacng4	53	41	91	36	30	24
ENSRNOG00000019680	Mst1	82	67	75	30	20	14
ENSRNOG00000007979	Phospho2	708	634	844	487	461	540
ENSRNOG00000019681	Pold1	577	372	472	1468	1064	998
ENSRNOG00000007975	Ncoa2	540	726	742	539	356	411
ENSRNOG00000039560	LOC103690116	142	156	238	12	10	9
ENSRNOG00000039567	Trmt10c	770	726	969	1288	930	1164
ENSRNOG00000007970	Plxnc1	250	159	192	444	262	499
ENSRNOG00000007972	Rbbp9	398	305	387	386	303	425
ENSRNOG00000019684	Fam173a	569	559	624	347	395	341
ENSRNOG00000001531	Chac2	201	146	209	239	130	229
ENSRNOG00000001129	Fbxo21	370	364	386	322	258	221
ENSRNOG00000013072	Plxna4	78	106	115	121	89	68
ENSRNOG00000013074	Wt1	622	1091	1122	588	478	468
ENSRNOG00000013078	Zcchc7	462	333	509	989	696	871
NewGene_9228	NewGene_9228	247	139	168	2331	1251	1870
ENSRNOG00000001120	Med13l	1289	1441	1769	2617	1765	2291
ENSRNOG00000050834	Fam102a	549	297	351	379	262	448
ENSRNOG00000042869	LOC103693430	1001	801	1120	257	291	382
ENSRNOG00000002134	Gbp6	148	339	447	19	66	58
ENSRNOG00000002135	Sgcb	4535	4932	5601	1848	1573	1717
ENSRNOG00000014705	Rbm20	3117	3840	4393	1302	1585	1377
ENSRNOG00000014703	Tonsl	120	32	59	342	231	286
ENSRNOG00000042353	Mlkl	326	295	350	622	465	518
ENSRNOG00000010676	Smarce1	3073	2803	3160	5977	3931	4689
ENSRNOG00000010673	Eral1	998	999	1188	927	679	692
ENSRNOG00000051077	Brms1l	533	538	632	484	477	432
ENSRNOG00000003026	Rad23a	2622	2413	2843	3252	2363	2544
ENSRNOG00000018858	Myct1	523	857	924	1410	931	1155
ENSRNOG00000018859	Pik3ip1	1978	2024	2180	257	264	277
ENSRNOG00000036649	Pwwp2b	494	532	748	1047	865	668
ENSRNOG00000036648	LOC103691261	18	8	7	284	166	170
ENSRNOG00000017741	Nudt5	539	310	417	1357	1029	1246
ENSRNOG00000029922	Tpk1	240	203	199	222	198	220
ENSRNOG00000061639	AABR07044404.1	765	814	958	1708	281	605
ENSRNOG00000055319	Mrfap1	9508	7826	9727	9625	7451	9087
ENSRNOG00000055314	Msrb1	2816	1736	2752	4556	2530	3377
ENSRNOG00000023923	Fastkd2	375	389	451	813	603	660
ENSRNOG00000045846	Rfx2	280	276	264	166	95	157
ENSRNOG00000045844	Impact	891	840	988	1467	1090	1433
ENSRNOG00000045843	Rusc2	1357	1412	1701	2326	1699	1597
ENSRNOG00000045840	Hist1h2ao	162	103	131	171	156	126
ENSRNOG00000016630	Tln1	8106	6917	8488	26040	17125	18079
ENSRNOG00000016631	Zfp276	485	426	541	1417	868	1004
ENSRNOG00000016632	Dsg3	22	0	20	943	456	839
ENSRNOG00000016635	LOC361646	362	404	438	870	594	653
ENSRNOG00000016636	Lpin3	321	247	365	620	573	564
ENSRNOG00000050846	Timm10b	848	625	863	964	699	794
ENSRNOG00000050841	Ache	125	163	113	31	34	33
ENSRNOG00000050843	Mut	2960	3704	4311	859	929	1026
ENSRNOG00000050849	Leprot	1794	1736	1762	2690	1905	2337
ENSRNOG00000050848	Dtx1	142	68	56	21	21	20
ENSRNOG00000017949	Mvb12a	1372	1200	1597	2042	1531	1506
ENSRNOG00000017941	Optn	3754	4344	4590	1701	1631	1439
ENSRNOG00000017940	Rere	4237	4605	4723	3357	2948	3504
ENSRNOG00000017945	Serf1	245	166	212	258	164	236
ENSRNOG00000019819	Dus2	286	255	301	734	475	557
ENSRNOG00000019817	Ddx28	379	400	424	643	399	426
ENSRNOG00000019811	LOC100362432	6571	5764	6776	5908	4933	4981
ENSRNOG00000019810	Des	72852	67550	71321	203716	158007	96549
ENSRNOG00000019813	Ppp4c	1530	1270	1542	4689	2893	3639
ENSRNOG00000019812	Nr1h2	2943	3102	3632	4822	3376	3506
ENSRNOG00000016097	Kyat1	705	1090	973	298	268	262
ENSRNOG00000016090	Mtmr10	742	805	785	1130	692	820
ENSRNOG00000016093	Hyal3	229	260	323	506	307	329
ENSRNOG00000016099	Id4	275	183	299	198	156	130
ENSRNOG00000023708	Tmem176a	2014	1259	1444	701	819	1223
ENSRNOG00000013912	Slc30a7	282	279	263	984	729	767
ENSRNOG00000013911	Nagk	580	485	545	1558	953	1009
ENSRNOG00000013917	Igsf10	1458	732	1005	616	532	604
ENSRNOG00000056038	Ehbp1l1	6164	7358	8499	13453	9296	9510
ENSRNOG00000056036	LOC103691005	105	106	118	207	140	211
ENSRNOG00000013919	Ift46	862	752	873	578	464	459
ENSRNOG00000021384	Ankrd44	188	162	173	534	310	471
ENSRNOG00000021380	Fads6	394	567	446	30	56	59
ENSRNOG00000050510	LOC102555167	3613	3689	4302	3796	2640	2677
ENSRNOG00000020385	Fads3	1166	1308	1256	5064	3660	2760
ENSRNOG00000020384	Fam13b	1280	1102	1284	2403	1602	2205
ENSRNOG00000020386	Ash1l	1824	2029	2056	2069	2268	2907
ENSRNOG00000020389	Capn12	72	58	63	171	103	103
ENSRNOG00000020388	Inpp5f	657	527	702	1569	1202	1494
NewGene_9068	NewGene_9068	77	117	121	84	50	76
ENSRNOG00000058785	LOC103692170	119	68	165	147	81	116
ENSRNOG00000009506	Mre11a	774	727	857	1303	965	1095
ENSRNOG00000009503	Depdc1	68	39	32	69	75	133
NewGene_7996	NewGene_7996	1376	1504	1705	2058	1246	1655
ENSRNOG00000004155	Samd14	106	96	105	80	59	60
ENSRNOG00000004152	Lrp12	287	236	302	1058	728	853
ENSRNOG00000050061	Mcart1	363	441	627	573	417	472
ENSRNOG00000004158	Hdac9	193	274	331	223	143	223
ENSRNOG00000004159	Flii	5586	5224	5396	9831	6663	6622
ENSRNOG00000020525	Col5a3	2025	2350	3084	6392	6042	4690
ENSRNOG00000020527	Drap1	4199	3930	4408	6679	4805	4549
ENSRNOG00000020526	Mau2	1191	1272	1604	2354	1477	1899
NewGene_6118	NewGene_6118	198	140	171	0	4	0
NewGene_1766	NewGene_1766	5641	4187	4486	8105	6176	7008
NewGene_1764	NewGene_1764	20	10	13	136	52	69
NewGene_3696	NewGene_3696	407	397	406	382	338	398
ENSRNOG00000033045	H2afj	400	270	329	956	524	594
ENSRNOG00000059492	LOC100365363	167	120	132	201	143	180
ENSRNOG00000033593	Osbpl9	2174	1755	2039	5475	3681	4238
NewGene_2125	NewGene_2125	50	53	63	30	34	26
NewGene_2123	NewGene_2123	29	14	50	0	39	43
ENSRNOG00000024631	Chadl	144	69	130	23	17	15
ENSRNOG00000024632	Atf6	863	824	893	3446	2051	2800
ENSRNOG00000024635	Cramp1	253	303	454	584	397	562
ENSRNOG00000001335	Zkscan1	161	171	198	216	140	166
ENSRNOG00000001337	Setd1b	428	584	709	1180	617	857
ENSRNOG00000001336	Orai1	689	671	714	1998	1220	1231
ENSRNOG00000001331	Rnf34	726	718	946	692	569	763
ENSRNOG00000001339	Psmd9	1087	803	946	2183	1456	1607
ENSRNOG00000001338	Hpd	332	213	330	51	48	29
NewGene_4400	NewGene_4400	59	90	89	112	57	82
NewGene_4405	NewGene_4405	375	292	441	395	328	387
NewGene_4409	NewGene_4409	21	115	131	175	102	147
ENSRNOG00000034066	Hspa8	23575	18278	24256	39881	32279	39820
ENSRNOG00000030763	Dpp4	617	808	834	226	217	244
NewGene_6929	NewGene_6929	649	501	711	1478	1033	1466
NewGene_9755	NewGene_9755	1601	1801	2183	2506	1756	2468
ENSRNOG00000028636	Xkr5	32	14	20	65	54	70
ENSRNOG00000028638	Il10rb	1022	977	1068	2051	1257	1833
ENSRNOG00000006943	AABR07072108.1	238	167	152	249	175	308
ENSRNOG00000006941	Thumpd3	996	779	990	1977	1388	1585
ENSRNOG00000006940	Ncf4	721	402	540	8117	3714	5314
ENSRNOG00000006947	Pdhx	3321	3938	4271	1753	1713	1572
ENSRNOG00000006946	Arhgap9	957	454	877	5315	2461	3853
ENSRNOG00000005369	Kcnj3	383	435	606	122	71	67
ENSRNOG00000005366	AABR07053472.1	118	115	147	226	117	143
ENSRNOG00000006949	C1qbp	7344	4951	6776	9610	7377	7352
ENSRNOG00000005362	Rab3ip	775	890	1076	655	779	565
ENSRNOG00000005360	Dhrs7b	550	475	595	1139	765	840
NewGene_8402	NewGene_8402	512	333	412	1124	829	1042
NewGene_8403	NewGene_8403	567	455	648	1813	1299	1712
ENSRNOG00000049351	Nat8l	25	35	47	185	160	177
ENSRNOG00000055156	Tnf	30	33	27	300	107	221
ENSRNOG00000055157	Pard6g	242	91	203	208	145	141
ENSRNOG00000005678	Lamb1	9721	11630	14085	14036	11371	11026
ENSRNOG00000018384	Adam12	83	17	41	864	691	605
ENSRNOG00000018382	Inpp4b	312	411	401	121	139	142
ENSRNOG00000018381	AABR07027567.1	225	222	268	364	229	279
ENSRNOG00000005673	Runx1t1	101	155	198	83	52	92
ENSRNOG00000027015	Ythdf1	1671	1808	1993	2805	2234	2608
ENSRNOG00000048402	Igh-6	130	44	299	236	312	1204
ENSRNOG00000047606	Bcl2a1	527	216	327	4095	1836	3275
ENSRNOG00000003407	Ptpn14	224	276	322	309	271	230
ENSRNOG00000047604	Kbtbd6	54	90	92	61	64	50
ENSRNOG00000003401	AABR07029195.1	213	120	150	342	81	153
ENSRNOG00000003400	Fmo4	91	74	78	53	24	60
ENSRNOG00000003402	Stx6	1843	1908	1901	3855	2587	3174
ENSRNOG00000032058	Pogk	1217	1426	1587	1608	1227	1415
ENSRNOG00000018650	Ap3m2	88	92	126	195	101	136
ENSRNOG00000018651	Agtpbp1	2525	2971	3313	2592	2535	2193
ENSRNOG00000018653	Pfdn1	3984	2784	3563	4150	3104	3547
ENSRNOG00000018655	Adsl	2750	2378	2910	3828	2881	3102
ENSRNOG00000018657	Scrn3	1021	1202	1413	587	517	608
ENSRNOG00000018659	Csf1	1612	1544	1775	11412	7587	8213
ENSRNOG00000033906	Zfp667	212	245	240	143	103	95
ENSRNOG00000019384	Med11	453	314	355	706	462	569
ENSRNOG00000019387	Ifi30	4456	2565	2853	12105	8414	10653
ENSRNOG00000019381	Eri3	1537	1219	1553	1338	1020	1051
ENSRNOG00000019383	Tef	2620	2628	2931	1197	1328	1455
ENSRNOG00000019382	Zbtb47	655	885	1038	745	734	498
ENSRNOG00000019388	Egfl7	4304	4830	6301	7659	4929	5267
ENSRNOG00000008209	St3gal1	3014	3238	3914	6867	4324	4903
ENSRNOG00000002753	Adam11	52	42	64	22	12	26
ENSRNOG00000002751	Zdhhc15	54	47	65	47	39	33
ENSRNOG00000002757	Tada2a	307	272	441	548	462	429
ENSRNOG00000002754	Areg	2	6	13	71	57	68
ENSRNOG00000002755	Pafah1b1	5073	5708	6172	8171	5810	7409
ENSRNOG00000002759	Lias	1496	1739	2229	615	613	544
ENSRNOG00000019522	Ciao3	1806	1770	2179	1200	1113	1014
ENSRNOG00000019525	Hspa9	12164	14449	15326	15273	11389	12069
ENSRNOG00000019529	Btbd1	7392	7538	8492	3127	3096	3232
ENSRNOG00000019528	Plekhg6	150	102	127	372	296	311
ENSRNOG00000060849	LOC102552640	280	592	473	382	236	229
ENSRNOG00000014928	Apba1	87	89	80	165	88	136
ENSRNOG00000000459	Psmb9	1138	1147	1447	1614	1005	1293
ENSRNOG00000000451	RT1-Ba	2150	1080	1462	2393	1865	3314
ENSRNOG00000000457	Tap1	1346	1299	1814	2701	2056	2376
ENSRNOG00000000456	Psmb8	605	955	1243	968	656	887
ENSRNOG00000000455	LOC103689996	630	755	857	1176	938	1108
ENSRNOG00000000454	RT1-DOb	72	65	68	136	68	127
ENSRNOG00000006126	Nup88	1418	1391	1555	2861	2046	2412
ENSRNOG00000029342	Scn7a	672	746	975	112	244	174
ENSRNOG00000027410	Ccdc125	326	264	303	623	422	491
ENSRNOG00000000692	Ung	714	405	506	2019	1287	1292
ENSRNOG00000012513	Pdk3	387	190	270	1516	841	1139
ENSRNOG00000012512	Nexn	6904	6754	8186	4017	4251	4119
ENSRNOG00000012514	Abhd17b	511	438	463	941	653	1149
NewGene_6130	NewGene_6130	190	175	197	326	185	231
ENSRNOG00000001470	Limk1	788	617	765	1754	1118	1308
ENSRNOG00000001476	Cldn4	9	6	4	181	155	159
ENSRNOG00000001478	Gtf2ird1	278	260	311	396	366	385
ENSRNOG00000001479	Gtf2i	4313	4320	5030	4227	3487	3847
ENSRNOG00000017359	Itm2c	11491	9028	10741	8656	5892	6881
ENSRNOG00000017354	Zyx	6032	4667	5518	22723	14562	14803
ENSRNOG00000037815	Acad10	1484	1632	1654	272	453	395
ENSRNOG00000009499	Hinfp	279	290	310	751	466	617
ENSRNOG00000021032	Sphk2	1472	1462	1799	2114	1598	1781
NewGene_9416	NewGene_9416	0	0	4	133	45	63
NewGene_3456	NewGene_3456	907	828	957	2706	1642	2009
NewGene_3452	NewGene_3452	101	140	146	124	93	89
ENSRNOG00000011044	Clmn	45	63	65	22	28	27
ENSRNOG00000010827	Ptbp2	858	335	416	467	295	1060
ENSRNOG00000010825	Snapc3	704	666	855	1338	971	1154
ENSRNOG00000010824	Parp8	390	272	363	646	420	598
ENSRNOG00000010821	Ankrd54	377	435	401	336	366	235
ENSRNOG00000011199	Parp6	1450	1562	1786	1751	1307	1429
ENSRNOG00000011193	Hmgcll1	44	60	53	26	26	34
ENSRNOG00000011194	Tpp2	2066	1664	1938	3603	2533	3514
ENSRNOG00000011195	Prkra	1179	904	1243	1063	912	914
ENSRNOG00000014117	Hmox1	4084	5376	4630	44517	20124	30382
ENSRNOG00000014119	Farsb	1266	943	1212	3411	2402	2923
ENSRNOG00000023881	Skap1	93	91	168	87	40	95
NewGene_2323	NewGene_2323	8	2	4	190	124	206
NewGene_2329	NewGene_2329	81	56	81	22	28	20
NewGene_2328	NewGene_2328	151	353	437	225	220	205
ENSRNOG00000060379	Foxred1	655	762	828	648	504	528
ENSRNOG00000004100	Trib1	399	363	331	2109	1305	1724
ENSRNOG00000004103	Trappc6b	1550	1380	1693	1879	1443	1503
ENSRNOG00000004104	Zkscan7	146	116	190	105	67	107
ENSRNOG00000015242	Fbxl8	155	154	231	333	256	229
ENSRNOG00000015249	Taf8	866	841	1064	1504	918	1103
ENSRNOG00000049829	AABR07060872.1	167	141	401	662	743	1274
ENSRNOG00000040005	Ndufa1	2856	2364	3085	1377	782	904
NewGene_1145	NewGene_1145	297	230	288	520	365	548
NewGene_1142	NewGene_1142	23	45	43	53	36	27
NewGene_1141	NewGene_1141	540	677	859	629	489	521
ENSRNOG00000009084	Rpusd3	490	448	490	452	381	353
ENSRNOG00000022822	Fam169b	36	45	44	23	18	39
ENSRNOG00000051905	Wnt2	16	21	50	366	218	292
ENSRNOG00000005165	Smcr8	239	361	385	546	339	529
ENSRNOG00000005167	Surf2	617	612	603	753	517	543
ENSRNOG00000053210	Zc3h11a	2291	2500	2883	4675	2940	3743
ENSRNOG00000027990	Crip1	2823	2429	2744	5353	3349	3688
ENSRNOG00000009313	Lrpap1	1929	1736	2083	2885	2082	2128
ENSRNOG00000009311	Fstl3	300	229	321	3697	4105	2026
ENSRNOG00000009310	Nmd3	1215	1143	1323	1959	1272	1503
ENSRNOG00000009318	Ttll5	294	274	347	360	272	350
ENSRNOG00000015366	Neurl3	257	212	337	1197	638	796
ENSRNOG00000003847	Gid4	2625	2943	3314	2021	1767	1618
ENSRNOG00000050742	Dnmbp	560	826	643	729	828	621
ENSRNOG00000050741	Rbm4	938	715	953	1477	1021	1191
ENSRNOG00000050748	Dpp9	2253	2301	2702	4778	3476	3639
ENSRNOG00000003840	Slit2	201	114	182	183	111	183
ENSRNOG00000004699	Fibin	725	845	1018	729	839	447
ENSRNOG00000004698	Cd244	108	118	134	518	279	396
ENSRNOG00000004695	Celf5	11	5	9	254	38	237
ENSRNOG00000004697	Baalc	283	285	252	57	72	94
ENSRNOG00000004696	Arhgap5	685	775	860	914	736	837
ENSRNOG00000004693	Pbx1	746	743	803	371	350	358
ENSRNOG00000004346	Notch3	2781	2652	3068	3507	2656	2385
ENSRNOG00000004345	Daam1	1406	1219	1296	1924	1531	1731
ENSRNOG00000004344	Zdhhc3	1299	1352	1495	2225	1663	1853
NewGene_6141	NewGene_6141	99	75	89	125	79	124
ENSRNOG00000020342	Samd11	45	100	94	81	69	60
ENSRNOG00000020345	Slc25a42	2637	2778	3130	788	840	828
ENSRNOG00000020344	Sntb2	59	50	75	78	85	85
ENSRNOG00000011474	Ppp1r3b	352	423	533	1873	913	1366
ENSRNOG00000043151	Cntln	56	88	97	64	71	119
ENSRNOG00000008444	Cbl	120	117	136	390	263	352
ENSRNOG00000026114	Ap5b1	394	465	504	884	558	566
ENSRNOG00000026115	Zfp646	794	799	960	1844	1305	1667
ENSRNOG00000061543	Ap2b1	4152	3430	3941	6590	4936	5198
ENSRNOG00000061544	Spock2	69	71	59	24	35	25
ENSRNOG00000013620	Cdk13	936	905	1014	2098	1402	1760
ENSRNOG00000028185	Tstd3	563	297	426	634	522	739
ENSRNOG00000013624	Uevld	29	24	9	77	35	63
ENSRNOG00000008994	Arpc4	3699	2986	4139	7326	6694	7050
NewGene_5659	NewGene_5659	145	59	93	435	238	294
ENSRNOG00000008990	Amotl1	479	623	641	1180	876	798
NewGene_5651	NewGene_5651	520	415	698	10	61	38
NewGene_5654	NewGene_5654	45	39	48	13	3	8
ENSRNOG00000033658	Kntc1	242	80	166	754	596	776
ENSRNOG00000033653	Mpp3	539	758	795	964	697	711
ENSRNOG00000002345	Rasgef1b	142	80	82	166	142	196
ENSRNOG00000002347	Rgl1	2688	3078	3022	3184	2233	2829
ENSRNOG00000002341	Trim25	1072	1214	1127	1323	980	1110
ENSRNOG00000002343	Uchl1	54	19	45	273	157	233
ENSRNOG00000002342	Aldh3a2	1919	1678	1914	2615	1605	1954
ENSRNOG00000006450	Erbb2	279	237	300	489	334	270
ENSRNOG00000026807	LOC362863	55	16	20	89	111	114
ENSRNOG00000024402	Focad	996	801	922	1279	1021	1109
NewGene_8306	NewGene_8306	49	39	50	28	45	63
ENSRNOG00000037421	LOC102554913	30	11	14	71	41	46
ENSRNOG00000030355	Mroh1	1948	2537	2735	1724	1268	1483
ENSRNOG00000001108	N4bp2l2	918	962	1202	1826	1138	1536
ENSRNOG00000029756	P2ry13	81	92	96	170	104	235
ENSRNOG00000001101	Rnf216	1356	1383	1407	1988	1448	1638
ENSRNOG00000001106	Denr	549	533	744	1288	921	1124
ENSRNOG00000001107	AABR07035428.1	86	73	157	166	119	158
ENSRNOG00000001104	Foxk1	624	607	840	1291	809	918
ENSRNOG00000000858	Sapcd1	167	195	198	87	77	64
ENSRNOG00000000857	Msh5	21	19	13	71	43	62
ENSRNOG00000000855	Lst1	147	57	86	1519	626	837
ENSRNOG00000000854	Ncr3	55	27	23	534	193	352
ENSRNOG00000000853	Aif1	1355	735	947	5718	3227	5050
ENSRNOG00000000852	Prrc2a	7008	7206	8161	14483	10711	11008
ENSRNOG00000000851	Bag6	5704	5639	6152	8211	6011	6513
ENSRNOG00000031406	Hps3	496	312	393	1552	1061	1456
ENSRNOG00000039658	G4	746	826	865	1088	690	800
ENSRNOG00000049259	LOC102549842	149	124	158	214	147	228
ENSRNOG00000049255	LOC100911837	579	511	677	1064	782	772
ENSRNOG00000028403	Ptcd2	612	460	636	366	323	332
ENSRNOG00000037765	Lims1	912	977	1136	2458	1565	2141
NewGene_213	NewGene_213	17	47	86	64	30	49
ENSRNOG00000037768	Rab43	199	244	230	400	251	295
ENSRNOG00000009566	Phf12	1082	1208	1406	2126	1494	1737
ENSRNOG00000048617	Ensa	4357	4405	4802	3842	3112	3255
ENSRNOG00000048613	Timm17b	450	286	408	663	461	486
NewGene_6985	NewGene_6985	53	71	115	2	0	9
NewGene_3610	NewGene_3610	762	868	680	1328	561	1165
ENSRNOG00000055471	Ywhah	10188	10221	12229	15121	12867	12743
ENSRNOG00000016121	Trip4	689	537	672	1228	791	1109
ENSRNOG00000047035	Fadd	764	736	733	1385	994	1158
ENSRNOG00000040024	AABR07028805.1	40	45	56	47	36	45
ENSRNOG00000009014	Slc35f2	14	13	31	53	57	82
ENSRNOG00000009015	Nfx1	1226	1195	1426	2620	1928	2121
ENSRNOG00000045764	Cxxc4	219	174	275	39	56	100
ENSRNOG00000045765	MGC94207	2455	2224	2617	2164	1695	1466
ENSRNOG00000045760	LOC108348080	1333	697	1184	3968	2740	3195
ENSRNOG00000012237	Rdx	1134	1528	1471	1661	1358	1431
ENSRNOG00000001931	Fgf12	374	456	697	203	185	152
ENSRNOG00000001930	Ccdc50	382	347	471	984	795	1032
ENSRNOG00000052296	Shank3	2610	3649	4051	3418	2862	2954
NewGene_5490	NewGene_5490	58	37	57	89	46	61
ENSRNOG00000007445	Asph	3049	4188	4244	2840	3188	2746
ENSRNOG00000007447	Pla2g4b	916	1064	1540	432	370	451
ENSRNOG00000007446	Apip	412	309	358	403	337	305
ENSRNOG00000007441	Klhl32	62	83	99	81	59	57
ENSRNOG00000007440	Dzank1	40	52	93	38	34	56
ENSRNOG00000007443	Jag1	560	659	754	1342	922	1050
ENSRNOG00000007442	Ubl7	2216	2034	2515	2564	1906	2122
ENSRNOG00000052129	Nwd1	8	5	42	77	39	34
ENSRNOG00000013541	Sh2d4a	204	150	131	107	89	89
ENSRNOG00000013545	Polr2e	5026	3926	5112	6173	4190	4647
ENSRNOG00000013547	Slc6a12	58	15	27	185	109	126
ENSRNOG00000013548	Selenow	3572	1748	2797	3258	1807	2302
ENSRNOG00000053452	LOC100361457	4482	6079	8565	61279	34173	38758
ENSRNOG00000053450	Myadm	9033	10706	10479	16219	11201	11690
ENSRNOG00000053456	Lage3	2105	1434	1754	2107	1480	1645
ENSRNOG00000020770	Arl4d	997	778	768	311	237	249
ENSRNOG00000020771	RGD1561590	569	451	553	868	680	752
ENSRNOG00000020772	Dhx8	888	847	1073	2375	1546	1958
ENSRNOG00000020773	Map3k11	2468	2673	3208	5126	3278	3869
ENSRNOG00000020774	LOC103690163	275	238	321	202	180	206
ENSRNOG00000020776	Dhcr7	219	116	162	600	538	457
ENSRNOG00000020777	Zfp382	69	83	85	100	107	85
ENSRNOG00000006711	Zfp212	167	295	258	359	271	274
ENSRNOG00000006717	Ankrd26	133	121	186	383	286	347
ENSRNOG00000006715	Ccr1	673	297	408	10901	4855	7457
ENSRNOG00000006718	Rbm33	406	579	686	1157	726	862
ENSRNOG00000006719	Zfp618	39	35	44	63	43	69
ENSRNOG00000042519	Peak1	580	560	677	1209	854	919
ENSRNOG00000050180	Zfpl1	776	587	846	1534	944	1030
ENSRNOG00000050181	Chid1	995	526	670	1750	1008	1160
ENSRNOG00000050183	RT1-CE1	213	267	456	313	843	310
ENSRNOG00000050188	AABR07030603.1	74	114	129	108	140	142
ENSRNOG00000027204	Map6	376	358	401	1864	1317	1330
ENSRNOG00000010164	Mrps2	1541	1402	1295	2949	2235	2272
ENSRNOG00000010165	Tnfaip2	898	838	957	2470	1802	1999
ENSRNOG00000010160	Ice2	321	244	334	457	373	452
ENSRNOG00000010161	Myo10	1545	2269	2625	1688	1289	1198
ENSRNOG00000010169	Atpaf1	1270	1395	1650	949	864	988
ENSRNOG00000030700	Mt-co3	1133496	1084172	1114825	505658	434767	392245
ENSRNOG00000047854	LOC108348072	700	298	505	3068	1948	2611
ENSRNOG00000059373	M6pr	1141	1072	1140	3177	2103	2589
ENSRNOG00000047853	Ss18l2	2859	1990	2473	1345	1145	1313
ENSRNOG00000006619	Dnajc9	1301	869	1333	1976	1430	1788
NewGene_3798	NewGene_3798	28	22	25	53	36	49
ENSRNOG00000055809	LOC100911769	427	527	427	390	169	261
NewGene_3797	NewGene_3797	28	34	51	53	52	51
ENSRNOG00000017676	Plvap	2659	843	1113	7950	6126	8178
ENSRNOG00000017673	Brsk1	162	138	127	245	155	170
ENSRNOG00000017671	Rasa3	2072	1472	1756	8756	4714	6790
ENSRNOG00000011789	Cdon	429	516	559	423	309	415
ENSRNOG00000011781	Oplah	1187	961	1213	1452	972	1322
ENSRNOG00000011782	Got2	33866	38483	42718	14179	15187	12466
ENSRNOG00000011785	Xrn2	1583	1396	1737	4133	3150	3781
ENSRNOG00000011784	Mocs1	544	544	532	973	611	728
ENSRNOG00000023459	Lurap1	62	85	72	58	45	50
ENSRNOG00000014090	Retsat	3817	3384	3546	2760	2682	2214
ENSRNOG00000014096	AABR07031756.1	2160	2233	2536	2546	1850	2307
ENSRNOG00000014097	Psmd7	3741	3553	3916	5830	4450	4431
ENSRNOG00000014098	Pold2	1031	854	978	1998	1355	1389
ENSRNOG00000023453	Lrba	1337	1199	1314	868	773	698
ENSRNOG00000023455	Pomgnt1	2064	1734	2281	3720	3146	3190
ENSRNOG00000023456	Rnf41	1257	1332	1475	1765	1374	1442
ENSRNOG00000010783	Mak16	552	449	471	1985	1327	1430
ENSRNOG00000010780	Dlc1	4483	5213	5735	4053	3604	3652
ENSRNOG00000010789	Dusp7	2294	2464	2767	4199	2976	2869
ENSRNOG00000016780	RGD1310951	139	100	124	189	136	124
ENSRNOG00000016781	Ppib	8723	5168	6393	16024	10948	12078
ENSRNOG00000016789	Actr1b	5504	5760	6546	6777	5290	4935
ENSRNOG00000022320	Primpol	117	43	47	274	159	227
ENSRNOG00000022325	Smc2	699	324	466	1439	1196	1511
ENSRNOG00000025111	Nfkbid	57	26	28	413	151	325
ENSRNOG00000022326	Ccdc142	121	178	187	140	88	119
ENSRNOG00000014327	Csrp3	45718	31346	35908	100631	85797	49879
ENSRNOG00000014320	Inhba	48	24	25	846	537	864
ENSRNOG00000014322	Kazn	87	90	107	182	148	112
ENSRNOG00000014323	Extl2	243	145	188	243	217	133
ENSRNOG00000014328	Frs3	228	237	294	224	166	139
ENSRNOG00000016258	Zfp516	240	271	361	480	346	378
ENSRNOG00000016256	Myo9b	1959	1734	2093	7489	4584	6016
ENSRNOG00000016257	Cotl1	5313	1908	3020	24711	14452	21867
ENSRNOG00000016254	Sema4c	1022	1232	1582	1765	1436	1247
ENSRNOG00000016255	Podxl2	436	460	579	109	167	113
ENSRNOG00000016252	Mblac2	186	173	211	126	113	140
ENSRNOG00000016250	Ammecr1l	895	948	1105	1728	1282	1641
ENSRNOG00000016251	Dnaja2	4797	4343	5252	5825	4325	5093
ENSRNOG00000047307	Cntfr	99	127	184	90	50	34
ENSRNOG00000024241	Cdc23	835	673	819	1376	1283	1093
ENSRNOG00000024243	Cadm4	429	78	287	155	255	227
ENSRNOG00000050979	Ubap1l	0	13	19	94	38	58
ENSRNOG00000050978	Hmgn1	682	577	787	1604	705	742
ENSRNOG00000021143	Setdb1	1058	862	1107	1969	1426	1714
NewGene_5245	NewGene_5245	107	127	162	14	16	48
ENSRNOG00000021145	Gpr137	806	609	926	882	828	680
ENSRNOG00000021147	Bad	1105	423	462	771	552	1120
ENSRNOG00000020894	Lsm12	1838	1741	1914	3376	2439	2808
ENSRNOG00000020897	Prpf19	4579	4784	5857	8487	5954	6334
ENSRNOG00000020893	Snx27	2141	1924	2215	2881	2366	2970
ENSRNOG00000020892	Dpf2	3101	3136	3561	4604	3109	3647
ENSRNOG00000009872	Kcnh2	991	1124	1435	150	177	277
ENSRNOG00000009873	Ints6	709	633	863	1526	1273	1475
ENSRNOG00000009870	Tmem88	1388	1804	1934	3501	2052	2384
ENSRNOG00000009871	Piwil2	442	736	681	37	57	78
ENSRNOG00000009878	Crtapl1	2249	1791	1788	3605	2951	2560
NewGene_8856	NewGene_8856	52	82	57	48	27	29
ENSRNOG00000020233	Rabac1	4620	4273	4882	3893	2855	2899
ENSRNOG00000020235	Hnrnpl	9652	7313	8779	19530	13838	15522
ENSRNOG00000020239	Capn15	340	346	526	840	551	617
ENSRNOG00000020238	Plekhh3	963	1239	1514	663	708	580
NewGene_8859	NewGene_8859	469	494	591	1313	924	852
ENSRNOG00000023065	Zfp637	1360	1175	1515	1270	881	1145
ENSRNOG00000009290	Nup35	579	406	564	1360	959	1255
ENSRNOG00000009296	Snapc1	363	301	329	1106	606	838
ENSRNOG00000009297	Chchd1	2793	1502	2032	1928	1609	1876
ENSRNOG00000009298	Fbxo44	424	522	654	123	139	131
ENSRNOG00000058545	Arhgap4	594	275	499	2256	1261	2007
ENSRNOG00000005736	Eif1ax	3055	2495	3041	4330	3560	4114
ENSRNOG00000005731	Birc3	289	212	226	1277	591	968
ENSRNOG00000005730	Pcmtd1	2552	3293	3543	1036	1003	1438
ENSRNOG00000005733	Cpsf2	1052	929	1055	2369	1774	2321
ENSRNOG00000009125	Dis3	376	272	319	1322	874	1147
ENSRNOG00000016774	Telo2	618	487	643	855	649	736
ENSRNOG00000002964	Xcl1	102	100	63	47	21	85
ENSRNOG00000016776	Extl1	183	239	248	98	139	92
ENSRNOG00000002969	Itpkb	1172	1992	2296	1713	1190	1545
ENSRNOG00000016770	Calm3	3846	3352	4351	6010	4005	4330
ENSRNOG00000016773	Sap130	863	807	994	2035	1339	1570
ENSRNOG00000048050	Tmem120b	299	292	274	287	235	210
ENSRNOG00000004063	Sh3pxd2b	250	184	188	1078	632	777
ENSRNOG00000004060	Calm2	12632	10547	12415	41892	26929	32784
ENSRNOG00000004061	Pnn	1590	1572	2171	3124	2138	2944
ENSRNOG00000004067	Nrcam	56	3	18	224	30	103
ENSRNOG00000049988	Mbtd1	104	126	110	244	204	246
ENSRNOG00000001345	Mapkapk5	1406	1290	1304	2360	1641	1848
ENSRNOG00000004068	Ncoa1	1308	1527	1515	1214	1041	1209
ENSRNOG00000049985	Gprasp1	421	474	632	500	359	356
ENSRNOG00000049982	Pex26	512	537	679	914	714	683
ENSRNOG00000049983	Shd	79	53	86	46	31	32
ENSRNOG00000029512	LOC100361854	45	17	37	59	22	70
ENSRNOG00000026306	Clec5a	135	62	116	2928	1282	2250
ENSRNOG00000012035	Rnf181	1922	1529	1826	3598	2700	2642
ENSRNOG00000029173	AABR07053716.1	59	25	48	70	55	49
ENSRNOG00000033280	Pam	29426	32027	36952	10870	13897	10988
ENSRNOG00000029178	Abcc5	1195	1184	1254	3293	1918	2709
ENSRNOG00000019778	Cavin1	26062	27544	29783	22634	20673	16086
ENSRNOG00000019779	Disc1	38	52	75	61	30	49
ENSRNOG00000019772	Dnpep	4046	3862	4608	4876	3637	3563
ENSRNOG00000019773	Egln1	2412	2753	3186	3502	2535	2843
ENSRNOG00000032487	Sts	1205	1717	1992	877	656	731
ENSRNOG00000046006	C12H7orf61	14	21	23	73	33	46
ENSRNOG00000003773	Hmox2	1782	1864	1988	2275	1667	1787
ENSRNOG00000003772	Csrp2	921	620	729	950	728	796
ENSRNOG00000003777	Chrne	34	34	51	68	41	48
ENSRNOG00000039871	RGD1306063	1898	1212	1596	891	760	970
ENSRNOG00000003779	Dedd	613	598	728	1191	773	823
ENSRNOG00000003778	Opn3	106	73	102	96	104	118
ENSRNOG00000039877	Smim11	662	548	625	793	607	618
ENSRNOG00000039876	LOC681410	2400	2150	2823	7155	4839	4705
ENSRNOG00000012788	Clns1a	1900	1712	1910	2601	1958	2300
ENSRNOG00000007600	Igsf1	407	491	510	66	198	48
ENSRNOG00000007607	Nr4a1	1537	1345	1236	1699	1095	1295
ENSRNOG00000007606	Rnf43	71	59	91	21	35	42
ENSRNOG00000007605	AABR07052430.1	354	164	227	362	297	261
ENSRNOG00000007604	Igsf8	447	219	409	2828	1833	2259
ENSRNOG00000012782	Cemip2	1786	1006	921	6574	4640	5847
ENSRNOG00000012785	Armc10	1121	993	1172	1287	970	1100
ENSRNOG00000012786	Pgrmc1	1751	1480	1780	3275	2259	2580
ENSRNOG00000012787	Tmem164	1866	1618	1659	2347	1635	2228
NewGene_6538	NewGene_6538	186	175	158	177	159	121
ENSRNOG00000032735	Srek1	618	678	789	1194	985	1136
ENSRNOG00000013783	Efhd2	4105	2591	3075	20800	11312	14267
ENSRNOG00000025651	Ikzf5	107	164	188	199	121	113
ENSRNOG00000013781	Kcnq5	49	41	36	123	60	52
ENSRNOG00000013780	Nf1	350	430	418	646	482	561
ENSRNOG00000028227	Pbrm1	575	729	837	1586	1058	1301
ENSRNOG00000028225	Tnni3k	4170	5459	6378	432	947	720
ENSRNOG00000001607	Adamts1	3031	2261	2180	12534	8750	9518
ENSRNOG00000001603	N6amt1	447	427	573	442	330	438
ENSRNOG00000001602	Ltn1	1249	1097	1233	1635	1336	1678
ENSRNOG00000017826	Mtrr	1357	1378	1588	1190	836	1003
ENSRNOG00000001609	Cep97	111	109	98	129	171	167
ENSRNOG00000001608	Nxpe3	291	317	305	216	224	288
ENSRNOG00000012702	Nfya	905	911	1264	2059	1413	1814
ENSRNOG00000000956	Rasl11a	69	70	80	32	29	32
ENSRNOG00000000957	Rpl21	8815	5318	7053	10130	6692	9006
ENSRNOG00000000954	Polr1d	1533	1056	1291	3089	2119	2434
ENSRNOG00000000955	Lnx2	818	636	842	911	853	976
ENSRNOG00000011238	Tiparp	491	437	558	935	573	802
ENSRNOG00000038085	Rpe	933	628	823	2300	1482	2103
NewGene_6261	NewGene_6261	44	30	15	16	38	87
NewGene_9846	NewGene_9846	8	14	2	59	50	64
ENSRNOG00000018364	Kat2a	957	863	1152	2749	1846	1970
ENSRNOG00000049517	Tnfaip3	251	292	338	1037	538	692
ENSRNOG00000025882	Nipal1	25	22	84	52	27	38
ENSRNOG00000031612	Gls2	221	164	234	232	178	212
ENSRNOG00000015437	Tmem14c	5282	4404	5290	5794	4073	4968
ENSRNOG00000015434	Midn	4111	4333	4788	10131	6703	7556
ENSRNOG00000047911	Miip	207	171	208	270	145	234
ENSRNOG00000011548	Ebf2	442	550	576	228	222	255
ENSRNOG00000011544	Zfp219	1231	1292	1555	1143	982	948
ENSRNOG00000011543	Fam118b	439	384	406	599	437	588
ENSRNOG00000011542	Apopt1	786	628	783	767	527	526
ENSRNOG00000011541	Cygb	5435	5676	5848	2093	1918	1640
ENSRNOG00000011540	Vta1	1555	1201	1402	2706	1926	2072
ENSRNOG00000039024	Spice1	239	186	217	312	223	281
ENSRNOG00000019895	Nedd8	3340	2402	3270	5443	3889	4494
ENSRNOG00000019891	Sgta	3752	3014	3651	5651	3842	3969
ENSRNOG00000019890	Folr2	1523	1110	1222	3586	1941	2872
ENSRNOG00000028357	Lrrc14b	1573	2434	2982	231	451	286
ENSRNOG00000037514	Qser1	744	773	933	1024	947	1076
ENSRNOG00000037518	Hyi	315	252	240	340	239	181
ENSRNOG00000055391	Eif4ebp2	719	1011	1057	1311	918	1064
ENSRNOG00000008855	Gjb2	19	6	36	905	307	474
ENSRNOG00000054669	RGD1305110	276	269	295	529	469	492
NewGene_1258	NewGene_1258	108	81	135	57	45	40
ENSRNOG00000007883	Timm10	3509	2737	3537	2297	1638	1626
ENSRNOG00000042374	Tgif2	148	123	179	449	276	357
ENSRNOG00000016015	Dcp1a	826	812	926	1737	1237	1559
ENSRNOG00000016016	Zmat2	1641	1364	1544	3104	2024	2471
ENSRNOG00000008850	Ttc5	945	861	1059	1023	731	827
ENSRNOG00000016010	Mul1	1842	1939	2492	1185	1024	1005
ENSRNOG00000016011	Plekhg1	346	642	681	1019	819	966
ENSRNOG00000016012	Spats2l	1098	947	1190	743	544	541
ENSRNOG00000016013	Gprc5b	705	1119	1052	1481	1111	1190
ENSRNOG00000052620	Rack1	37272	22866	28332	49775	32388	33854
ENSRNOG00000018140	Smad2	1037	839	1027	2074	1423	1604
ENSRNOG00000018143	Hpdl	235	156	211	410	269	293
ENSRNOG00000018144	Depdc5	702	692	815	1004	828	847
ENSRNOG00000018145	Crat	10166	12241	14906	3836	4079	3467
ENSRNOG00000018149	Smarca5	1387	1235	1456	3754	2481	3316
ENSRNOG00000005990	Wdsub1	477	596	643	304	218	286
ENSRNOG00000046797	Rpusd2	134	102	144	202	164	184
ENSRNOG00000046794	Khdrbs1	3477	2740	3249	6426	4725	5615
ENSRNOG00000038864	AC135409.1	232	238	322	496	220	281
ENSRNOG00000046791	Sh3rf3	165	219	228	78	54	56
ENSRNOG00000038868	Iqcb1	584	449	556	369	279	306
ENSRNOG00000046799	Phb	8355	7046	9675	10081	6908	6950
ENSRNOG00000042086	Rab26	67	39	44	166	88	118
ENSRNOG00000019232	RGD1311345	1157	803	1082	1601	1200	1437
ENSRNOG00000019235	Rbm22	654	584	754	1654	1133	1313
ENSRNOG00000019236	AABR07049755.1	1872	1803	2102	3444	2523	2666
ENSRNOG00000047261	AABR07031445.1	440	459	519	219	477	236
ENSRNOG00000055530	Panx2	232	160	181	168	66	168
ENSRNOG00000055531	Hps5	468	364	398	2154	1249	1785
ENSRNOG00000021303	Drc3	263	308	406	117	117	128
ENSRNOG00000045684	LOC100910978	433	775	609	15	40	45
ENSRNOG00000045686	Nfs1	1990	1825	2407	1150	789	807
ENSRNOG00000045683	LOC102553715	2893	4802	4180	363	671	582
ENSRNOG00000017057	Tbc1d22a	326	427	446	587	408	490
ENSRNOG00000017054	Kcne3	38	24	26	627	343	700
ENSRNOG00000017051	Tmem110	615	536	528	803	588	666
ENSRNOG00000045539	Dusp11	182	270	275	767	541	816
ENSRNOG00000046133	LOC102553613	398	610	894	57	267	207
ENSRNOG00000046139	Syt14	55	76	76	8	0	4
ENSRNOG00000013992	Arfrp1	970	955	977	1907	1180	1452
ENSRNOG00000013993	AABR07007000.1	43	46	51	56	37	48
ENSRNOG00000013994	Enpp1	860	923	958	3053	2778	2689
ENSRNOG00000011849	Ndufs1	19848	26736	29999	6088	7055	6513
ENSRNOG00000011847	Grk4	108	68	105	152	120	130
ENSRNOG00000011844	Ints12	401	334	399	585	372	492
NewGene_1450	NewGene_1450	108	118	161	58	44	49
ENSRNOG00000057706	Kdm5c	1781	2016	2340	5115	3371	3927
ENSRNOG00000057701	Myom1	5647	8136	8440	2264	3302	2728
ENSRNOG00000050578	Rheb	3132	2800	3146	4298	3335	4023
ENSRNOG00000014504	Il1r1	1410	1506	1487	3313	2683	2698
ENSRNOG00000014501	Zfp638	1216	1208	1464	2245	1455	1949
ENSRNOG00000014508	Mgll	1261	2099	1858	1002	833	669
ENSRNOG00000014509	Sacs	1027	1070	1470	1715	1411	1660
ENSRNOG00000010084	Ythdf3	1478	1589	1681	2468	1816	2461
ENSRNOG00000010087	Zfp143	517	427	536	953	725	857
ENSRNOG00000010086	Plagl2	457	466	462	1166	669	909
ENSRNOG00000010081	Tmem144	164	92	169	229	168	320
ENSRNOG00000010083	Prpsap1	1787	1535	1836	2498	1836	2124
ENSRNOG00000051623	Exosc8	573	325	473	905	647	870
ENSRNOG00000051620	Tspan9	4049	4637	4868	5063	4352	3700
ENSRNOG00000051624	Hspe1	4173	2748	3414	5622	3700	4177
ENSRNOG00000016867	Zfp346	704	725	905	961	708	711
ENSRNOG00000016866	Fhl2	42324	48166	65728	9291	12603	10300
ENSRNOG00000019090	Cct3	7271	5079	6142	16533	11548	12592
ENSRNOG00000010332	Nipsnap3b	537	226	301	2344	1698	2271
ENSRNOG00000010331	Ctsb	26868	24335	25144	132228	81188	99007
ENSRNOG00000010330	Mark3	1688	1622	1950	3154	2135	2299
ENSRNOG00000028641	Brpf3	497	514	651	1189	766	840
ENSRNOG00000050395	Ms4a6e	682	382	639	1055	587	1068
ENSRNOG00000027079	Impad1	256	197	242	539	456	448
NewGene_3348	NewGene_3348	26	11	25	267	118	351
ENSRNOG00000060869	Irak1	2908	2727	3048	5055	3418	3812
NewGene_5423	NewGene_5423	108	66	83	142	84	98
ENSRNOG00000005335	Galnt13	125	51	78	0	0	0
ENSRNOG00000023799	Pak1ip1	521	322	501	3596	2374	2861
ENSRNOG00000000122	Ak2	3029	2412	2795	5230	3552	3935
ENSRNOG00000017730	Psmd1	4524	4380	4972	8343	5888	6828
ENSRNOG00000017731	Agpat4	809	622	643	2838	1517	1850
ENSRNOG00000017737	Dgkz	4171	4141	5482	8610	5592	7158
ENSRNOG00000011066	45722	1025	1344	1285	1356	869	1049
ENSRNOG00000011060	Unc119	2014	2020	2066	1720	1356	1562
ENSRNOG00000011063	Dennd1b	126	179	184	183	112	174
ENSRNOG00000011068	Papss2	904	908	863	991	844	969
ENSRNOG00000026679	Scn4b	2132	1934	3298	107	398	174
ENSRNOG00000026672	MGC94199	318	255	353	255	261	271
ENSRNOG00000060246	Klrd1	211	107	202	84	17	83
NewGene_4774	NewGene_4774	2	0	2	86	45	190
ENSRNOG00000060248	Chchd6	301	147	264	760	479	497
NewGene_7140	NewGene_7140	50	52	65	10	17	79
NewGene_7145	NewGene_7145	42	66	87	36	35	27
ENSRNOG00000025324	Spire1	496	393	513	1501	1070	1237
NewGene_4487	NewGene_4487	38	25	60	68	73	25
ENSRNOG00000025596	Ago4	54	44	65	104	74	77
ENSRNOG00000005016	Tmed4	1798	2296	2523	1439	1111	1450
NewGene_5160	NewGene_5160	148	65	115	8	17	29
ENSRNOG00000020915	Setd2	1980	2318	2484	3690	2247	3194
ENSRNOG00000020916	Tmub2	1199	1210	1321	1674	1309	1348
ENSRNOG00000020918	Ccnd1	1922	2131	2456	7686	4768	6856
ENSRNOG00000003953	Rab3gap1	881	822	951	1282	943	1059
ENSRNOG00000003951	Psmc1	4885	4261	4977	9436	6405	7192
ENSRNOG00000003956	Arhgap6	178	131	150	230	171	235
ENSRNOG00000003955	Spata7	246	221	303	239	182	189
ENSRNOG00000003954	Il2rg	1380	1716	1869	3112	2071	2381
ENSRNOG00000003959	Rgs18	202	93	142	264	234	450
ENSRNOG00000003958	Commd10	861	653	779	1659	1170	1458
ENSRNOG00000031053	Mt-nd4l	32890	38778	36592	13558	11933	14934
ENSRNOG00000031052	LOC100362751	629	363	507	801	644	629
ENSRNOG00000031058	Was	480	275	468	2325	1198	1850
ENSRNOG00000009629	Car2	666	640	745	353	234	457
ENSRNOG00000004457	AABR07058615.1	26	21	28	96	64	58
ENSRNOG00000003486	Mnda	1130	293	455	3880	2309	2856
ENSRNOG00000003480	Aim2	42	18	36	133	62	108
ENSRNOG00000028856	Pknox2	423	399	479	359	330	263
ENSRNOG00000052424	RGD1306556	1554	1824	1720	822	846	1039
ENSRNOG00000052429	Stard3nl	933	636	791	1090	792	969
ENSRNOG00000018304	Lars	1633	1498	1732	3474	2649	2672
ENSRNOG00000049530	AABR07012054.1	212	173	206	115	97	158
ENSRNOG00000049536	Rpl35a	428	13	210	31	11	278
ENSRNOG00000018309	Chd4	5390	5602	6481	8833	6701	7623
ENSRNOG00000005502	Ankib1	705	691	837	1360	1123	1281
ENSRNOG00000005506	Arhgef5	241	336	254	350	329	290
NewGene_629	NewGene_629	140	30	277	702	194	597
ENSRNOG00000005505	Wbp11	1548	1364	1469	2292	1888	1673
NewGene_626	NewGene_626	473	412	390	338	400	331
NewGene_620	NewGene_620	83	75	64	120	83	94
ENSRNOG00000001869	Rab44	68	29	62	434	198	243
ENSRNOG00000052393	Bscl2	631	439	546	1213	835	926
ENSRNOG00000052391	Sh3bp5	4790	5843	6787	3185	3110	2913
ENSRNOG00000008178	Nxn	1073	748	796	1339	1011	954
ENSRNOG00000008174	Appl2	1266	1326	1755	714	807	834
ENSRNOG00000008176	Nppa	4306	6350	9529	49786	79666	37442
ENSRNOG00000008177	Pim2	165	205	210	165	104	145
ENSRNOG00000008170	Jph2	3364	5106	5951	1850	2415	1427
ENSRNOG00000008173	Sesn3	356	248	357	682	466	810
ENSRNOG00000000368	Grik2	51	40	61	12	25	4
ENSRNOG00000033361	Slc39a5	196	232	264	456	332	324
ENSRNOG00000024801	Slc35a2	674	527	641	1807	1111	1213
ENSRNOG00000024808	Stk39	1399	1576	2004	546	488	622
ENSRNOG00000024809	Ntmt1	1917	1730	2302	2409	1924	1605
ENSRNOG00000008287	Nle1	677	556	622	1827	1171	1248
ENSRNOG00000008283	B4galt5	1279	943	1136	6377	4412	5539
ENSRNOG00000008288	Akirin2	1731	1660	1977	2550	1824	2519
ENSRNOG00000008289	Slc25a3	73863	72313	81554	27187	29061	26339
ENSRNOG00000036852	Pcbp2	6139	5369	6452	9330	6743	7313
ENSRNOG00000036859	Gdpd5	470	585	618	1048	742	866
ENSRNOG00000008822	Fkbp1a	10222	9479	11073	31861	21067	22739
ENSRNOG00000007831	Ufl1	1436	1266	1448	2000	1553	1805
ENSRNOG00000008825	Ssrp1	3280	2343	2726	8390	5593	6607
ENSRNOG00000007839	Slc16a7	44	64	81	32	37	33
ENSRNOG00000008829	Sorbs3	2923	3430	3987	2414	2187	2054
ENSRNOG00000012594	Sugt1	1777	1360	1548	2888	1880	2372
ENSRNOG00000012597	Rmc1	613	693	834	1373	933	1076
ENSRNOG00000003100	Dusp12	281	196	269	468	320	322
ENSRNOG00000003104	Trpv2	529	323	338	3487	1630	2269
ENSRNOG00000003108	Acbd4	1288	1378	1588	437	481	531
ENSRNOG00000056894	St6galnac3	198	168	92	125	111	123
ENSRNOG00000028072	Chit1	41	50	57	73	46	46
ENSRNOG00000030049	Znhit6	1381	1350	1417	2299	1660	1654
ENSRNOG00000002271	Slain2	4850	5547	5379	4916	4574	4499
ENSRNOG00000002270	Hnrnpdl	2801	2292	2891	6020	4050	4661
NewGene_9496	NewGene_9496	40	19	15	80	28	59
ENSRNOG00000002275	Fip1l1	1342	1204	1364	3450	2313	2676
ENSRNOG00000002278	Tec	563	497	630	1698	1285	1590
ENSRNOG00000013248	Wwc2	1032	1035	981	1162	1047	1043
ENSRNOG00000042944	Cenpw	52	43	38	107	76	129
ENSRNOG00000037897	Rps19	7410	3949	4616	7648	5397	6372
ENSRNOG00000014625	Atp5f1d	20728	19060	23255	13397	11759	10345
ENSRNOG00000014624	Selenok	3083	2229	2731	2941	2121	2347
ENSRNOG00000014626	Katnb1	624	456	584	1270	916	981
ENSRNOG00000014621	Rab8a	2098	1615	2151	5636	3274	4236
ENSRNOG00000014623	Smurf2	1546	1900	1913	3527	2581	2983
ENSRNOG00000014629	Lmo1	153	99	116	229	143	159
ENSRNOG00000014628	Pomk	761	691	809	662	497	676
ENSRNOG00000010534	Ankrd50	1400	1747	1660	2558	1656	1686
ENSRNOG00000010537	Dis3l	831	544	984	1182	958	1037
ENSRNOG00000010536	Nr2c2	220	259	260	281	197	312
ENSRNOG00000010533	Arfip1	500	501	553	905	703	874
ENSRNOG00000010532	Fam206a	69	51	73	172	88	112
ENSRNOG00000010539	Mcat	1069	1036	1149	948	724	903
ENSRNOG00000010538	Commd7	801	519	657	1180	954	1005
ENSRNOG00000014199	Zfp703	998	1179	1189	1720	1296	1360
ENSRNOG00000014197	Tmem51	266	273	233	1139	1061	977
ENSRNOG00000014193	Lig1	752	484	395	1369	920	1191
ENSRNOG00000014192	Naa30	919	938	1248	1074	911	1076
ENSRNOG00000014191	Zfp395	901	909	1078	1487	1118	1304
ENSRNOG00000014190	Hint3	994	714	1067	370	356	304
ENSRNOG00000009220	Tmem17	375	241	312	489	362	405
NewGene_7658	NewGene_7658	40	44	51	7	14	17
NewGene_7659	NewGene_7659	138	166	182	213	169	205
ENSRNOG00000029841	Cdh19	190	123	187	42	90	35
ENSRNOG00000057852	Cacng6	216	281	260	39	46	66
ENSRNOG00000057851	LOC680254	658	595	686	517	454	375
ENSRNOG00000057855	F5	164	53	105	1465	709	1127
ENSRNOG00000011668	Nfil3	881	770	1145	2593	1481	1813
ENSRNOG00000011669	Gstcd	469	344	537	680	523	508
ENSRNOG00000011663	Rnf7	2982	2359	3019	3056	2163	2082
ENSRNOG00000011661	Hnrnph2	2324	2119	2430	4515	2966	3706
ENSRNOG00000011667	Fastk	4742	4877	5847	3105	2490	2465
ENSRNOG00000023807	Ccnyl1	651	533	660	1995	1424	1611
ENSRNOG00000023803	Cmya5	7867	12889	12961	1354	2394	2157
ENSRNOG00000015578	Tnk1	30	57	56	72	51	59
ENSRNOG00000015573	Ctbs	1295	1137	1080	2152	1460	1951
ENSRNOG00000015576	Hsdl1	599	614	676	753	576	746
ENSRNOG00000015577	Lpar6	1023	985	1276	2227	1562	2628
ENSRNOG00000019913	Mta2	2210	2117	2500	6839	4254	4927
ENSRNOG00000019914	Fam57b	172	235	297	32	73	56
ENSRNOG00000019915	Xrcc1	1413	1170	1457	2333	1518	1681
ENSRNOG00000019918	Coasy	1020	1079	1282	840	659	757
ENSRNOG00000052981	AABR07058464.1	773	1131	1404	354	357	323
ENSRNOG00000003121	Rtn4rl1	445	440	349	638	416	483
ENSRNOG00000015502	Hiatl3	412	395	524	1318	686	796
NewGene_3933	NewGene_3933	415	535	702	89	101	121
NewGene_3939	NewGene_3939	73	72	119	5	12	10
ENSRNOG00000012923	Rprd1b	1472	1509	1616	1959	1619	1887
ENSRNOG00000012924	Nemp2	231	158	220	427	236	304
ENSRNOG00000012927	Rrp9	664	424	597	3562	2201	2192
ENSRNOG00000012928	Prmt9	544	461	546	862	562	765
ENSRNOG00000012929	Wsb1	1229	1114	1549	5725	3292	4767
ENSRNOG00000042126	Lsm5	754	368	602	615	534	684
ENSRNOG00000012546	Frmpd1	24	17	15	56	75	41
ENSRNOG00000051986	Plcg2	333	201	262	1491	866	1303
ENSRNOG00000049397	LOC103689941	457	450	545	1444	902	1353
ENSRNOG00000021517	Tmem231	149	128	199	347	301	239
ENSRNOG00000021513	Rtn4rl2	85	108	143	156	94	53
ENSRNOG00000021510	Tbc1d10c	956	680	1072	794	372	634
ENSRNOG00000017150	Med10	1130	934	1044	2223	1418	1610
ENSRNOG00000017151	Rnf214	323	421	477	456	367	400
ENSRNOG00000017156	Ankle1	18	28	52	57	45	54
ENSRNOG00000017157	Trim69	36	45	16	62	46	55
ENSRNOG00000017154	Atp11a	1377	1568	1585	4465	2774	3461
ENSRNOG00000017155	Nck2	835	898	1111	981	809	853
ENSRNOG00000017158	Eif4g2	19670	17684	21397	28374	21143	25638
ENSRNOG00000027919	Rdh13	878	820	1038	700	663	528
ENSRNOG00000027914	Plscr3	1657	1591	1983	3135	2135	2392
ENSRNOG00000009427	Tbx21	170	129	271	104	61	111
ENSRNOG00000009421	Ivd	9880	12586	14674	2032	2751	2116
NewGene_7895	NewGene_7895	80	55	61	36	41	62
ENSRNOG00000004616	Npm1	14381	7631	10576	40409	25577	31400
ENSRNOG00000004610	Lum	8529	7494	9151	3566	4187	3404
ENSRNOG00000004613	Gpm6b	1179	655	833	503	505	421
ENSRNOG00000004612	Ppp1cb	13917	12840	15752	12937	11175	12169
NewGene_7766	NewGene_7766	50	63	30	90	56	55
ENSRNOG00000009398	Tceanc2	498	334	541	1141	747	855
ENSRNOG00000009397	Kbtbd4	551	633	733	572	496	460
ENSRNOG00000020646	Sdhaf2	3116	3016	3528	1931	1715	1762
ENSRNOG00000020643	Bub3	1793	1452	1874	3652	2576	2583
NewGene_1398	NewGene_1398	24	33	69	91	48	102
NewGene_4607	NewGene_4607	48	66	58	45	32	28
NewGene_4604	NewGene_4604	66	27	38	84	106	79
ENSRNOG00000007200	Ikzf3	57	31	88	49	21	43
ENSRNOG00000008258	Fnbp1	1057	1030	1291	1709	1084	1367
ENSRNOG00000032215	Cdyl	341	428	448	964	654	671
ENSRNOG00000058111	Itga2	22	31	44	240	123	281
NewGene_6380	NewGene_6380	7	0	0	71	44	74
NewGene_6385	NewGene_6385	104	59	72	80	74	103
ENSRNOG00000010274	Smc4	841	637	788	1909	1411	2205
ENSRNOG00000010275	Slc17a9	158	66	86	332	180	224
ENSRNOG00000051470	Card9	248	198	213	889	540	689
ENSRNOG00000059244	LOC100909849	205	298	309	339	236	250
ENSRNOG00000023348	Tbc1d2	167	156	220	752	424	522
ENSRNOG00000023344	Rpl23a	33004	16470	20820	31664	22656	26017
ENSRNOG00000023346	Cplane2	79	52	83	139	86	93
ENSRNOG00000033169	Cpeb4	646	806	852	1060	714	868
ENSRNOG00000022657	Tmem97	946	290	532	2844	1873	2297
ENSRNOG00000042230	RGD1307182	63	19	33	1794	769	1171
ENSRNOG00000048978	Nphp3	202	100	167	406	242	304
ENSRNOG00000048979	LOC100912471	68	128	70	405	347	313
ENSRNOG00000061099	AABR07033324.1	3906	4426	4727	8974	6288	7691
NewGene_2601	NewGene_2601	1356	1285	1358	1785	1410	1524
ENSRNOG00000061320	LOC103692829	229	93	131	350	134	171
NewGene_2606	NewGene_2606	396	363	470	641	486	652
NewGene_2609	NewGene_2609	0	0	118	168	0	71
ENSRNOG00000022438	Jmjd4	65	88	91	191	157	147
ENSRNOG00000025428	Rp2	69	59	85	427	218	286
ENSRNOG00000022431	Zfp867	17	43	60	44	39	41
ENSRNOG00000025423	Map3k13	64	86	86	19	20	29
ENSRNOG00000026884	Snx17	2090	1828	2240	2846	2049	2116
ENSRNOG00000026880	Usp38	742	669	767	1249	876	1139
ENSRNOG00000024779	Polr2b	1930	1804	1987	3789	2712	3058
ENSRNOG00000025286	Pank2	740	698	910	1057	739	873
ENSRNOG00000025285	Gfm2	737	924	1026	569	501	576
ENSRNOG00000042962	Pdss2	973	1031	1288	606	536	569
NewGene_9470	NewGene_9470	54	45	55	23	11	24
ENSRNOG00000024043	Orc6	197	88	123	707	433	605
ENSRNOG00000024040	Mb21d2	278	361	322	357	312	344
ENSRNOG00000005209	Spred1	142	130	212	535	414	406
ENSRNOG00000005203	Sec61g	3191	1703	2214	4741	3016	4087
ENSRNOG00000009983	Lrrc42	665	504	642	1346	994	1129
ENSRNOG00000009980	Plpp1	2411	1759	1810	2110	1546	1760
ENSRNOG00000009987	Akap11	924	1085	1144	1394	1086	1369
ENSRNOG00000030530	Gzmm	239	108	713	154	90	133
ENSRNOG00000030537	Slc26a11	142	180	169	316	195	239
NewGene_8523	NewGene_8523	559	488	561	484	350	513
NewGene_8529	NewGene_8529	71	54	43	16	22	38
ENSRNOG00000032970	Gpr174	61	28	110	35	28	67
ENSRNOG00000004553	Cox20	2170	1868	2418	1169	982	1138
ENSRNOG00000004556	Dcaf5	1323	1641	1647	2351	1803	1764
ENSRNOG00000004554	Dcn	42928	44261	48270	14968	11265	11837
ENSRNOG00000048563	Cetn3	773	616	837	904	724	667
ENSRNOG00000048562	AC109542.1	1357	1193	1492	944	778	987
ENSRNOG00000048561	LOC103689983	2806	2526	3446	1689	1435	1216
ENSRNOG00000018517	Trim21	607	745	849	759	522	683
ENSRNOG00000018516	Impa2	1606	1705	1855	928	736	765
ENSRNOG00000018515	Det1	243	200	271	590	402	541
ENSRNOG00000018510	Cdk7	566	392	598	1168	711	816
ENSRNOG00000018518	AABR07005779.1	659	718	920	1258	882	917
ENSRNOG00000048698	AABR07048031.1	91	49	84	116	60	83
ENSRNOG00000052219	Gm2a	6662	3561	4374	19012	12599	17245
ENSRNOG00000008329	Ndufb11	15446	12435	14170	5295	5126	4721
ENSRNOG00000008320	Lypla1	4217	3715	5090	3869	3287	3928
ENSRNOG00000008323	Pitpnm3	122	109	105	84	44	59
ENSRNOG00000002895	Nagpa	451	382	553	781	595	602
ENSRNOG00000002894	Mnt	840	732	858	1568	1016	1458
ENSRNOG00000002896	Prdx6	10655	9644	11759	8645	7780	7299
ENSRNOG00000002899	Akap10	627	642	738	1551	925	1232
ENSRNOG00000002898	Nme7	285	243	306	377	265	308
ENSRNOG00000019645	Osbp2	378	572	514	256	197	168
ENSRNOG00000019643	Pcyox1l	446	359	426	696	609	622
ENSRNOG00000019649	Cul4a	4846	5963	6362	3973	3189	3496
ENSRNOG00000013895	Npdc1	2711	2287	2832	3571	2873	2568
ENSRNOG00000013892	Cby1	359	377	434	145	155	125
ENSRNOG00000013898	Cdca4	676	504	591	2087	1320	1794
ENSRNOG00000007111	Nrdc	3472	3557	3757	4414	3238	3932
ENSRNOG00000007110	Ankrd6	298	279	410	152	161	140
ENSRNOG00000007117	Cluap1	697	676	689	934	756	640
ENSRNOG00000007115	Crebl2	103	187	185	92	62	69
ENSRNOG00000007114	Psma6	6050	4526	5661	7861	5291	6218
ENSRNOG00000007118	Eva1a	165	277	374	424	311	322
ENSRNOG00000002069	Slc35a5	266	295	271	643	415	718
ENSRNOG00000046345	Rpn1	7625	5619	6586	17922	11952	13058
ENSRNOG00000046349	AABR07067829.1	4108	2419	3976	5462	3642	3875
ENSRNOG00000047137	Erbin	1377	1394	1502	2474	1869	2582
ENSRNOG00000000661	Hps4	553	618	742	485	360	333
ENSRNOG00000000663	Tfip11	1066	1026	1258	2629	1610	1763
ENSRNOG00000000664	Tpst2	1485	1621	2151	2881	1949	2081
ENSRNOG00000029264	Kcnn1	108	106	84	149	75	53
ENSRNOG00000038366	Larp1b	1785	2075	2217	1564	1528	1455
ENSRNOG00000038365	Plekha2	1202	1144	1232	1441	1085	1406
ENSRNOG00000006796	LOC102555183	397	421	460	940	589	654
ENSRNOG00000006797	Zfp280c	216	151	163	416	234	322
ENSRNOG00000006795	Apmap	890	771	840	1449	1085	1141
ENSRNOG00000056462	Tmf1	1064	988	1157	2693	1617	2104
ENSRNOG00000012414	Rhobtb3	366	404	418	272	297	286
ENSRNOG00000012415	Mpc1	15149	12606	16223	3278	4197	3765
ENSRNOG00000012410	S100a1	626	645	783	110	178	131
ENSRNOG00000012419	Zscan29	149	141	154	140	101	100
ENSRNOG00000015825	Aurkc	116	115	161	85	92	97
ENSRNOG00000015821	Cd2	238	164	470	1240	612	874
ENSRNOG00000015822	Klf13	77	113	81	114	84	86
ENSRNOG00000050108	LOC100911319	872	948	1023	3030	1765	1386
ENSRNOG00000050104	LOC108348122	249	509	561	472	250	200
ENSRNOG00000050105	LOC103689942	14	22	8	348	158	279
ENSRNOG00000050106	Rcc1	654	387	508	2143	1425	1572
ENSRNOG00000057335	Clec1b	47	16	42	52	42	77
ENSRNOG00000003310	Tmem63a	588	438	564	1908	1190	1481
ENSRNOG00000017545	Mrs2	495	507	625	645	555	573
ENSRNOG00000001229	Col18a1	4173	1887	2783	18103	14383	14409
ENSRNOG00000001228	Pofut2	2746	2589	2868	3515	2996	3026
ENSRNOG00000001223	Pttg1ip	6526	6126	6967	8392	6335	6584
ENSRNOG00000001222	Ube2g2	2926	3014	3761	3708	2359	2863
ENSRNOG00000001227	Adarb1	992	1042	1160	1574	1210	1275
ENSRNOG00000017548	Fam53a	643	681	702	637	524	493
ENSRNOG00000001225	Fam207a	745	672	892	1554	901	1172
ENSRNOG00000001224	Itgb2	2275	958	1934	27168	12657	19935
ENSRNOG00000037911	LOC680227	268	275	269	492	329	500
ENSRNOG00000000701	Iscu	6623	4967	7659	3205	2866	2612
NewGene_9355	NewGene_9355	227	232	329	268	126	334
NewGene_9351	NewGene_9351	554	187	216	849	563	675
NewGene_3713	NewGene_3713	90	112	99	115	59	122
NewGene_3718	NewGene_3718	860	1695	1592	678	750	674
NewGene_7409	NewGene_7409	3593	4204	5348	2163	1456	2404
NewGene_7408	NewGene_7408	107	59	108	22	24	30
ENSRNOG00000010708	Gata4	3508	3890	3837	3035	2827	2625
ENSRNOG00000010702	Ube3c	2523	2361	2917	4277	3310	3616
ENSRNOG00000054176	LOC103692171	578	384	581	1783	1234	1229
ENSRNOG00000010706	Ccdc117	732	753	928	867	702	873
ENSRNOG00000054172	Ctnnb1	7286	7686	8459	15456	10218	11685
ENSRNOG00000011258	Masp2	56	54	88	103	52	103
ENSRNOG00000011254	Fam76a	340	265	379	465	379	440
ENSRNOG00000014019	Tbc1d7	242	255	293	308	224	279
ENSRNOG00000014013	Map4k4	3541	3974	4356	8958	6237	7670
ENSRNOG00000014010	Gfra2	459	359	487	259	233	148
ENSRNOG00000014011	Dll4	1516	2461	2600	3909	2987	2788
ENSRNOG00000011680	Il16	749	635	812	2082	922	1643
ENSRNOG00000016708	Necab3	356	198	229	780	729	699
ENSRNOG00000016700	Tcf21	1250	1268	1330	953	509	644
ENSRNOG00000016701	Gng8	53	66	53	202	119	176
ENSRNOG00000060436	Vti1b	1798	1389	1758	1626	1232	1341
ENSRNOG00000055222	AC094212.1	61	82	128	71	20	65
ENSRNOG00000055221	Acot1	110	449	416	128	10	83
ENSRNOG00000055226	Dab2ip	3279	4547	5133	3869	3274	2929
ENSRNOG00000055229	LOC108348118	95	134	133	189	107	171
ENSRNOG00000043193	Smim1	93	44	88	39	48	41
ENSRNOG00000043192	Hacd1	867	617	964	951	1078	835
ENSRNOG00000015059	Mcfd2	2370	1949	2305	4821	3262	3608
ENSRNOG00000047575	Dhx34	353	298	334	586	417	401
ENSRNOG00000043441	Lin52	72	86	87	74	76	54
NewGene_1026	NewGene_1026	186	175	226	527	315	407
NewGene_3876	NewGene_3876	368	308	382	148	180	127
NewGene_3873	NewGene_3873	282	235	330	159	143	211
ENSRNOG00000017127	Rpl28	21245	11724	14912	26887	18565	19493
ENSRNOG00000046621	AABR07043748.1	83	311	160	485	244	423
ENSRNOG00000042717	Ciart	41	40	27	322	163	251
ENSRNOG00000014834	Epc1	649	797	837	1135	830	996
ENSRNOG00000014835	Il1rl1	156	64	138	555	778	612
ENSRNOG00000014836	Ralgapb	1714	1721	1820	2570	1908	2158
ENSRNOG00000014837	Emilin2	773	828	968	8301	4322	6351
ENSRNOG00000014832	Mapkapk3	1402	1448	1681	4568	2650	3262
ENSRNOG00000014833	Smndc1	997	836	989	1929	1518	1516
ENSRNOG00000014838	Glipr2	219	141	157	1175	709	780
ENSRNOG00000005043	Cpeb2	320	375	464	520	355	396
ENSRNOG00000005042	Ranbp17	40	66	78	103	69	107
ENSRNOG00000005046	Tspan13	4140	5459	5991	2438	2198	2381
ENSRNOG00000021492	Rbbp4	1664	1491	1729	2574	1918	2444
ENSRNOG00000021497	Akt3	357	423	439	597	525	592
ENSRNOG00000021499	Siglech	29	18	22	89	102	171
ENSRNOG00000027894	Iqgap3	309	136	231	1766	1163	1628
ENSRNOG00000027891	Dhrs11	1668	2403	2363	455	568	564
ENSRNOG00000009211	C3ar1	352	200	178	1927	1256	1586
ENSRNOG00000009217	Fbxo6	2800	2826	3224	2044	1648	1656
NewGene_5829	NewGene_5829	41	23	46	58	23	47
ENSRNOG00000021725	Mlec	3506	3064	3901	6318	4607	4945
NewGene_2831	NewGene_2831	1800	1425	2428	319	282	269
ENSRNOG00000017383	Hikeshi	1988	1382	1751	2472	1883	2234
ENSRNOG00000021729	Iqub	235	144	329	19	57	58
ENSRNOG00000004791	Arf6	1929	1850	2246	7005	4878	5471
ENSRNOG00000004793	Ncln	2924	2531	3004	8901	5788	6032
ENSRNOG00000004794	Rtn1	922	1093	1336	817	716	559
ENSRNOG00000050669	LOC100911515	12793	13673	17341	27723	16064	20441
ENSRNOG00000027761	Htatsf1	1376	1365	1535	2624	1892	2083
ENSRNOG00000031979	Mt-atp6	824877	720296	825660	332134	296877	325447
ENSRNOG00000058096	AABR07021704.1	52	63	66	33	28	35
ENSRNOG00000058094	AABR07028902.1	138	183	258	506	316	529
ENSRNOG00000016164	Fcrl2	155	29	103	34	30	189
ENSRNOG00000049906	Foxf1	19	55	82	23	35	10
ENSRNOG00000049900	Irf2bp2	2265	1580	1734	3993	2669	2714
ENSRNOG00000058329	Prrx2	87	54	63	63	118	74
ENSRNOG00000012014	Fam160b2	2028	2274	2559	1859	1544	1610
ENSRNOG00000023176	Kidins220	2249	2440	2746	3021	2248	2654
NewGene_1569	NewGene_1569	153	34	28	175	145	127
NewGene_1562	NewGene_1562	42	42	62	81	38	51
NewGene_1563	NewGene_1563	20	18	14	68	40	46
ENSRNOG00000048309	Uqcc1	4349	4089	5305	2271	2172	2002
ENSRNOG00000032401	H3f3c	1551	913	1212	1473	1013	1618
NewGene_6027	NewGene_6027	120	112	106	274	166	180
NewGene_6029	NewGene_6029	6	3	9	330	62	210
ENSRNOG00000015440	Wrn	227	235	259	422	309	389
ENSRNOG00000061424	Map3k3	2388	2329	2964	4652	2897	3700
NewGene_4880	NewGene_4880	5774	4292	5328	7872	5851	7151
ENSRNOG00000061429	Rph3al	646	784	935	201	196	115
ENSRNOG00000016484	Gstk1	1819	1604	2010	395	421	378
ENSRNOG00000026387	Ms4a12	48	0	38	33	51	94
ENSRNOG00000049785	Ranbp3	1734	1855	2159	3174	2007	2367
ENSRNOG00000022609	Mrps10	600	723	686	1469	1035	1159
ENSRNOG00000013707	Spata13	1256	1573	1795	1651	1023	1185
ENSRNOG00000013703	Siah2	399	343	407	807	580	764
ENSRNOG00000060775	Lmo7	3245	4861	5079	3246	3103	2568
ENSRNOG00000060773	Sertad4	622	593	678	530	517	489
ENSRNOG00000008659	Arhgap21	3817	5249	5920	3024	3024	2858
ENSRNOG00000008658	Mitf	1281	1135	1271	932	797	1094
ENSRNOG00000002428	Lpar4	38	53	46	26	35	39
ENSRNOG00000002429	Rtl3	93	70	104	8	42	45
ENSRNOG00000002420	Zc3h7a	1166	1153	1415	2238	1562	2243
ENSRNOG00000002423	AABR07029651.1	845	967	1151	1163	874	928
ENSRNOG00000002425	Pctp	241	154	166	528	383	483
ENSRNOG00000006559	Akap8	1416	1432	1694	2599	1806	2161
ENSRNOG00000006551	Dcaf15	568	452	507	1420	953	907
ENSRNOG00000006553	Bnc2	33	10	23	126	115	129
ENSRNOG00000006554	Fam149b1	1065	1094	1138	1182	983	993
ENSRNOG00000006557	Cyfip2	363	185	387	1495	757	1219
ENSRNOG00000026963	Hsp90b1	16068	10542	13571	82303	47100	56784
ENSRNOG00000026962	Osbpl8	670	733	779	1202	804	1312
ENSRNOG00000026965	Tmem140	1371	1490	1643	596	501	522
ENSRNOG00000026964	Gas8	95	98	87	96	65	91
ENSRNOG00000024525	Alkbh8	53	38	81	101	83	105
ENSRNOG00000038002	Ccdc62	198	186	281	168	112	147
ENSRNOG00000038001	Slc25a1	474	398	445	1778	1114	1125
ENSRNOG00000039852	Cactin	1032	1004	1091	2363	1621	1662
ENSRNOG00000007660	Fntb	521	436	503	794	438	700
ENSRNOG00000029658	Rnf213	1131	1324	1787	1251	1053	1334
NewGene_4317	NewGene_4317	186	240	221	138	103	92
ENSRNOG00000034116	Gk	595	405	487	1307	650	1173
NewGene_6815	NewGene_6815	42	12	19	389	149	302
ENSRNOG00000031560	AABR07030162.1	436	363	320	525	319	302
ENSRNOG00000039759	Gpr34	118	72	78	75	64	159
ENSRNOG00000039754	Rab7b	434	328	382	2223	1499	2010
ENSRNOG00000054371	Prkcg	104	130	113	253	152	129
ENSRNOG00000054374	Smim29	412	297	331	804	570	617
ENSRNOG00000028521	Plekhm1	1197	1261	1176	2380	1518	1742
ENSRNOG00000028523	Tctn1	902	549	812	1541	1187	1373
ENSRNOG00000028526	Mansc1	275	342	312	287	225	251
ENSRNOG00000000040	RGD1304622	577	274	631	689	602	611
ENSRNOG00000000041	Slc26a1	24	15	25	79	41	56
ENSRNOG00000000042	Xpr1	303	291	316	826	647	665
ENSRNOG00000000043	Idua	975	1182	1487	1502	954	1164
ENSRNOG00000000044	Tmem175	855	803	987	1163	927	805
ENSRNOG00000000047	Cd82	1791	1012	1311	6782	4452	5305
ENSRNOG00000000048	Gak	1733	1546	1747	5842	3387	4380
ENSRNOG00000004967	Snrpb2	1146	921	1043	1981	1218	1650
ENSRNOG00000004964	Erbb3	506	302	365	1576	1149	1510
ENSRNOG00000004962	Prdm4	736	931	983	1350	970	1152
NewGene_315	NewGene_315	612	584	583	481	539	621
ENSRNOG00000004968	Ncapg2	984	792	674	1466	1097	1515
ENSRNOG00000037595	Gpbp1l1	1443	1353	1892	1289	1123	1356
ENSRNOG00000028206	Pheta1	85	121	155	135	96	104
ENSRNOG00000018491	Chchd5	548	512	473	725	456	501
ENSRNOG00000018494	Ppp1r3c	3777	4354	6055	650	987	679
ENSRNOG00000048712	Ccdc137	581	477	592	1341	846	988
ENSRNOG00000048718	Ccdc71	453	492	598	631	427	489
ENSRNOG00000048719	Dtnbp1	530	478	576	859	585	662
ENSRNOG00000003533	Clcn4	248	407	346	106	89	121
ENSRNOG00000003536	Rufy1	1959	2199	2586	2069	1852	1834
ENSRNOG00000003538	Adamts4	512	276	347	12646	7167	9557
ENSRNOG00000018725	Phkg2	1339	945	1185	1613	1087	1378
ENSRNOG00000007098	Gtpbp10	469	420	549	613	487	579
ENSRNOG00000007099	S100pbp	335	340	368	474	402	479
ENSRNOG00000007097	Gpatch3	168	102	127	359	212	284
ENSRNOG00000018729	Rad9a	367	292	357	707	524	500
ENSRNOG00000007090	Cacna1c	1910	2540	2701	811	993	870
ENSRNOG00000007091	Ly6e	4973	4993	5640	5651	4437	5020
ENSRNOG00000045605	Uxs1	1529	1186	1391	3527	2428	2760
ENSRNOG00000001878	Klhl22	1610	1827	2023	2291	1810	1666
ENSRNOG00000001877	Med15	1970	1722	1943	5984	3527	4278
ENSRNOG00000001874	Slc7a4	67	74	90	8	6	11
ENSRNOG00000001875	Smpd4	1010	866	1041	1460	1110	1215
ENSRNOG00000001870	Lztr1	1894	1523	1763	2338	1788	1772
ENSRNOG00000040273	RGD1562402	1079	611	871	1636	886	1183
ENSRNOG00000040279	Slf1	285	154	230	392	308	413
ENSRNOG00000008510	Abtb2	475	551	674	785	505	419
ENSRNOG00000007323	Ric8b	357	402	426	404	304	368
ENSRNOG00000007324	Plxna2	1475	2053	2245	2957	1875	2000
ENSRNOG00000008517	Cdc42ep1	3172	4084	4913	3526	3142	2629
ENSRNOG00000007329	Frmd6	2267	1938	2450	1965	1682	1665
ENSRNOG00000008518	Gsg1	20	1	0	250	152	384
ENSRNOG00000008519	RGD1309079	1385	1353	1525	2002	1782	1782
ENSRNOG00000052004	Txnl4a	1115	1029	1235	1293	952	1113
ENSRNOG00000056783	Cd69	121	61	107	65	29	90
ENSRNOG00000020038	Chpf	2106	1706	2208	2663	2050	1795
ENSRNOG00000020032	Impdh1	2020	1735	2194	4669	3064	2790
ENSRNOG00000020030	Crlf1	634	513	857	1255	1513	850
ENSRNOG00000042653	Ndufaf8	2028	1681	2186	1261	1038	972
ENSRNOG00000006050	Med19	888	625	820	1445	1002	1242
ENSRNOG00000006052	Sulf2	4185	3424	4437	4774	3179	3889
ENSRNOG00000014588	Dbr1	519	493	646	1055	727	847
ENSRNOG00000014589	Arpin	648	453	547	823	521	640
ENSRNOG00000014584	Odf2	1044	1027	1313	2267	1711	1945
ENSRNOG00000014581	Trappc2l	883	772	970	1476	1063	1095
ENSRNOG00000014582	Mrpl18	2545	1879	2568	2179	1752	1915
ENSRNOG00000036960	Abcc9	6157	8173	7664	3759	3351	3468
ENSRNOG00000036964	Ralgapa2	387	356	443	908	506	747
ENSRNOG00000027569	Trappc9	876	802	1060	878	663	681
ENSRNOG00000015989	Mrpl32	1102	849	986	1067	763	935
ENSRNOG00000015983	Maip1	1369	1181	1352	1006	774	808
ENSRNOG00000015982	Wnt11	306	362	414	242	350	259
ENSRNOG00000015980	Dclre1c	202	99	172	460	316	472
ENSRNOG00000015987	Rap1gds1	1177	815	850	2064	1733	1458
ENSRNOG00000015986	Rassf8	1653	1810	1995	2091	1854	1644
ENSRNOG00000050318	Fsd1	152	143	220	138	139	101
ENSRNOG00000050315	Dcxr	757	905	936	125	149	151
ENSRNOG00000050317	Uhrf1bp1l	746	532	620	1930	1497	1609
ENSRNOG00000010005	Adck2	470	452	456	521	470	452
ENSRNOG00000010007	Srsf4	2369	2015	2356	4379	3150	3402
ENSRNOG00000010008	Polr3a	807	960	1002	1375	925	994
ENSRNOG00000015679	Dok4	476	687	800	541	451	468
ENSRNOG00000015674	Acap1	394	181	432	1706	831	1195
ENSRNOG00000015677	LOC100909857	132	76	82	145	3	22
ENSRNOG00000015676	Brd9	1290	1248	1402	1763	1227	1426
ENSRNOG00000015670	Stx7	1458	1397	1519	1783	1253	1576
ENSRNOG00000011358	Hipk3	1604	2311	2276	2179	1687	1738
ENSRNOG00000055925	Zc3h7b	2815	3093	3407	3068	2314	2284
NewGene_3520	NewGene_3520	46	59	86	41	60	35
NewGene_3526	NewGene_3526	169	168	214	68	27	54
NewGene_3527	NewGene_3527	0	27	40	70	42	74
NewGene_3525	NewGene_3525	229	300	277	339	236	295
NewGene_7233	NewGene_7233	135	142	198	363	314	302
NewGene_7236	NewGene_7236	591	567	595	1265	761	1128
NewGene_7237	NewGene_7237	344	311	391	629	500	594
NewGene_7234	NewGene_7234	852	727	951	1710	1298	1752
ENSRNOG00000022043	Yipf2	694	600	723	822	565	675
ENSRNOG00000014209	Utp6	449	430	426	1347	848	1030
ENSRNOG00000014208	Dctn3	1636	1474	1864	1811	1312	1405
ENSRNOG00000060572	Tlk1	396	559	787	967	706	815
ENSRNOG00000014201	Manf	4027	2391	3333	10143	6782	8549
ENSRNOG00000060571	Tmem189	1738	1682	1855	4879	2951	3460
ENSRNOG00000014205	Klf2	5793	5434	6209	3969	2380	2631
ENSRNOG00000014204	Pacsin3	2543	2929	3383	2243	2219	1622
ENSRNOG00000010919	Mbd4	159	161	154	122	93	99
ENSRNOG00000010918	Cebpa	620	274	334	3960	2167	2981
ENSRNOG00000010912	Mrps25	1725	1597	2000	1503	1098	1217
ENSRNOG00000010911	Tmem108	272	188	240	177	142	135
ENSRNOG00000010910	Gmeb1	596	532	597	1303	966	1015
ENSRNOG00000010915	Ermp1	893	895	959	1150	1053	1472
ENSRNOG00000010914	Pigh	381	277	318	415	305	419
ENSRNOG00000016519	Kdm1b	427	414	458	787	507	803
ENSRNOG00000016516	Mbp	193	87	140	634	313	468
ENSRNOG00000016511	Pitrm1	2579	2670	3221	4360	3137	3341
ENSRNOG00000016512	Sema3b	581	515	792	287	393	263
ENSRNOG00000017724	Sf3b3	2695	2226	2521	6376	4698	5506
ENSRNOG00000021027	Dbp	1022	1000	854	985	873	1166
ENSRNOG00000021026	Zfp687	418	292	390	939	544	652
ENSRNOG00000021025	Ppp2r5b	1352	1520	1729	1390	1243	1120
[truncated: 12,594 more rows]

## Sheet: Table S6
Table S6. The snRNA-seq major celltype markers.
p_val	avg_log2FC	pct.1	pct.2	p_val_adj	cluster	gene	diff.pct
0	6.38996	0.585	0.021	0	Lymphoid	SKAP1	0.564
0	3.72614	0.593	0.108	0	Lymphoid	PTPRC	0.485
0	3.53073	0.591	0.136	0	Lymphoid	ARHGAP15	0.455
0	7.22512	0.432	0.006	0	Lymphoid	BCL11B	0.426
0	5.03448	0.471	0.045	0	Lymphoid	RIPOR2	0.426
0	4.40551	0.457	0.045	0	Lymphoid	IKZF1	0.412
0	6.46825	0.424	0.019	0	Lymphoid	CD247	0.405
0	6.15538	0.417	0.013	0	Lymphoid	CARD11	0.404
0	2.57194	0.628	0.241	0	Lymphoid	CCND3	0.387
0	6.45052	0.373	0.01	0	Lymphoid	PRKCQ	0.363
0	2.32218	0.504	0.145	0	Lymphoid	IQGAP2	0.359
0	5.43118	0.376	0.019	0	Lymphoid	SLFN12L	0.357
0	7.13782	0.364	0.008	0	Lymphoid	THEMIS	0.356
0	2.83433	0.481	0.126	0	Lymphoid	DOCK10	0.355
0	2.61211	0.489	0.135	0	Lymphoid	DOCK8	0.354
0	4.14072	0.796	0.136	0	Myeloid	RBM47	0.66
0	4.48867	0.627	0.074	0	Myeloid	CD163	0.553
0	3.56617	0.634	0.108	0	Myeloid	STAB1	0.526
0	5.01442	0.647	0.136	0	Myeloid	F13A1	0.511
0	3.76114	0.589	0.098	0	Myeloid	SLCO2B1	0.491
0	3.76874	0.55	0.072	0	Myeloid	DOCK2	0.478
0	4.51447	0.544	0.073	0	Myeloid	MRC1	0.471
0	3.91797	0.523	0.065	0	Myeloid	TBXAS1	0.458
0	3.41457	0.557	0.105	0	Myeloid	IQGAP2	0.452
0	3.75656	0.511	0.062	0	Myeloid	MYO1F	0.449
0	3.28457	0.718	0.275	0	Myeloid	CTSB	0.443
0	3.85787	0.593	0.151	0	Myeloid	FMN1	0.442
0	4.61609	0.463	0.04	0	Myeloid	MS4A6A	0.423
0	3.21101	0.494	0.074	0	Myeloid	PTPRC	0.42
0	4.13489	0.478	0.059	0	Myeloid	MSR1	0.419
0	3.0884	0.64	0.23	0	Myeloid	SLC9A9	0.41
0	4.18155	0.451	0.051	0	Myeloid	ATP8B4	0.4
0	3.01932	0.5	0.101	0	Myeloid	DOCK8	0.399
0	2.96505	0.56	0.173	0	Myeloid	RAB31	0.387
0	3.46348	0.56	0.175	0	Myeloid	MERTK	0.385
0	3.21273	0.461	0.08	0	Myeloid	DAPK1	0.381
0	2.85949	0.528	0.148	0	Myeloid	ARHGAP18	0.38
0	3.75411	0.423	0.046	0	Myeloid	PIK3R5	0.377
0	2.15729	0.636	0.261	0	Myeloid	RUNX1	0.375
0	4.59497	0.4	0.028	0	Myeloid	SIGLEC1	0.372
0	4.42619	0.404	0.032	0	Myeloid	SYK	0.372
0	3.47879	0.565	0.193	0	Myeloid	TBC1D14	0.372
0	2.82323	0.455	0.086	0	Myeloid	INPP5D	0.369
0	3.69204	0.421	0.053	0	Myeloid	FYB1	0.368
0	3.76402	0.427	0.065	0	Myeloid	ADAP2	0.362
0	4.31236	0.483	0.029	0	Mast	SKAP1	0.454
0	6.15455	0.41	0.009	0	Mast	GRAP2	0.401
0	7.38177	0.372	0.01	0	Mast	KIT	0.362
1.42463e-189	6.72043	0.393	0.037	4.12788e-185	Mast	SLC24A3	0.356
3.50825e-179	3.79144	0.504	0.062	1.01651e-174	Mast	SAMSN1	0.442
5.53095e-158	3.6926	0.513	0.071	1.60259e-153	Mast	PRKCB	0.442
0	6.95438	0.479	0.007	0	Cycling cells	TOP2A	0.472
0	4.20744	0.552	0.081	0	Cycling cells	SMC4	0.471
0	5.16813	0.492	0.022	0	Cycling cells	DIAPH3	0.47
0	6.08058	0.457	0.013	0	Cycling cells	CENPE	0.444
0	5.46724	0.443	0.015	0	Cycling cells	CIT	0.428
0	6.55444	0.422	0.012	0	Cycling cells	ASPM	0.41
0	5.94586	0.42	0.012	0	Cycling cells	CENPF	0.408
0	6.06984	0.388	0.011	0	Cycling cells	KNL1	0.377
0	2.59867	0.519	0.144	0	Cycling cells	SERPINE1	0.375
0	1.7555	0.647	0.286	0	Cycling cells	GPC6	0.361
0	5.98414	0.369	0.009	0	Cycling cells	TPX2	0.36
0	5.42907	0.379	0.022	0	Cycling cells	POLQ	0.357
0	4.78643	0.755	0.108	0	Endothelial	VWF	0.647
0	4.78833	0.673	0.091	0	Endothelial	ST6GALNAC3	0.582
0	3.87794	0.831	0.262	0	Endothelial	LDB2	0.569
0	5.2509	0.578	0.044	0	Endothelial	ANO2	0.534
0	4.80344	0.597	0.065	0	Endothelial	PTPRB	0.532
0	4.23938	0.594	0.063	0	Endothelial	EGFL7	0.531
0	4.5968	0.626	0.097	0	Endothelial	FLT1	0.529
0	3.60197	0.633	0.121	0	Endothelial	PECAM1	0.512
0	3.01561	0.763	0.261	0	Endothelial	PITPNC1	0.502
0	5.17303	0.551	0.053	0	Endothelial	EMCN	0.498
0	4.61102	0.513	0.049	0	Endothelial	SHANK3	0.464
0	3.93513	0.514	0.066	0	Endothelial	ADGRF5	0.448
0	3.15504	0.597	0.161	0	Endothelial	PLEKHG1	0.436
0	4.11461	0.471	0.056	0	Endothelial	RASGRF2	0.415
0	3.12091	0.53	0.124	0	Endothelial	PRKCH	0.406
0	4.59138	0.471	0.068	0	Endothelial	MCF2L	0.403
0	2.66634	0.659	0.259	0	Endothelial	MECOM	0.4
0	5.8471	0.427	0.027	0	Endothelial	BTNL9	0.4
0	4.99669	0.417	0.026	0	Endothelial	NOTCH4	0.391
0	2.23179	0.684	0.298	0	Endothelial	PLCB1	0.386
0	3.40482	0.474	0.09	0	Endothelial	RAPGEF5	0.384
0	4.41723	0.419	0.035	0	Endothelial	ERG	0.384
0	2.56422	0.542	0.159	0	Endothelial	FLI1	0.383
0	4.98904	0.387	0.026	0	Endothelial	TEK	0.361
0	6.31701	0.685	0.023	0	Pericyte	EGFLAM	0.662
0	5.14525	0.727	0.069	0	Pericyte	GUCY1A2	0.658
0	3.75	0.806	0.15	0	Pericyte	PDGFRB	0.656
0	3.91023	0.758	0.121	0	Pericyte	NR2F2-AS1	0.637
0	3.01629	0.793	0.255	0	Pericyte	PLA2G5	0.538
0	3.68038	0.759	0.222	0	Pericyte	FRMD3	0.537
0	4.25084	0.588	0.055	0	Pericyte	NOTCH3	0.533
0	2.87833	0.809	0.281	0	Pericyte	EPS8	0.528
0	4.37162	0.59	0.091	0	Pericyte	RGS5	0.499
0	2.98366	0.731	0.236	0	Pericyte	SOX5	0.495
0	4.9575	0.53	0.042	0	Pericyte	ENSG00000275443.2	0.488
0	2.9581	0.648	0.169	0	Pericyte	MYO1B	0.479
0	4.36143	0.527	0.05	0	Pericyte	NFASC	0.477
0	3.56035	0.685	0.212	0	Pericyte	CARMN	0.473
0	1.97406	0.692	0.248	0	Pericyte	EBF2	0.444
0	3.08011	0.536	0.105	0	Pericyte	CLMN	0.431
0	2.52883	0.608	0.183	0	Pericyte	DENND2A	0.425
0	3.75141	0.498	0.084	0	Pericyte	RIPOR3	0.414
0	5.10206	0.433	0.027	0	Pericyte	BMP5	0.406
0	3.35113	0.468	0.078	0	Pericyte	ADAMTS12	0.39
0	3.76515	0.438	0.056	0	Pericyte	NR2F2	0.382
0	2.92402	0.531	0.152	0	Pericyte	CCDC102B	0.379
0	2.78324	0.491	0.115	0	Pericyte	SPECC1	0.376
0	3.90302	0.456	0.089	0	Pericyte	NGF	0.367
0	2.18965	0.561	0.195	0	Pericyte	ARHGAP6	0.366
0	2.99125	0.468	0.109	0	Pericyte	RNF152	0.359
0	1.82427	0.554	0.2	0	Pericyte	ADAMTSL3	0.354
0	1.17422	0.613	0.26	0	Pericyte	ADGRB3	0.353
0	5.913	0.715	0.06	0	vSMCs	MYH11	0.655
0	3.94444	0.806	0.233	0	vSMCs	CARMN	0.573
0	2.72724	0.703	0.152	0	vSMCs	NR2F2-AS1	0.551
0	2.69067	0.729	0.182	0	vSMCs	PDGFRB	0.547
0	3.42563	0.687	0.199	0	vSMCs	SLIT3	0.488
0	2.63257	0.741	0.26	0	vSMCs	SOX5	0.481
0	3.04116	0.559	0.081	0	vSMCs	NOTCH3	0.478
0	3.82248	0.495	0.045	0	vSMCs	TBX2	0.45
0	4.46476	0.502	0.061	0	vSMCs	LMOD1	0.441
0	3.15446	0.506	0.073	0	vSMCs	NFASC	0.433
0	4.33399	0.449	0.031	0	vSMCs	IRAG1	0.418
0	2.45702	0.532	0.125	0	vSMCs	CLMN	0.407
0	4.31149	0.439	0.036	0	vSMCs	ITGA8	0.403
0	3.77254	0.475	0.075	0	vSMCs	ACTA2	0.4
0	4.12258	0.417	0.063	0	vSMCs	LAMA3	0.354
0	3.31969	0.432	0.081	0	vSMCs	MCAM	0.351
3.88721e-290	2.38905	0.736	0.281	1.12632e-285	vSMCs	PLA2G5	0.455
0	3.6887	0.846	0.159	0	Fibroblast	BICC1	0.687
0	2.83883	0.835	0.249	0	Fibroblast	COL6A3	0.586
0	2.65942	0.778	0.214	0	Fibroblast	BNC2	0.564
0	3.99711	0.619	0.063	0	Fibroblast	MEG3	0.556
0	2.94965	0.763	0.223	0	Fibroblast	FBN1	0.54
0	3.78093	0.721	0.186	0	Fibroblast	NEGR1	0.535
0	3.77096	0.635	0.107	0	Fibroblast	ABCA6	0.528
0	2.43513	0.666	0.143	0	Fibroblast	EBF2	0.523
0	3.74735	0.621	0.099	0	Fibroblast	ENSG00000286481.2	0.522
0	2.8474	0.631	0.111	0	Fibroblast	COL5A1	0.52
0	3.16673	0.601	0.095	0	Fibroblast	PDGFRA	0.506
0	3.69769	0.596	0.091	0	Fibroblast	ABCA9	0.505
0	2.9125	0.654	0.157	0	Fibroblast	GLIS3	0.497
0	3.26446	0.625	0.131	0	Fibroblast	CDH19	0.494
0	2.465	0.649	0.157	0	Fibroblast	COL5A2	0.492
0	4.00193	0.565	0.073	0	Fibroblast	MEG8	0.492
0	2.46465	0.748	0.275	0	Fibroblast	COL1A2	0.473
0	3.49033	0.584	0.112	0	Fibroblast	COL8A1	0.472
0	3.41542	0.535	0.075	0	Fibroblast	MRC2	0.46
0	1.7493	0.732	0.277	0	Fibroblast	EBF1	0.455
0	3.25043	0.561	0.11	0	Fibroblast	SLIT2	0.451
0	2.20645	0.686	0.237	0	Fibroblast	VCAN	0.449
0	2.62707	0.613	0.169	0	Fibroblast	ADGRB3	0.444
0	4.10149	0.545	0.102	0	Fibroblast	ABCA10	0.443
0	2.26696	0.683	0.242	0	Fibroblast	LAMB1	0.441
0	1.8052	0.619	0.179	0	Fibroblast	TSHZ2	0.44
0	2.84282	0.547	0.108	0	Fibroblast	ROBO1	0.439
0	2.9845	0.555	0.139	0	Fibroblast	SCN7A	0.416
0	1.6013	0.667	0.258	0	Fibroblast	EPB41L2	0.409
0	2.90788	0.498	0.094	0	Fibroblast	EGFR	0.404
0	2.59475	0.505	0.103	0	Fibroblast	UNC5C	0.402
0	3.5651	0.546	0.148	0	Fibroblast	PDGFD	0.398
0	2.17721	0.54	0.144	0	Fibroblast	PID1	0.396
0	2.37067	0.664	0.269	0	Fibroblast	COL3A1	0.395
0	3.90848	0.454	0.061	0	Fibroblast	COL4A4	0.393
0	2.3278	0.491	0.098	0	Fibroblast	MSC-AS1	0.393
0	2.88521	0.522	0.133	0	Fibroblast	DCLK1	0.389
0	2.63371	0.508	0.125	0	Fibroblast	ADAMTSL3	0.383
0	3.28367	0.465	0.084	0	Fibroblast	COL12A1	0.381
0	1.97571	0.621	0.248	0	Fibroblast	COL6A2	0.373
0	2.73878	0.574	0.203	0	Fibroblast	C7_ENSG00000112936	0.371
0	2.56678	0.539	0.172	0	Fibroblast	CCDC80	0.367
0	3.12067	0.448	0.083	0	Fibroblast	SMOC2	0.365
0	2.85925	0.545	0.181	0	Fibroblast	COL15A1	0.364
0	4.06379	0.399	0.043	0	Fibroblast	NOVA1	0.356
0	9.37529	0.6	0.005	0	Adipocyte	PLIN1	0.595
0	6.7899	0.523	0.01	0	Adipocyte	SLC19A3	0.513
0	6.8231	0.4	0.004	0	Adipocyte	SGK2	0.396
0	9.44697	0.369	0.001	0	Adipocyte	ADIPOQ	0.368
2.32546e-246	7.63301	0.523	0.015	6.73803e-242	Adipocyte	MLXIPL	0.508
1.17747e-245	6.56719	0.462	0.012	3.41172e-241	Adipocyte	PTGER3	0.45
2.22251e-199	6.24485	0.492	0.016	6.43972e-195	Adipocyte	PTPRF	0.476
0	8.86454	0.949	0.04	0	Neuronal	NRXN1	0.909
0	9.18996	0.914	0.02	0	Neuronal	XKR4	0.894
0	6.85281	0.846	0.036	0	Neuronal	KIRREL3	0.81
0	4.91236	0.897	0.115	0	Neuronal	NRXN3	0.782
0	6.43817	0.836	0.059	0	Neuronal	SORCS1	0.777
0	7.61556	0.733	0.03	0	Neuronal	CHL1	0.703
0	5.50871	0.788	0.111	0	Neuronal	CADM2	0.677
0	3.79359	0.912	0.247	0	Neuronal	CDH19	0.665
0	4.67284	0.702	0.068	0	Neuronal	NTM	0.634
0	6.37087	0.71	0.084	0	Neuronal	SLC35F1	0.626
0	3.26676	0.898	0.273	0	Neuronal	ADGRB3	0.625
0	4.9577	0.721	0.125	0	Neuronal	ZNF536	0.596
0	3.59651	0.782	0.193	0	Neuronal	NCAM2	0.589
0	4.70492	0.786	0.206	0	Neuronal	FRMD5	0.58
0	8.69226	0.57	0.006	0	Neuronal	SHISA9	0.564
0	8.4051	0.571	0.008	0	Neuronal	ST6GALNAC5	0.563
0	5.66413	0.597	0.045	0	Neuronal	GPM6B	0.552
0	5.08861	0.59	0.041	0	Neuronal	KCNMB4	0.549
0	6.17075	0.588	0.041	0	Neuronal	ITGB8	0.547
0	4.14062	0.705	0.164	0	Neuronal	TENM3	0.541
0	4.50767	0.674	0.142	0	Neuronal	ASTN2	0.532
0	6.48665	0.544	0.016	0	Neuronal	RELN	0.528
0	8.7658	0.526	0.004	0	Neuronal	PTPRZ1	0.522
0	7.51002	0.523	0.008	0	Neuronal	NKAIN3	0.515
0	2.70884	0.658	0.146	0	Neuronal	IQGAP2	0.512
0	3.741	0.596	0.096	0	Neuronal	KLHL29	0.5
0	2.63398	0.735	0.238	0	Neuronal	SCN7A	0.497
0	6.49453	0.496	0.023	0	Neuronal	GINS3	0.473
0	2.91977	0.598	0.139	0	Neuronal	LPAR1	0.459
0	7.87867	0.469	0.01	0	Neuronal	ENSG00000237844.2	0.459
0	7.69582	0.448	0.005	0	Neuronal	RASGEF1C	0.443
0	2.79611	0.703	0.267	0	Neuronal	BCL2	0.436
0	4.25956	0.46	0.043	0	Neuronal	TRABD2B	0.417
0	5.77834	0.417	0.015	0	Neuronal	TSPAN11	0.402
0	3.25091	0.463	0.085	0	Neuronal	NLGN4X	0.378
0	7.05433	0.386	0.009	0	Neuronal	ERBB3	0.377
0	3.51511	0.46	0.084	0	Neuronal	MATN2	0.376
0	2.96096	0.475	0.105	0	Neuronal	GULP1	0.37
0	3.56572	0.419	0.05	0	Neuronal	SCN9A	0.369
0	3.56326	0.429	0.071	0	Neuronal	ALCAM	0.358
1.19723e-299	3.60657	0.607	0.206	3.46899e-295	Neuronal	GPR155	0.401
6.15633e-284	2.40343	0.538	0.139	1.7838e-279	Neuronal	ARHGAP15	0.399
8.54206e-281	2.19488	0.547	0.141	2.47506e-276	Neuronal	CASC15	0.406
1.0046e-253	3.50445	0.532	0.174	2.91082e-249	Neuronal	HSPA12A	0.358
3.04532e-218	2.30744	0.611	0.228	8.8238e-214	Neuronal	ASAP2	0.383
0	2.77485	0.897	0.103	0	Cardiomyocyte	SRL	0.794
0	3.00622	0.857	0.079	0	Cardiomyocyte	MYOM3	0.778
0	2.61474	0.945	0.176	0	Cardiomyocyte	OBSCN	0.769
0	2.60253	0.874	0.127	0	Cardiomyocyte	ALPK2	0.747
0	2.63211	0.829	0.082	0	Cardiomyocyte	TRIM54	0.747
0	2.86733	0.816	0.07	0	Cardiomyocyte	ADPRHL1	0.746
0	3.48509	0.806	0.06	0	Cardiomyocyte	MYH7B	0.746
0	2.71874	0.9	0.156	0	Cardiomyocyte	GALNT17	0.744
0	2.85182	0.8	0.058	0	Cardiomyocyte	CASZ1	0.742
0	2.4293	0.857	0.117	0	Cardiomyocyte	MPP3	0.74
0	2.72315	0.902	0.172	0	Cardiomyocyte	DPF3	0.73
0	2.42883	0.803	0.074	0	Cardiomyocyte	PRDM16	0.729
0	2.36442	0.858	0.13	0	Cardiomyocyte	ACOT11	0.728
0	2.29663	0.927	0.201	0	Cardiomyocyte	PKP2	0.726
0	2.66474	0.874	0.149	0	Cardiomyocyte	NRAP	0.725
0	2.45601	0.934	0.211	0	Cardiomyocyte	TENM2	0.723
0	2.29714	0.881	0.158	0	Cardiomyocyte	KIF21A	0.723
0	2.26932	0.812	0.093	0	Cardiomyocyte	RAMP1	0.719
0	2.84345	0.798	0.079	0	Cardiomyocyte	SCN5A	0.719
0	3.11147	0.775	0.057	0	Cardiomyocyte	B4GALNT3	0.718
0	2.40872	0.893	0.177	0	Cardiomyocyte	MYPN	0.716
0	2.79427	0.962	0.248	0	Cardiomyocyte	MYO18B	0.714
0	2.3827	0.941	0.229	0	Cardiomyocyte	TACC2	0.712
0	2.2982	0.837	0.126	0	Cardiomyocyte	HOOK2	0.711
0	2.27733	0.812	0.104	0	Cardiomyocyte	CAP2	0.708
0	2.96682	0.916	0.21	0	Cardiomyocyte	MYOM2	0.706
0	2.36353	0.867	0.162	0	Cardiomyocyte	MYLK3	0.705
0	2.87749	0.778	0.076	0	Cardiomyocyte	WNK2	0.702
0	2.49506	0.778	0.077	0	Cardiomyocyte	NDRG4	0.701
0	1.9904	0.845	0.146	0	Cardiomyocyte	PPP1R9A	0.699
0	2.05127	0.815	0.117	0	Cardiomyocyte	DOCK3	0.698
0	2.31601	0.842	0.145	0	Cardiomyocyte	MTUS2	0.697
[truncated: 827 more rows]

## Sheet: Table S7
Table S7. Differentially expressed genes between the two groups (IZ(P3+9+9)_vs_CTRL) in single-cell sequencing data.
[truncated: 15,510 more rows]

[truncated: 10 more sheets: Table S8, Table S9, Table S10, Table S11, Table S12, Table S13, Table S14, Table S15, Table S16, Table S17]
